# Supplementary material for: Aperiodic approximants bridging quasicrystals and modulated structures
Source: Nat Commun. 2024 Jul 11;15:5742. doi: 10.1038/s41467-024-49843-4 (PMC11239952; doi:10.1038/s41467-024-49843-4)
Supplement: Supplementary file 3 — Source Data [file 41467_2024_49843_MOESM3_ESM.zip]

Archive with 34 entries (23 files):
- Source Data/Fig2/
- Source Data/Fig2/Fig2i(inset).csv
- Source Data/Fig2/Fig2i.csv
- Source Data/Fig3/
- Source Data/Fig3/Fig3b.csv
- Source Data/Fig4/
- Source Data/Fig4/Fig4e.csv
- Source Data/SFig14/
- Source Data/SFig14/SFIg14a/
- Source Data/SFig14/SFIg14a/honey.csv
- Source Data/SFig14/SFIg14a/k=1.csv
- Source Data/SFig14/SFIg14a/k=10.csv
- Source Data/SFig14/SFIg14a/k=15.csv
- Source Data/SFig14/SFIg14a/k=2.csv
- Source Data/SFig14/SFIg14a/k=3.csv
- Source Data/SFig14/SFIg14a/k=4.csv
- Source Data/SFig14/SFIg14a/k=5.csv
- Source Data/SFig14/SFIg14b/
- Source Data/SFig14/SFIg14b/blue_circles.csv
- Source Data/SFig14/SFIg14b/red_circles.csv
- Source Data/SFig14/SFig14c/
- Source Data/SFig14/SFig14c/blue_circles.csv
- Source Data/SFig14/SFig14c/red_circles.csv
- Source Data/SFig16/
- Source Data/SFig16/SFig16.csv
- Source Data/SFig28/
- Source Data/SFig28/SFig28c.csv
- Source Data/SFig28/SFig28d.csv
- Source Data/SFig5/
- Source Data/SFig5/SFig5a.csv
- Source Data/SFig5/SFig5b.csv
- Source Data/Sig19/
- Source Data/Sig19/Fig19c.csv
- Source Data/Sig19/Fig19d.csv
