# Supplementary material for: Aperiodic approximants bridging quasicrystals and modulated structures
Source: Nat Commun. 2024 Jul 11;15:5742. doi: 10.1038/s41467-024-49843-4 (PMC11239952; doi:10.1038/s41467-024-49843-4)
Supplement: Supplementary file 3 — Source Data [file 41467_2024_49843_MOESM3_ESM.zip › Source Data/Fig2/Fig2i(inset).csv]

k	L	P	S
1	0.523606798	0.4	0.076393202
2	0.728553391	0.25	0.021446609
3	0.83910207	0.153846154	0.007051776
4	0.897213595	0.1	0.002786405
5	0.929755587	0.068965517	0.001278896
6	0.949341649	0.05	0.000658351
7	0.961894049	0.037735849	0.000370102
8	0.970365368	0.029411765	0.000222868
9	0.976328824	0.023529412	0.000141764
10	0.980674953	0.019230769	9.43E-05
