# Supplementary material for: Aperiodic approximants bridging quasicrystals and modulated structures
Source: Nat Commun. 2024 Jul 11;15:5742. doi: 10.1038/s41467-024-49843-4 (PMC11239952; doi:10.1038/s41467-024-49843-4)
Supplement: Supplementary file 3 — Source Data [file 41467_2024_49843_MOESM3_ESM.zip › Source Data/Fig2/Fig2i.csv]

k	L	P	S
1	0.196457095	0.728502972	0.075039933
2	0.27345908	0.679622759	0.046918161
3	0.343840301	0.624638798	0.031520902
4	0.404508497	0.572949017	0.022542486
5	0.456083201	0.527001594	0.016915206
6	0.5	0.486832981	0.013167019
7	0.537650291	0.45180349	0.010546219
8	0.570194102	0.42116461	0.008641289
9	0.598557483	0.394229934	0.007212583
10	0.623471736	0.370415208	0.006113056
11	0.645515165	0.349236397	0.005248438
12	0.665147993	0.330295985	0.004556022
13	0.682739508	0.313267727	0.003992765
14	0.698588674	0.297883011	0.003528316
15	0.712939672	0.283919563	0.003140764
16	0.725993649	0.271192379	0.002813971
17	0.737917647	0.259546524	0.002535829
18	0.748851444	0.248851444	0.002297112
19	0.758912844	0.238996471	0.002090685
20	0.76820179	0.229887249	0.001910962
21	0.776803602	0.221442882	0.001753516
22	0.78479154	0.213593655	0.001614804
23	0.79222885	0.206279188	0.001491962
24	0.799170409	0.199446939	0.001382652
25	0.80566406	0.193050986	0.001284954
26	0.811751702	0.187051021	0.001197277
27	0.817470178	0.18141153	0.001118292
28	0.822852014	0.176101099	0.001046887
29	0.827926035	0.171091845	0.00098212
30	0.832717872	0.166358936	0.000923192
31	0.837250392	0.161880188	0.00086942
32	0.841544061	0.15763572	0.000820219
33	0.845617249	0.153607666	0.000775085
34	0.849486493	0.149779926	0.000733581
35	0.853166719	0.146137953	0.000695328
36	0.856671433	0.142668573	0.000659994
37	0.860012885	0.139359826	0.000627289
38	0.863202212	0.136200829	0.000596959
39	0.866249562	0.133181659	0.000568779
40	0.869164202	0.130293248	0.00054255
41	0.87195461	0.127527295	0.000518096
42	0.874628555	0.124876185	0.00049526
43	0.877193176	0.122332922	0.000473902
44	0.879655037	0.119891064	0.000453898
45	0.88202019	0.117544674	0.000435136
46	0.88429422	0.115288266	0.000417514
47	0.88648229	0.113116768	0.000400942
48	0.888589182	0.11102548	0.000385338
49	0.890619327	0.109010045	0.000370628
50	0.892576843	0.107066412	0.000356745
