# Supplementary material for: Aperiodic approximants bridging quasicrystals and modulated structures
Source: Nat Commun. 2024 Jul 11;15:5742. doi: 10.1038/s41467-024-49843-4 (PMC11239952; doi:10.1038/s41467-024-49843-4)
Supplement: Supplementary file 3 — Source Data [file 41467_2024_49843_MOESM3_ESM.zip › Source Data/Fig3/Fig3b.csv]

k	C1	C2	C3	D0	E	F	D1	C0
1	0.022542486	0.395898034	0.177050983	0.067627458	0.151219593	0.008610463	0.177050983	0
2	0.071067812	0.408116908	0.106601718	0.194913472	0.106601718	0	0.106601718	0.006096654
3	0.121530453	0.385408641	0.068754815	0.247899011	0.068754815	0	0.068754815	0.038897449
4	0.165423647	0.354101966	0.047389658	0.259322651	0.047389658	0	0.047389658	0.078982763
5	0.201854399	0.323324163	0.034450558	0.254423047	0.034450558	0	0.034450558	0.117046717
6	0.2318907	0.29562627	0.02610489	0.24341649	0.02610489	0	0.02610489	0.15075187
7	0.256811938	0.27138986	0.020435814	0.230518231	0.020435814	0	0.020435814	0.179972528
8	0.277702913	0.250336891	0.016419613	0.217497665	0.016419613	0	0.016419613	0.205203691
9	0.295409722	0.232033335	0.013474998	0.205083338	0.013474998	0	0.013474998	0.227048609
10	0.31057792	0.216052606	0.011253889	0.193544828	0.011253889	0	0.011253889	0.246062978
11	0.323699571	0.202022314	0.0095382	0.182945915	0.0095382	0	0.0095382	0.2627176
12	0.335152427	0.189631166	0.008185921	0.173259324	0.008185921	0	0.008185921	0.277399319
13	0.345229475	0.17862315	0.00710148	0.16442019	0.00710148	0	0.00710148	0.290422745
14	0.354160528	0.168788671	0.006218695	0.15635128	0.006218695	0	0.006218695	0.302043435
15	0.362127887	0.159955946	0.005490589	0.148974767	0.005490589	0	0.005490589	0.312469631
16	0.369277734	0.151983635	0.004883084	0.142217466	0.004883084	0	0.004883084	0.321871912
17	0.375728497	0.144754823	0.004370981	0.136012862	0.004370981	0	0.004370981	0.330390876
18	0.381577035	0.138172234	0.003935323	0.130301587	0.003935323	0	0.003935323	0.338143173
19	0.386903278	0.13215443	0.003561637	0.125031156	0.003561637	0	0.003561637	0.345226226
20	0.391773726	0.126632817	0.003238712	0.120155394	0.003238712	0	0.003238712	0.351721928
21	0.396244134	0.121549278	0.002957762	0.115633755	0.002957762	0	0.002957762	0.357699548
22	0.400361576	0.116854289	0.00271182	0.111430648	0.00271182	0	0.00271182	0.363218027
23	0.404166065	0.112505414	0.002495308	0.107514799	0.002495308	0	0.002495308	0.368327799
24	0.407691816	0.108466108	0.002303712	0.103858684	0.002303712	0	0.002303712	0.373072255
25	0.410968256	0.104704738	0.002133354	0.100438031	0.002133354	0	0.002133354	0.377488913
26	0.414020829	0.101193797	0.001981208	0.097231381	0.001981208	0	0.001981208	0.381610368
27	0.416871641	0.097909261	0.00184477	0.094219721	0.00184477	0	0.00184477	0.385465067
28	0.419539995	0.094830057	0.001721949	0.091386158	0.001721949	0	0.001721949	0.389077942
29	0.422042812	0.091937632	0.001610994	0.088715644	0.001610994	0	0.001610994	0.392470931
30	0.424394992	0.089215585	0.001510424	0.086194738	0.001510424	0	0.001510424	0.395663413
31	0.426609704	0.086649373	0.001418982	0.083811408	0.001418982	0	0.001418982	0.398672568
32	0.428698628	0.084226048	0.001335598	0.081554853	0.001335598	0	0.001335598	0.401513677
33	0.430672162	0.081934055	0.001259351	0.079415353	0.001259351	0	0.001259351	0.404200378
34	0.43253959	0.079763042	0.00118945	0.077384143	0.00118945	0	0.00118945	0.406744876
35	0.434309229	0.077703716	0.00112521	0.075453296	0.00112521	0	0.00112521	0.40915813
36	0.43598855	0.075747704	0.001066036	0.073615633	0.001066036	0	0.001066036	0.411450006
37	0.437584284	0.073887451	0.001011408	0.071864634	0.001011408	0	0.001011408	0.413629406
38	0.43910251	0.072116114	0.000960874	0.070194365	0.000960874	0	0.000960874	0.415704389
39	0.440548733	0.070427486	0.000914034	0.068599418	0.000914034	0	0.000914034	0.41768226
40	0.441927949	0.068815925	0.000870537	0.067074851	0.000870537	0	0.000870537	0.419569665
41	0.443244702	0.067276285	0.000830072	0.065616142	0.000830072	0	0.000830072	0.421372655
42	0.444503138	0.065803871	0.000792363	0.064219144	0.000792363	0	0.000792363	0.423096757
43	0.445707041	0.064394384	0.000757167	0.06288005	0.000757167	0	0.000757167	0.424747024
44	0.446859877	0.063043884	0.000724264	0.061595355	0.000724264	0	0.000724264	0.426328092
45	0.447964824	0.061748752	0.00069346	0.060361831	0.00069346	0	0.00069346	0.427844213
46	0.449024801	0.060505658	0.00066458	0.059176498	0.00066458	0	0.00066458	0.429299302
47	0.450042498	0.059311536	0.000637467	0.058036602	0.000637467	0	0.000637467	0.430696964
48	0.451020391	0.058163551	0.00061198	0.056939592	0.00061198	0	0.00061198	0.432040527
49	0.451960769	0.057059087	0.000587991	0.055883106	0.000587991	0	0.000587991	0.433333067
50	0.452865747	0.055995718	0.000565385	0.054864948	0.000565385	0	0.000565385	0.434577431
51	0.453737288	0.054971197	0.000544058	0.053883081	0.000544058	0	0.000544058	0.435776261
52	0.454577207	0.053983436	0.000523915	0.052935605	0.000523915	0	0.000523915	0.436932005
53	0.455387195	0.053030495	0.000504871	0.052020753	0.000504871	0	0.000504871	0.438046944
54	0.456168821	0.052110568	0.000486846	0.051136876	0.000486846	0	0.000486846	0.439123196
55	0.45692355	0.05122197	0.00046977	0.050282431	0.00046977	0	0.00046977	0.44016274
56	0.457652744	0.050363131	0.000453576	0.049455979	0.000453576	0	0.000453576	0.441167418
57	0.458357678	0.049532581	0.000438205	0.04865617	0.000438205	0	0.000438205	0.442138955
58	0.459039541	0.048728948	0.000423603	0.047881742	0.000423603	0	0.000423603	0.443078961
59	0.459699447	0.047950945	0.000409718	0.047131508	0.000409718	0	0.000409718	0.443988945
60	0.460338439	0.047197367	0.000396505	0.046404356	0.000396505	0	0.000396505	0.444870321
61	0.460957496	0.046467083	0.000383921	0.04569924	0.000383921	0	0.000383921	0.445724416
62	0.461557535	0.045759031	0.000371927	0.045015177	0.000371927	0	0.000371927	0.446552476
63	0.462139418	0.045072212	0.000360486	0.044351239	0.000360486	0	0.000360486	0.447355672
64	0.462703958	0.044405685	0.000349565	0.043706555	0.000349565	0	0.000349565	0.448135107
65	0.463251918	0.043758565	0.000339133	0.0430803	0.000339133	0	0.000339133	0.448891818
66	0.463784017	0.043130018	0.000329161	0.042471697	0.000329161	0	0.000329161	0.449626785
67	0.464300934	0.042519257	0.000319622	0.041880013	0.000319622	0	0.000319622	0.45034093
68	0.464803309	0.041925537	0.000310492	0.041304553	0.000310492	0	0.000310492	0.451035125
69	0.465291748	0.041348155	0.000301748	0.04074466	0.000301748	0	0.000301748	0.451710194
70	0.46576682	0.040786448	0.000293367	0.040199713	0.000293367	0	0.000293367	0.452366916
71	0.466229069	0.040239786	0.000285332	0.039669123	0.000285332	0	0.000285332	0.453006028
72	0.466679005	0.039707572	0.000277621	0.039152329	0.000277621	0	0.000277621	0.453628229
73	0.467117115	0.039189243	0.00027022	0.038648803	0.00027022	0	0.00027022	0.45423418
74	0.467543858	0.038684261	0.00026311	0.038158041	0.00026311	0	0.00026311	0.45482451
75	0.46795967	0.038192119	0.000256277	0.037679565	0.000256277	0	0.000256277	0.455399815
76	0.468364967	0.037712333	0.000249707	0.037212919	0.000249707	0	0.000249707	0.45596066
77	0.468760141	0.037244444	0.000243386	0.036757671	0.000243386	0	0.000243386	0.456507584
78	0.469145568	0.036788016	0.000237303	0.03631341	0.000237303	0	0.000237303	0.457041098
79	0.469521603	0.036342631	0.000231444	0.035879743	0.000231444	0	0.000231444	0.457561689
80	0.469888586	0.035907896	0.0002258	0.035456295	0.0002258	0	0.0002258	0.458069821
81	0.47024684	0.035483432	0.00022036	0.035042712	0.00022036	0	0.00022036	0.458565936
82	0.470596671	0.03506888	0.000215114	0.034638652	0.000215114	0	0.000215114	0.459050454
83	0.470938374	0.034663897	0.000210054	0.03424379	0.000210054	0	0.000210054	0.459523777
84	0.471272229	0.034268156	0.000205169	0.033857818	0.000205169	0	0.000205169	0.459986289
85	0.471598502	0.033881344	0.000200453	0.033480437	0.000200453	0	0.000200453	0.460438356
86	0.471917449	0.033503162	0.000195898	0.033111366	0.000195898	0	0.000195898	0.460880327
87	0.472229315	0.033133326	0.000191497	0.032750332	0.000191497	0	0.000191497	0.461312537
88	0.472534331	0.032771561	0.000187242	0.032397077	0.000187242	0	0.000187242	0.461735305
89	0.472832722	0.032417607	0.000183127	0.032051352	0.000183127	0	0.000183127	0.462148938
90	0.473124701	0.032071213	0.000179147	0.03171292	0.000179147	0	0.000179147	0.462553727
91	0.473410471	0.03173214	0.000175294	0.031381551	0.000175294	0	0.000175294	0.462949954
92	0.47369023	0.031400158	0.000171565	0.031057028	0.000171565	0	0.000171565	0.463337888
93	0.473964165	0.031075048	0.000167954	0.030739141	0.000167954	0	0.000167954	0.463717785
94	0.474232456	0.030756598	0.000164455	0.030427688	0.000164455	0	0.000164455	0.464089893
95	0.474495274	0.030444606	0.000161065	0.030122477	0.000161065	0	0.000161065	0.464454449
96	0.474752787	0.030138877	0.000157778	0.029823322	0.000157778	0	0.000157778	0.46481168
97	0.475005153	0.029839225	0.000154591	0.029530044	0.000154591	0	0.000154591	0.465161805
98	0.475252525	0.029545471	0.000151499	0.029242472	0.000151499	0	0.000151499	0.465505034
99	0.475495049	0.029257441	0.0001485	0.028960442	0.0001485	0	0.0001485	0.465841568
100	0.475732867	0.028974971	0.000145588	0.028683795	0.000145588	0	0.000145588	0.466171602
101	0.475966114	0.028697901	0.000142762	0.028412378	0.000142762	0	0.000142762	0.466495321
102	0.476194921	0.028426078	0.000140016	0.028146045	0.000140016	0	0.000140016	0.466812906
103	0.476419414	0.028159354	0.00013735	0.027884655	0.00013735	0	0.00013735	0.467124529
104	0.476639712	0.027897587	0.000134758	0.02762807	0.000134758	0	0.000134758	0.467430355
105	0.476855933	0.02764064	0.00013224	0.027376161	0.00013224	0	0.00013224	0.467730546
106	0.477068189	0.027388382	0.000129791	0.027128799	0.000129791	0	0.000129791	0.468025256
107	0.477276588	0.027140684	0.00012741	0.026885865	0.00012741	0	0.00012741	0.468314633
108	0.477481234	0.026897426	0.000125094	0.026647239	0.000125094	0	0.000125094	0.468598821
109	0.477682227	0.026658487	0.00012284	0.026412808	0.00012284	0	0.00012284	0.468877958
110	0.477879665	0.026423755	0.000120646	0.026182463	0.000120646	0	0.000120646	0.469152178
111	0.478073641	0.02619312	0.000118511	0.025956097	0.000118511	0	0.000118511	0.469421608
112	0.478264244	0.025966474	0.000116432	0.02573361	0.000116432	0	0.000116432	0.469686374
113	0.478451563	0.025743716	0.000114408	0.025514901	0.000114408	0	0.000114408	0.469946596
114	0.478635682	0.025524747	0.000112435	0.025299876	0.000112435	0	0.000112435	0.47020239
115	0.478816681	0.025309469	0.000110513	0.025088443	0.000110513	0	0.000110513	0.470453867
116	0.47899464	0.025097792	0.00010864	0.024880511	0.00010864	0	0.00010864	0.470701136
117	0.479169634	0.024889625	0.000106815	0.024675996	0.000106815	0	0.000106815	0.470944302
118	0.479341736	0.024684882	0.000105034	0.024474813	0.000105034	0	0.000105034	0.471183466
119	0.479511019	0.024483479	0.000103298	0.024276882	0.000103298	0	0.000103298	0.471418725
120	0.47967755	0.024285334	0.000101605	0.024082124	0.000101605	0	0.000101605	0.471650176
121	0.479841397	0.024090371	1.00E-04	0.023890465	1.00E-04	0	1.00E-04	0.471877908
122	0.480002622	0.023898512	9.83E-05	0.02370183	9.83E-05	0	9.83E-05	0.472102013
123	0.48016129	0.023709684	9.68E-05	0.023516148	9.68E-05	0	9.68E-05	0.472322574
124	0.48031746	0.023523816	9.52E-05	0.023333352	9.52E-05	0	9.52E-05	0.472539676
125	0.480471191	0.023340839	9.37E-05	0.023153374	9.37E-05	0	9.37E-05	0.4727534
126	0.480622539	0.023160685	9.23E-05	0.02297615	9.23E-05	0	9.23E-05	0.472963823
127	0.48077156	0.022983291	9.08E-05	0.022801616	9.08E-05	0	9.08E-05	0.473171021
128	0.480918306	0.022808592	8.94E-05	0.022629712	8.94E-05	0	8.94E-05	0.473375069
129	0.48106283	0.022636529	8.81E-05	0.02246038	8.81E-05	0	8.81E-05	0.473576037
130	0.481205181	0.022467042	8.67E-05	0.022293562	8.67E-05	0	8.67E-05	0.473773994
131	0.481345409	0.022300073	8.54E-05	0.022129202	8.54E-05	0	8.54E-05	0.473969008
132	0.48148356	0.022135568	8.42E-05	0.021967246	8.42E-05	0	8.42E-05	0.474161144
133	0.481619679	0.021973471	8.29E-05	0.021807643	8.29E-05	0	8.29E-05	0.474350465
134	0.481753813	0.02181373	8.17E-05	0.021650341	8.17E-05	0	8.17E-05	0.474537032
135	0.481886002	0.021656295	8.05E-05	0.02149529	8.05E-05	0	8.05E-05	0.474720906
136	0.482016291	0.021501115	7.93E-05	0.021342444	7.93E-05	0	7.93E-05	0.474902143
137	0.482144719	0.021348143	7.82E-05	0.021191755	7.82E-05	0	7.82E-05	0.475080801
138	0.482271326	0.021197332	7.71E-05	0.021043178	7.71E-05	0	7.71E-05	0.475256933
139	0.48239615	0.021048636	7.60E-05	0.020896668	7.60E-05	0	7.60E-05	0.475430594
140	0.482519229	0.020902012	7.49E-05	0.020752184	7.49E-05	0	7.49E-05	0.475601834
141	0.482640599	0.020757415	7.39E-05	0.020609683	7.39E-05	0	7.39E-05	0.475770704
142	0.482760295	0.020614806	7.28E-05	0.020469125	7.28E-05	0	7.28E-05	0.475937253
143	0.482878352	0.020474142	7.18E-05	0.02033047	7.18E-05	0	7.18E-05	0.476101529
144	0.482994804	0.020335384	7.09E-05	0.020193681	7.09E-05	0	7.09E-05	0.476263577
145	0.483109682	0.020198494	6.99E-05	0.020058718	6.99E-05	0	6.99E-05	0.476423443
146	0.483223019	0.020063434	6.89E-05	0.019925548	6.89E-05	0	6.89E-05	0.47658117
147	0.483334845	0.019930168	6.80E-05	0.019794133	6.80E-05	0	6.80E-05	0.476736801
148	0.48344519	0.019798661	6.71E-05	0.019664439	6.71E-05	0	6.71E-05	0.476890377
149	0.483554084	0.019668877	6.62E-05	0.019536433	6.62E-05	0	6.62E-05	0.47704194
150	0.483661554	0.019540784	6.54E-05	0.019410082	6.54E-05	0	6.54E-05	0.477191527
151	0.48376763	0.019414348	6.45E-05	0.019285354	6.45E-05	0	6.45E-05	0.477339178
152	0.483872337	0.019289537	6.37E-05	0.019162219	6.37E-05	0	6.37E-05	0.477484931
153	0.483975702	0.01916632	6.28E-05	0.019040645	6.28E-05	0	6.28E-05	0.47762882
154	0.48407775	0.019044668	6.20E-05	0.018920603	6.20E-05	0	6.20E-05	0.477770882
155	0.484178507	0.018924549	6.12E-05	0.018802066	6.12E-05	0	6.12E-05	0.477911152
156	0.484277997	0.018805937	6.05E-05	0.018685003	6.05E-05	0	6.05E-05	0.478049663
157	0.484376244	0.018688801	5.97E-05	0.018569389	5.97E-05	0	5.97E-05	0.478186448
158	0.48447327	0.018573116	5.90E-05	0.018455196	5.90E-05	0	5.90E-05	0.478321538
159	0.484569099	0.018458853	5.82E-05	0.018342398	5.82E-05	0	5.82E-05	0.478454967
160	0.484663753	0.018345988	5.75E-05	0.018230971	5.75E-05	0	5.75E-05	0.478586763
161	0.484757252	0.018234494	5.68E-05	0.018120888	5.68E-05	0	5.68E-05	0.478716956
162	0.484849618	0.018124348	5.61E-05	0.018012127	5.61E-05	0	5.61E-05	0.478845576
163	0.484940872	0.018015523	5.54E-05	0.017904663	5.54E-05	0	5.54E-05	0.478972651
164	0.485031033	0.017907998	5.48E-05	0.017798473	5.48E-05	0	5.48E-05	0.479098209
165	0.485120121	0.017801748	5.41E-05	0.017693535	5.41E-05	0	5.41E-05	0.479222276
166	0.485208155	0.017696751	5.35E-05	0.017589826	5.35E-05	0	5.35E-05	0.47934488
167	0.485295154	0.017592986	5.28E-05	0.017487326	5.28E-05	0	5.28E-05	0.479466045
168	0.485381135	0.01749043	5.22E-05	0.017386013	5.22E-05	0	5.22E-05	0.479585797
169	0.485466116	0.017389063	5.16E-05	0.017285867	5.16E-05	0	5.16E-05	0.479704161
170	0.485550116	0.017288863	5.10E-05	0.017186868	5.10E-05	0	5.10E-05	0.47982116
171	0.48563315	0.017189812	5.04E-05	0.017088996	5.04E-05	0	5.04E-05	0.479936818
172	0.485715235	0.017091889	4.98E-05	0.016992232	4.98E-05	0	4.98E-05	0.480051158
173	0.485796387	0.016995076	4.93E-05	0.016896557	4.93E-05	0	4.93E-05	0.480164202
174	0.485876623	0.016899352	4.87E-05	0.016801953	4.87E-05	0	4.87E-05	0.480275972
175	0.485955958	0.016804701	4.81E-05	0.016708402	4.81E-05	0	4.81E-05	0.48038649
176	0.486034406	0.016711104	4.76E-05	0.016615887	4.76E-05	0	4.76E-05	0.480495777
177	0.486111983	0.016618544	4.71E-05	0.016524391	4.71E-05	0	4.71E-05	0.480603853
178	0.486188703	0.016527003	4.66E-05	0.016433896	4.66E-05	0	4.66E-05	0.480710737
179	0.486264579	0.016436466	4.60E-05	0.016344387	4.60E-05	0	4.60E-05	0.48081645
180	0.486339627	0.016346914	4.55E-05	0.016255848	4.55E-05	0	4.55E-05	0.480921011
181	0.486413859	0.016258333	4.50E-05	0.016168262	4.50E-05	0	4.50E-05	0.481024439
182	0.486487289	0.016170707	4.45E-05	0.016081615	4.45E-05	0	4.45E-05	0.481126751
183	0.486559929	0.01608402	4.41E-05	0.015995891	4.41E-05	0	4.41E-05	0.481227966
184	0.486631793	0.015998258	4.36E-05	0.015911076	4.36E-05	0	4.36E-05	0.481328101
185	0.486702892	0.015913405	4.31E-05	0.015827156	4.31E-05	0	4.31E-05	0.481427174
186	0.486773239	0.015829447	4.27E-05	0.015744116	4.27E-05	0	4.27E-05	0.481525201
187	0.486842846	0.015746371	4.22E-05	0.015661942	4.22E-05	0	4.22E-05	0.481622198
188	0.486911724	0.015664162	4.18E-05	0.015580622	4.18E-05	0	4.18E-05	0.481718183
189	0.486979884	0.015582806	4.13E-05	0.015500141	4.13E-05	0	4.13E-05	0.48181317
190	0.487047339	0.015502292	4.09E-05	0.015420488	4.09E-05	0	4.09E-05	0.481907176
191	0.487114098	0.015422605	4.05E-05	0.015341648	4.05E-05	0	4.05E-05	0.482000215
192	0.487180172	0.015343733	4.01E-05	0.015263611	4.01E-05	0	4.01E-05	0.482092302
193	0.487245572	0.015265663	3.97E-05	0.015186363	3.97E-05	0	3.97E-05	0.482183451
194	0.487310309	0.015188384	3.92E-05	0.015109893	3.92E-05	0	3.92E-05	0.482273678
195	0.487374391	0.015111883	3.88E-05	0.015034189	3.88E-05	0	3.88E-05	0.482362995
196	0.48743783	0.015036149	3.85E-05	0.01495924	3.85E-05	0	3.85E-05	0.482451417
197	0.487500634	0.01496117	3.81E-05	0.014885034	3.81E-05	0	3.81E-05	0.482538956
198	0.487562814	0.014886936	3.77E-05	0.014811561	3.77E-05	0	3.77E-05	0.482625627
199	0.487624378	0.014813434	3.73E-05	0.014738809	3.73E-05	0	3.73E-05	0.482711442
200	0.487685336	0.014740654	3.69E-05	0.014666768	3.69E-05	0	3.69E-05	0.482796413
201	0.487745696	0.014668586	3.66E-05	0.014595428	3.66E-05	0	3.66E-05	0.482880553
202	0.487805467	0.014597219	3.62E-05	0.014524778	3.62E-05	0	3.62E-05	0.482963874
203	0.487864658	0.014526543	3.59E-05	0.014454809	3.59E-05	0	3.59E-05	0.483046388
204	0.487923277	0.014456548	3.55E-05	0.014385511	3.55E-05	0	3.55E-05	0.483128107
205	0.487981333	0.014387225	3.52E-05	0.014316873	3.52E-05	0	3.52E-05	0.483209042
206	0.488038833	0.014318563	3.48E-05	0.014248888	3.48E-05	0	3.48E-05	0.483289204
207	0.488095786	0.014250553	3.45E-05	0.014181545	3.45E-05	0	3.45E-05	0.483368604
208	0.488152199	0.014183186	3.42E-05	0.014114835	3.42E-05	0	3.42E-05	0.483447254
209	0.488208079	0.014116453	3.39E-05	0.01404875	3.39E-05	0	3.39E-05	0.483525163
210	0.488263436	0.014050345	3.35E-05	0.01398328	3.35E-05	0	3.35E-05	0.483602342
211	0.488318274	0.013984853	3.32E-05	0.013918418	3.32E-05	0	3.32E-05	0.483678802
212	0.488372603	0.013919969	3.29E-05	0.013854155	3.29E-05	0	3.29E-05	0.483754551
213	0.488426429	0.013855684	3.26E-05	0.013790482	3.26E-05	0	3.26E-05	0.483829602
214	0.488479759	0.01379199	3.23E-05	0.013727392	3.23E-05	0	3.23E-05	0.483903961
215	0.488532599	0.013728879	3.20E-05	0.013664877	3.20E-05	0	3.20E-05	0.483977641
216	0.488584958	0.013666343	3.17E-05	0.013602928	3.17E-05	0	3.17E-05	0.484050648
217	0.48863684	0.013604374	3.14E-05	0.013541538	3.14E-05	0	3.14E-05	0.484122994
218	0.488688252	0.013542965	3.11E-05	0.013480699	3.11E-05	0	3.11E-05	0.484194686
219	0.488739202	0.013482107	3.09E-05	0.013420405	3.09E-05	0	3.09E-05	0.484265734
220	0.488789695	0.013421793	3.06E-05	0.013360648	3.06E-05	0	3.06E-05	0.484336145
221	0.488839737	0.013362017	3.03E-05	0.01330142	3.03E-05	0	3.03E-05	0.48440593
222	0.488889334	0.013302771	3.00E-05	0.013242715	3.00E-05	0	3.00E-05	0.484475095
223	0.488938492	0.013244048	2.98E-05	0.013184526	2.98E-05	0	2.98E-05	0.48454365
224	0.488987217	0.013185841	2.95E-05	0.013126845	2.95E-05	0	2.95E-05	0.484611602
225	0.489035515	0.013128144	2.92E-05	0.013069668	2.92E-05	0	2.92E-05	0.484678959
226	0.489083391	0.013070949	2.90E-05	0.013012986	2.90E-05	0	2.90E-05	0.484745729
227	0.489130851	0.01301425	2.87E-05	0.012956793	2.87E-05	0	2.87E-05	0.48481192
228	0.4891779	0.012958041	2.85E-05	0.012901084	2.85E-05	0	2.85E-05	0.484877539
229	0.489224544	0.012902316	2.82E-05	0.012845851	2.82E-05	0	2.82E-05	0.484942593
230	0.489270787	0.012847067	2.80E-05	0.01279109	2.80E-05	0	2.80E-05	0.48500709
231	0.489316635	0.01279229	2.77E-05	0.012736793	2.77E-05	0	2.77E-05	0.485071037
232	0.489362092	0.012737978	2.75E-05	0.012682955	2.75E-05	0	2.75E-05	0.485134441
233	0.489407165	0.012684125	2.73E-05	0.012629571	2.73E-05	0	2.73E-05	0.485197308
234	0.489451857	0.012630725	2.70E-05	0.012576633	2.70E-05	0	2.70E-05	0.485259646
235	0.489496174	0.012577774	2.68E-05	0.012524138	2.68E-05	0	2.68E-05	0.485321461
236	0.48954012	0.012525264	2.66E-05	0.012472079	2.66E-05	0	2.66E-05	0.48538276
237	0.4895837	0.012473191	2.64E-05	0.012420451	2.64E-05	0	2.64E-05	0.485443549
238	0.489626918	0.012421549	2.62E-05	0.012369248	2.62E-05	0	2.62E-05	0.485503835
239	0.489669779	0.012370332	2.59E-05	0.012318466	2.59E-05	0	2.59E-05	0.485563623
240	0.489712287	0.012319537	2.57E-05	0.012268099	2.57E-05	0	2.57E-05	0.485622921
241	0.489754447	0.012269157	2.55E-05	0.012218142	2.55E-05	0	2.55E-05	0.485681733
242	0.489796263	0.012219187	2.53E-05	0.012168591	2.53E-05	0	2.53E-05	0.485740066
243	0.489837738	0.012169622	2.51E-05	0.012119439	2.51E-05	0	2.51E-05	0.485797925
244	0.489878878	0.012120458	2.49E-05	0.012070683	2.49E-05	0	2.49E-05	0.485855317
245	0.489919687	0.01207169	2.47E-05	0.012022318	2.47E-05	0	2.47E-05	0.485912247
246	0.489960167	0.012023312	2.45E-05	0.011974338	2.45E-05	0	2.45E-05	0.485968721
247	0.490000324	0.011975321	2.43E-05	0.01192674	2.43E-05	0	2.43E-05	0.486024744
248	0.490040161	0.011927711	2.41E-05	0.011879519	2.41E-05	0	2.41E-05	0.486080321
249	0.490079681	0.011880478	2.39E-05	0.01183267	2.39E-05	0	2.39E-05	0.486135458
250	0.49011889	0.011833618	2.37E-05	0.01178619	2.37E-05	0	2.37E-05	0.48619016
251	0.490157789	0.011787126	2.35E-05	0.011740073	2.35E-05	0	2.35E-05	0.486244432
252	0.490196384	0.011740998	2.33E-05	0.011694315	2.33E-05	0	2.33E-05	0.486298279
253	0.490234677	0.01169523	2.32E-05	0.011648913	2.32E-05	0	2.32E-05	0.486351706
254	0.490272672	0.011649817	2.30E-05	0.011603861	2.30E-05	0	2.30E-05	0.486404718
255	0.490310372	0.011604755	2.28E-05	0.011559157	2.28E-05	0	2.28E-05	0.48645732
256	0.490347781	0.01156004	2.26E-05	0.011514796	2.26E-05	0	2.26E-05	0.486509516
257	0.490384903	0.011515669	2.24E-05	0.011470774	2.24E-05	0	2.24E-05	0.486561312
258	0.49042174	0.011471637	2.23E-05	0.011427087	2.23E-05	0	2.23E-05	0.486612711
259	0.490458296	0.01142794	2.21E-05	0.011383732	2.21E-05	0	2.21E-05	0.486663719
260	0.490494575	0.011384575	2.19E-05	0.011340705	2.19E-05	0	2.19E-05	0.48671434
261	0.490530578	0.011341538	2.18E-05	0.011298001	2.18E-05	0	2.18E-05	0.486764578
262	0.490566309	0.011298825	2.16E-05	0.011255618	2.16E-05	0	2.16E-05	0.486814437
263	0.490601772	0.011256433	2.14E-05	0.011213552	2.14E-05	0	2.14E-05	0.486863922
264	0.49063697	0.011214357	2.13E-05	0.011171798	2.13E-05	0	2.13E-05	0.486913037
265	0.490671904	0.011172595	2.11E-05	0.011130355	2.11E-05	0	2.11E-05	0.486961786
266	0.490706579	0.011131142	2.10E-05	0.011089218	2.10E-05	0	2.10E-05	0.487010174
267	0.490740998	0.011089996	2.08E-05	0.011048384	2.08E-05	0	2.08E-05	0.487058203
268	0.490775162	0.011049154	2.07E-05	0.011007849	2.07E-05	0	2.07E-05	0.487105879
269	0.490809075	0.01100861	2.05E-05	0.010967611	2.05E-05	0	2.05E-05	0.487153205
270	0.490842739	0.010968364	2.03E-05	0.010927665	2.03E-05	0	2.03E-05	0.487200184
271	0.490876158	0.01092841	2.02E-05	0.01088801	2.02E-05	0	2.02E-05	0.487246822
272	0.490909334	0.010888747	2.01E-05	0.010848641	2.01E-05	0	2.01E-05	0.48729312
273	0.490942269	0.01084937	1.99E-05	0.010809556	1.99E-05	0	1.99E-05	0.487339084
274	0.490974967	0.010810277	1.98E-05	0.010770752	1.98E-05	0	1.98E-05	0.487384716
275	0.491007429	0.010771465	1.96E-05	0.010732225	1.96E-05	0	1.96E-05	0.487430021
276	0.491039659	0.01073293	1.95E-05	0.010693973	1.95E-05	0	1.95E-05	0.487475002
277	0.491071659	0.01069467	1.93E-05	0.010655992	1.93E-05	0	1.93E-05	0.487519661
278	0.491103431	0.010656682	1.92E-05	0.01061828	1.92E-05	0	1.92E-05	0.487564004
279	0.491134977	0.010618963	1.91E-05	0.010580834	1.91E-05	0	1.91E-05	0.487608032
280	0.491166301	0.01058151	1.89E-05	0.010543652	1.89E-05	0	1.89E-05	0.48765175
281	0.491197404	0.01054432	1.88E-05	0.01050673	1.88E-05	0	1.88E-05	0.487695161
282	0.491228288	0.010507391	1.87E-05	0.010470065	1.87E-05	0	1.87E-05	0.487738267
283	0.491258957	0.010470719	1.85E-05	0.010433655	1.85E-05	0	1.85E-05	0.487781072
284	0.491289412	0.010434303	1.84E-05	0.010397498	1.84E-05	0	1.84E-05	0.48782358
285	0.491319656	0.010398139	1.83E-05	0.01036159	1.83E-05	0	1.83E-05	0.487865793
286	0.49134969	0.010362224	1.81E-05	0.01032593	1.81E-05	0	1.81E-05	0.487907714
287	0.491379517	0.010326557	1.80E-05	0.010290514	1.80E-05	0	1.80E-05	0.487949346
288	0.49140914	0.010291135	1.79E-05	0.01025534	1.79E-05	0	1.79E-05	0.487990693
289	0.491438559	0.010255955	1.78E-05	0.010220406	1.78E-05	0	1.78E-05	0.488031757
290	0.491467778	0.010221014	1.77E-05	0.010185709	1.77E-05	0	1.77E-05	0.488072541
291	0.491496797	0.010186311	1.75E-05	0.010151247	1.75E-05	0	1.75E-05	0.488113049
292	0.49152562	0.010151843	1.74E-05	0.010117017	1.74E-05	0	1.74E-05	0.488153282
293	0.491554249	0.010117607	1.73E-05	0.010083017	1.73E-05	0	1.73E-05	0.488193243
294	0.491582684	0.010083601	1.72E-05	0.010049245	1.72E-05	0	1.72E-05	0.488232936
295	0.491610929	0.010049823	1.71E-05	0.010015698	1.71E-05	0	1.71E-05	0.488272363
296	0.491638985	0.01001627	1.69E-05	0.009982375	1.69E-05	0	1.69E-05	0.488311527
297	0.491666854	0.009982941	1.68E-05	0.009949272	1.68E-05	0	1.68E-05	0.48835043
298	0.491694537	0.009949833	1.67E-05	0.009916389	1.67E-05	0	1.67E-05	0.488389075
299	0.491722038	0.009916944	1.66E-05	0.009883721	1.66E-05	0	1.66E-05	0.488427464
300	0.491749356	0.009884271	1.65E-05	0.009851269	1.65E-05	0	1.65E-05	0.4884656
301	0.491776496	0.009851813	1.64E-05	0.009819029	1.64E-05	0	1.64E-05	0.488503486
302	0.491803457	0.009819568	1.63E-05	0.009786999	1.63E-05	0	1.63E-05	0.488541124
303	0.491830242	0.009787533	1.62E-05	0.009755177	1.62E-05	0	1.62E-05	0.488578516
304	0.491856852	0.009755706	1.61E-05	0.009723562	1.61E-05	0	1.61E-05	0.488615665
305	0.49188329	0.009724085	1.60E-05	0.009692151	1.60E-05	0	1.60E-05	0.488652573
306	0.491909556	0.009692669	1.59E-05	0.009660942	1.59E-05	0	1.59E-05	0.488689242
307	0.491935653	0.009661455	1.58E-05	0.009629934	1.58E-05	0	1.58E-05	0.488725675
308	0.491961583	0.009630442	1.57E-05	0.009599124	1.57E-05	0	1.57E-05	0.488761875
309	0.491987346	0.009599627	1.56E-05	0.00956851	1.56E-05	0	1.56E-05	0.488797842
310	0.492012944	0.009569008	1.55E-05	0.009538091	1.55E-05	0	1.55E-05	0.488833581
311	0.49203838	0.009538585	1.54E-05	0.009507865	1.54E-05	0	1.54E-05	0.488869091
312	0.492063654	0.009508354	1.53E-05	0.00947783	1.53E-05	0	1.53E-05	0.488904377
313	0.492088768	0.009478314	1.52E-05	0.009447983	1.52E-05	0	1.52E-05	0.48893944
314	0.492113723	0.009448463	1.51E-05	0.009418325	1.51E-05	0	1.51E-05	0.488974282
315	0.492138522	0.0094188	1.50E-05	0.009388852	1.50E-05	0	1.50E-05	0.489008905
316	0.492163165	0.009389322	1.49E-05	0.009359562	1.49E-05	0	1.49E-05	0.489043311
317	0.492187654	0.009360029	1.48E-05	0.009330455	1.48E-05	0	1.48E-05	0.489077502
318	0.492211991	0.009330917	1.47E-05	0.009301529	1.47E-05	0	1.47E-05	0.489111481
319	0.492236176	0.009301986	1.46E-05	0.009272781	1.46E-05	0	1.46E-05	0.489145249
320	0.492260212	0.009273234	1.45E-05	0.00924421	1.45E-05	0	1.45E-05	0.489178808
321	0.492284099	0.009244659	1.44E-05	0.009215815	1.44E-05	0	1.44E-05	0.489212161
322	0.492307839	0.00921626	1.43E-05	0.009187594	1.43E-05	0	1.43E-05	0.489245308
323	0.492331434	0.009188034	1.42E-05	0.009159545	1.42E-05	0	1.42E-05	0.489278252
324	0.492354884	0.009159981	1.42E-05	0.009131666	1.42E-05	0	1.42E-05	0.489310996
325	0.492378192	0.009132099	1.41E-05	0.009103957	1.41E-05	0	1.41E-05	0.489343539
326	0.492401357	0.009104386	1.40E-05	0.009076416	1.40E-05	0	1.40E-05	0.489375886
327	0.492424383	0.009076841	1.39E-05	0.00904904	1.39E-05	0	1.39E-05	0.489408036
328	0.492447269	0.009049461	1.38E-05	0.00902183	1.38E-05	0	1.38E-05	0.489439993
329	0.492470017	0.009022247	1.37E-05	0.008994782	1.37E-05	0	1.37E-05	0.489471757
330	0.492492629	0.008995195	1.36E-05	0.008967896	1.36E-05	0	1.36E-05	0.48950333
331	0.492515105	0.008968306	1.36E-05	0.00894117	1.36E-05	0	1.36E-05	0.489534715
332	0.492537448	0.008941576	1.35E-05	0.008914604	1.35E-05	0	1.35E-05	0.489565913
333	0.492559657	0.008915006	1.34E-05	0.008888194	1.34E-05	0	1.34E-05	0.489596925
334	0.492581734	0.008888593	1.33E-05	0.008861941	1.33E-05	0	1.33E-05	0.489627754
335	0.492603681	0.008862336	1.32E-05	0.008835842	1.32E-05	0	1.32E-05	0.4896584
336	0.492625498	0.008836234	1.32E-05	0.008809896	1.32E-05	0	1.32E-05	0.489688866
337	0.492647187	0.008810284	1.31E-05	0.008784103	1.31E-05	0	1.31E-05	0.489719153
338	0.492668749	0.008784487	1.30E-05	0.008758459	1.30E-05	0	1.30E-05	0.489749262
339	0.492690185	0.008758841	1.29E-05	0.008732966	1.29E-05	0	1.29E-05	0.489779196
340	0.492711495	0.008733344	1.29E-05	0.00870762	1.29E-05	0	1.29E-05	0.489808955
341	0.492732682	0.008707995	1.28E-05	0.008682421	1.28E-05	0	1.28E-05	0.489838542
342	0.492753746	0.008682792	1.27E-05	0.008657367	1.27E-05	0	1.27E-05	0.489867957
343	0.492774688	0.008657735	1.26E-05	0.008632457	1.26E-05	0	1.26E-05	0.489897202
344	0.49279551	0.008632822	1.26E-05	0.008607691	1.26E-05	0	1.26E-05	0.48992628
345	0.492816212	0.008608053	1.25E-05	0.008583066	1.25E-05	0	1.25E-05	0.48995519
346	0.492836795	0.008583425	1.24E-05	0.008558581	1.24E-05	0	1.24E-05	0.489983934
347	0.49285726	0.008558937	1.24E-05	0.008534236	1.24E-05	0	1.24E-05	0.490012515
348	0.492877609	0.008534589	1.23E-05	0.008510029	1.23E-05	0	1.23E-05	0.490040933
349	0.492897843	0.008510379	1.22E-05	0.008485959	1.22E-05	0	1.22E-05	0.49006919
350	0.492917962	0.008486305	1.21E-05	0.008462024	1.21E-05	0	1.21E-05	0.490097287
351	0.492937967	0.008462368	1.21E-05	0.008438225	1.21E-05	0	1.21E-05	0.490125225
352	0.492957859	0.008438565	1.20E-05	0.008414558	1.20E-05	0	1.20E-05	0.490153006
353	0.49297764	0.008414896	1.19E-05	0.008391024	1.19E-05	0	1.19E-05	0.490180632
354	0.49299731	0.008391359	1.19E-05	0.008367622	1.19E-05	0	1.19E-05	0.490208102
355	0.49301687	0.008367954	1.18E-05	0.008344349	1.18E-05	0	1.18E-05	0.49023542
356	0.493036321	0.008344679	1.17E-05	0.008321206	1.17E-05	0	1.17E-05	0.490262585
357	0.493055664	0.008321533	1.17E-05	0.00829819	1.17E-05	0	1.17E-05	0.4902896
358	0.493074899	0.008298514	1.16E-05	0.008275302	1.16E-05	0	1.16E-05	0.490316465
359	0.493094029	0.008275623	1.15E-05	0.00825254	1.15E-05	0	1.15E-05	0.490343182
360	0.493113053	0.008252858	1.15E-05	0.008229902	1.15E-05	0	1.15E-05	0.490369752
361	0.493131973	0.008230218	1.14E-05	0.008207388	1.14E-05	0	1.14E-05	0.490396177
362	0.493150789	0.008207701	1.14E-05	0.008184997	1.14E-05	0	1.14E-05	0.490422456
363	0.493169502	0.008185308	1.13E-05	0.008162728	1.13E-05	0	1.13E-05	0.490448592
364	0.493188113	0.008163036	1.12E-05	0.00814058	1.12E-05	0	1.12E-05	0.490474586
365	0.493206623	0.008140885	1.12E-05	0.008118551	1.12E-05	0	1.12E-05	0.490500439
366	0.493225033	0.008118854	1.11E-05	0.008096642	1.11E-05	0	1.11E-05	0.490526152
367	0.493243343	0.008096942	1.10E-05	0.00807485	1.10E-05	0	1.10E-05	0.490551726
368	0.493261554	0.008075148	1.10E-05	0.008053175	1.10E-05	0	1.10E-05	0.490577162
369	0.493279668	0.008053471	1.09E-05	0.008031617	1.09E-05	0	1.09E-05	0.490602462
370	0.493297684	0.00803191	1.09E-05	0.008010173	1.09E-05	0	1.09E-05	0.490627627
371	0.493315604	0.008010464	1.08E-05	0.007988844	1.08E-05	0	1.08E-05	0.490652656
372	0.493333429	0.007989133	1.08E-05	0.007967628	1.08E-05	0	1.08E-05	0.490677553
373	0.493351159	0.007967915	1.07E-05	0.007946524	1.07E-05	0	1.07E-05	0.490702317
374	0.493368794	0.007946809	1.06E-05	0.007925532	1.06E-05	0	1.06E-05	0.49072695
375	0.493386337	0.007925814	1.06E-05	0.007904651	1.06E-05	0	1.06E-05	0.490751453
376	0.493403787	0.00790493	1.05E-05	0.007883879	1.05E-05	0	1.05E-05	0.490775827
377	0.493421144	0.007884156	1.05E-05	0.007863216	1.05E-05	0	1.05E-05	0.490800073
378	0.493438411	0.007863491	1.04E-05	0.007842661	1.04E-05	0	1.04E-05	0.490824191
379	0.493455588	0.007842934	1.04E-05	0.007822213	1.04E-05	0	1.04E-05	0.490848183
380	0.493472675	0.007822484	1.03E-05	0.007801872	1.03E-05	0	1.03E-05	0.490872051
381	0.493489672	0.007802141	1.03E-05	0.007781636	1.03E-05	0	1.03E-05	0.490895794
382	0.493506582	0.007781903	1.02E-05	0.007761505	1.02E-05	0	1.02E-05	0.490919414
383	0.493523404	0.00776177	1.01E-05	0.007741477	1.01E-05	0	1.01E-05	0.490942911
384	0.493540139	0.00774174	1.01E-05	0.007721553	1.01E-05	0	1.01E-05	0.490966288
385	0.493556787	0.007721814	1.00E-05	0.007701731	1.00E-05	0	1.00E-05	0.490989544
386	0.49357335	0.00770199	9.99E-06	0.007682011	9.99E-06	0	9.99E-06	0.49101268
387	0.493589829	0.007682268	9.94E-06	0.007662391	9.94E-06	0	9.94E-06	0.491035698
388	0.493606222	0.007662646	9.89E-06	0.007642871	9.89E-06	0	9.89E-06	0.491058599
389	0.493622533	0.007643124	9.84E-06	0.007623451	9.84E-06	0	9.84E-06	0.491081382
390	0.49363876	0.007623702	9.79E-06	0.007604129	9.79E-06	0	9.79E-06	0.49110405
391	0.493654905	0.007604378	9.74E-06	0.007584904	9.74E-06	0	9.74E-06	0.491126603
392	0.493670968	0.007585151	9.69E-06	0.007565777	9.69E-06	0	9.69E-06	0.491149042
393	0.49368695	0.007566022	9.64E-06	0.007546746	9.64E-06	0	9.64E-06	0.491171368
394	0.493702851	0.007546989	9.59E-06	0.00752781	9.59E-06	0	9.59E-06	0.491193581
395	0.493718673	0.007528051	9.54E-06	0.007508969	9.54E-06	0	9.54E-06	0.491215683
396	0.493734415	0.007509209	9.49E-06	0.007490222	9.49E-06	0	9.49E-06	0.491237674
397	0.493750079	0.00749046	9.45E-06	0.007471569	9.45E-06	0	9.45E-06	0.491259556
398	0.493765664	0.007471805	9.40E-06	0.007453008	9.40E-06	0	9.40E-06	0.491281328
399	0.493781172	0.007453242	9.35E-06	0.007434539	9.35E-06	0	9.35E-06	0.491302992
400	0.493796603	0.007434771	9.31E-06	0.007416161	9.31E-06	0	9.31E-06	0.491324549
401	0.493811958	0.007416392	9.26E-06	0.007397874	9.26E-06	0	9.26E-06	0.491345999
402	0.493827236	0.007398103	9.21E-06	0.007379677	9.21E-06	0	9.21E-06	0.491367344
403	0.49384244	0.007379905	9.17E-06	0.00736157	9.17E-06	0	9.17E-06	0.491388583
404	0.493857569	0.007361795	9.12E-06	0.007343551	9.12E-06	0	9.12E-06	0.491409718
405	0.493872623	0.007343775	9.08E-06	0.00732562	9.08E-06	0	9.08E-06	0.49143075
406	0.493887604	0.007325842	9.03E-06	0.007307776	9.03E-06	0	9.03E-06	0.491451679
407	0.493902512	0.007307997	8.99E-06	0.007290019	8.99E-06	0	8.99E-06	0.491472506
408	0.493917347	0.007290238	8.95E-06	0.007272348	8.95E-06	0	8.95E-06	0.491493232
409	0.493932111	0.007272565	8.90E-06	0.007254762	8.90E-06	0	8.90E-06	0.491513857
410	0.493946803	0.007254978	8.86E-06	0.007237262	8.86E-06	0	8.86E-06	0.491534382
411	0.493961424	0.007237476	8.82E-06	0.007219845	8.82E-06	0	8.82E-06	0.491554808
412	0.493975974	0.007220058	8.77E-06	0.007202513	8.77E-06	0	8.77E-06	0.491575137
413	0.493990455	0.007202724	8.73E-06	0.007185263	8.73E-06	0	8.73E-06	0.491595367
414	0.494004866	0.007185473	8.69E-06	0.007168096	8.69E-06	0	8.69E-06	0.4916155
415	0.494019208	0.007168304	8.65E-06	0.00715101	8.65E-06	0	8.65E-06	0.491635538
416	0.494033481	0.007151217	8.61E-06	0.007134006	8.61E-06	0	8.61E-06	0.491655479
417	0.494047687	0.007134211	8.56E-06	0.007117082	8.56E-06	0	8.56E-06	0.491675326
418	0.494061825	0.007117286	8.52E-06	0.007100239	8.52E-06	0	8.52E-06	0.491695079
419	0.494075896	0.007100441	8.48E-06	0.007083475	8.48E-06	0	8.48E-06	0.491714738
420	0.494089901	0.007083676	8.44E-06	0.00706679	8.44E-06	0	8.44E-06	0.491734304
421	0.49410384	0.007066989	8.40E-06	0.007050183	8.40E-06	0	8.40E-06	0.491753779
422	0.494117713	0.007050381	8.36E-06	0.007033655	8.36E-06	0	8.36E-06	0.491773161
423	0.494131521	0.007033851	8.32E-06	0.007017203	8.32E-06	0	8.32E-06	0.491792453
424	0.494145264	0.007017399	8.28E-06	0.007000829	8.28E-06	0	8.28E-06	0.491811654
425	0.494158943	0.007001023	8.25E-06	0.00698453	8.25E-06	0	8.25E-06	0.491830766
426	0.494172558	0.006984723	8.21E-06	0.006968308	8.21E-06	0	8.21E-06	0.491849789
427	0.49418611	0.006968499	8.17E-06	0.00695216	8.17E-06	0	8.17E-06	0.491868723
428	0.494199599	0.00695235	8.13E-06	0.006936087	8.13E-06	0	8.13E-06	0.49188757
429	0.494213025	0.006936276	8.09E-06	0.006920089	8.09E-06	0	8.09E-06	0.491906329
430	0.49422639	0.006920276	8.06E-06	0.006904164	8.06E-06	0	8.06E-06	0.491925002
431	0.494239693	0.00690435	8.02E-06	0.006888312	8.02E-06	0	8.02E-06	0.491943589
432	0.494252935	0.006888496	7.98E-06	0.006872532	7.98E-06	0	7.98E-06	0.491962091
433	0.494266116	0.006872716	7.95E-06	0.006856825	7.95E-06	0	7.95E-06	0.491980507
434	0.494279237	0.006857007	7.91E-06	0.00684119	7.91E-06	0	7.91E-06	0.49199884
435	0.494292297	0.006841371	7.87E-06	0.006825625	7.87E-06	0	7.87E-06	0.492017089
436	0.494305299	0.006825805	7.84E-06	0.006810131	7.84E-06	0	7.84E-06	0.492035255
437	0.494318241	0.00681031	7.80E-06	0.006794708	7.80E-06	0	7.80E-06	0.492053338
438	0.494331124	0.006794885	7.77E-06	0.006779354	7.77E-06	0	7.77E-06	0.49207134
439	0.49434395	0.00677953	7.73E-06	0.006764069	7.73E-06	0	7.73E-06	0.49208926
440	0.494356717	0.006764244	7.70E-06	0.006748854	7.70E-06	0	7.70E-06	0.492107099
441	0.494369427	0.006749027	7.66E-06	0.006733706	7.66E-06	0	7.66E-06	0.492124858
442	0.49438208	0.006733878	7.63E-06	0.006718626	7.63E-06	0	7.63E-06	0.492142538
443	0.494394676	0.006718797	7.59E-06	0.006703614	7.59E-06	0	7.59E-06	0.492160138
444	0.494407215	0.006703784	7.56E-06	0.006688668	7.56E-06	0	7.56E-06	0.492177659
445	0.494419699	0.006688837	7.52E-06	0.00667379	7.52E-06	0	7.52E-06	0.492195102
446	0.494432127	0.006673957	7.49E-06	0.006658977	7.49E-06	0	7.49E-06	0.492212468
447	0.4944445	0.006659143	7.46E-06	0.006644229	7.46E-06	0	7.46E-06	0.492229757
448	0.494456818	0.006644395	7.42E-06	0.006629547	7.42E-06	0	7.42E-06	0.492246969
449	0.494469081	0.006629712	7.39E-06	0.00661493	7.39E-06	0	7.39E-06	0.492264104
450	0.49448129	0.006615093	7.36E-06	0.006600377	7.36E-06	0	7.36E-06	0.492281165
451	0.494493446	0.006600539	7.33E-06	0.006585888	7.33E-06	0	7.33E-06	0.49229815
452	0.494505548	0.006586049	7.29E-06	0.006571462	7.29E-06	0	7.29E-06	0.492315061
453	0.494517597	0.006571622	7.26E-06	0.006557099	7.26E-06	0	7.26E-06	0.492331897
454	0.494529593	0.006557259	7.23E-06	0.006542799	7.23E-06	0	7.23E-06	0.49234866
455	0.494541537	0.006542958	7.20E-06	0.006528562	7.20E-06	0	7.20E-06	0.49236535
456	0.494553429	0.006528719	7.17E-06	0.006514386	7.17E-06	0	7.17E-06	0.492381967
457	0.494565269	0.006514542	7.14E-06	0.006500271	7.14E-06	0	7.14E-06	0.492398512
458	0.494577058	0.006500426	7.10E-06	0.006486218	7.10E-06	0	7.10E-06	0.492414985
459	0.494588796	0.006486372	7.07E-06	0.006472225	7.07E-06	0	7.07E-06	0.492431387
460	0.494600483	0.006472378	7.04E-06	0.006458292	7.04E-06	0	7.04E-06	0.492447719
461	0.494612119	0.006458444	7.01E-06	0.00644442	7.01E-06	0	7.01E-06	0.492463979
462	0.494623706	0.006444571	6.98E-06	0.006430606	6.98E-06	0	6.98E-06	0.492480171
463	0.494635243	0.006430756	6.95E-06	0.006416852	6.95E-06	0	6.95E-06	0.492496292
464	0.49464673	0.006417001	6.92E-06	0.006403157	6.92E-06	0	6.92E-06	0.492512345
465	0.494658169	0.006403305	6.89E-06	0.00638952	6.89E-06	0	6.89E-06	0.492528329
466	0.494669558	0.006389667	6.86E-06	0.00637594	6.86E-06	0	6.86E-06	0.492544245
467	0.4946809	0.006376087	6.83E-06	0.006362419	6.83E-06	0	6.83E-06	0.492560093
468	0.494692193	0.006362564	6.80E-06	0.006348954	6.80E-06	0	6.80E-06	0.492575874
469	0.494703438	0.006349099	6.78E-06	0.006335547	6.78E-06	0	6.78E-06	0.492591589
470	0.494714635	0.00633569	6.75E-06	0.006322196	6.75E-06	0	6.75E-06	0.492607237
471	0.494725786	0.006322339	6.72E-06	0.006308901	6.72E-06	0	6.72E-06	0.492622819
472	0.494736889	0.006309043	6.69E-06	0.006295662	6.69E-06	0	6.69E-06	0.492638335
473	0.494747946	0.006295803	6.66E-06	0.006282478	6.66E-06	0	6.66E-06	0.492653786
474	0.494758956	0.006282618	6.63E-06	0.00626935	6.63E-06	0	6.63E-06	0.492669173
475	0.494769921	0.006269489	6.61E-06	0.006256276	6.61E-06	0	6.61E-06	0.492684495
476	0.494780839	0.006256414	6.58E-06	0.006243257	6.58E-06	0	6.58E-06	0.492699753
477	0.494791712	0.006243394	6.55E-06	0.006230292	6.55E-06	0	6.55E-06	0.492714948
478	0.49480254	0.006230428	6.52E-06	0.00621738	6.52E-06	0	6.52E-06	0.49273008
479	0.494813323	0.006217516	6.50E-06	0.006204522	6.50E-06	0	6.50E-06	0.492745149
480	0.494824061	0.006204657	6.47E-06	0.006191717	6.47E-06	0	6.47E-06	0.492760156
481	0.494834755	0.006191851	6.44E-06	0.006178965	6.44E-06	0	6.44E-06	0.4927751
482	0.494845405	0.006179098	6.42E-06	0.006166265	6.42E-06	0	6.42E-06	0.492789983
483	0.494856011	0.006166397	6.39E-06	0.006153617	6.39E-06	0	6.39E-06	0.492804805
484	0.494866573	0.006153748	6.36E-06	0.006141021	6.36E-06	0	6.36E-06	0.492819566
485	0.494877092	0.006141151	6.34E-06	0.006128476	6.34E-06	0	6.34E-06	0.492834267
486	0.494887569	0.006128606	6.31E-06	0.006115983	6.31E-06	0	6.31E-06	0.492848908
487	0.494898002	0.006116112	6.29E-06	0.00610354	6.29E-06	0	6.29E-06	0.492863489
488	0.494908393	0.006103668	6.26E-06	0.006091148	6.26E-06	0	6.26E-06	0.49287801
489	0.494918741	0.006091276	6.23E-06	0.006078806	6.23E-06	0	6.23E-06	0.492892473
490	0.494929048	0.006078933	6.21E-06	0.006066514	6.21E-06	0	6.21E-06	0.492906877
491	0.494939313	0.00606664	6.18E-06	0.006054272	6.18E-06	0	6.18E-06	0.492921222
492	0.494949536	0.006054397	6.16E-06	0.006042079	6.16E-06	0	6.16E-06	0.49293551
493	0.494959719	0.006042203	6.13E-06	0.006029935	6.13E-06	0	6.13E-06	0.49294974
494	0.49496986	0.006030059	6.11E-06	0.00601784	6.11E-06	0	6.11E-06	0.492963913
495	0.49497996	0.006017963	6.08E-06	0.006005793	6.08E-06	0	6.08E-06	0.492978029
496	0.49499002	0.006005915	6.06E-06	0.005993794	6.06E-06	0	6.06E-06	0.492992089
497	0.49500004	0.005993916	6.04E-06	0.005981843	6.04E-06	0	6.04E-06	0.493006092
498	0.49501002	0.005981964	6.01E-06	0.00596994	6.01E-06	0	6.01E-06	0.49302004
499	0.49501996	0.00597006	5.99E-06	0.005958084	5.99E-06	0	5.99E-06	0.493033932
500	0.495029861	0.005958203	5.96E-06	0.005946275	5.96E-06	0	5.96E-06	0.493047769
501	0.495039722	0.005946393	5.94E-06	0.005934513	5.94E-06	0	5.94E-06	0.493061551
502	0.495049544	0.00593463	5.92E-06	0.005922797	5.92E-06	0	5.92E-06	0.493075278
503	0.495059327	0.005922914	5.89E-06	0.005911127	5.89E-06	0	5.89E-06	0.493088952
504	0.495069072	0.005911243	5.87E-06	0.005899503	5.87E-06	0	5.87E-06	0.493102571
505	0.495078779	0.005899619	5.85E-06	0.005887925	5.85E-06	0	5.85E-06	0.493116137
506	0.495088447	0.00588804	5.82E-06	0.005876392	5.82E-06	0	5.82E-06	0.493129649
507	0.495098077	0.005876506	5.80E-06	0.005864904	5.80E-06	0	5.80E-06	0.493143109
508	0.49510767	0.005865018	5.78E-06	0.005853461	5.78E-06	0	5.78E-06	0.493156516
509	0.495117225	0.005853574	5.76E-06	0.005842063	5.76E-06	0	5.76E-06	0.493169871
510	0.495126743	0.005842175	5.73E-06	0.005830709	5.73E-06	0	5.73E-06	0.493183173
511	0.495136224	0.005830821	5.71E-06	0.005819399	5.71E-06	0	5.71E-06	0.493196424
512	0.495145668	0.00581951	5.69E-06	0.005808133	5.69E-06	0	5.69E-06	0.493209624
513	0.495155075	0.005808243	5.67E-06	0.00579691	5.67E-06	0	5.67E-06	0.493222772
514	0.495164446	0.00579702	5.64E-06	0.00578573	5.64E-06	0	5.64E-06	0.49323587
515	0.495173781	0.00578584	5.62E-06	0.005774594	5.62E-06	0	5.62E-06	0.493248917
516	0.49518308	0.005774703	5.60E-06	0.005763501	5.60E-06	0	5.60E-06	0.493261913
517	0.495192343	0.005763608	5.58E-06	0.005752449	5.58E-06	0	5.58E-06	0.49327486
518	0.495201571	0.005752557	5.56E-06	0.005741441	5.56E-06	0	5.56E-06	0.493287758
519	0.495210763	0.005741547	5.54E-06	0.005730474	5.54E-06	0	5.54E-06	0.493300605
520	0.49521992	0.00573058	5.52E-06	0.005719549	5.52E-06	0	5.52E-06	0.493313404
521	0.495229043	0.005719655	5.49E-06	0.005708666	5.49E-06	0	5.49E-06	0.493326154
522	0.49523813	0.005708771	5.47E-06	0.005697824	5.47E-06	0	5.47E-06	0.493338855
523	0.495247183	0.005697928	5.45E-06	0.005687023	5.45E-06	0	5.45E-06	0.493351509
524	0.495256201	0.005687127	5.43E-06	0.005676263	5.43E-06	0	5.43E-06	0.493364114
525	0.495265186	0.005676366	5.41E-06	0.005665544	5.41E-06	0	5.41E-06	0.493376671
526	0.495274136	0.005665646	5.39E-06	0.005654865	5.39E-06	0	5.39E-06	0.493389181
527	0.495283053	0.005654967	5.37E-06	0.005644226	5.37E-06	0	5.37E-06	0.493401644
528	0.495291936	0.005644327	5.35E-06	0.005633627	5.35E-06	0	5.35E-06	0.49341406
529	0.495300785	0.005633728	5.33E-06	0.005623068	5.33E-06	0	5.33E-06	0.493426429
530	0.495309602	0.005623168	5.31E-06	0.005612548	5.31E-06	0	5.31E-06	0.493438752
531	0.495318385	0.005612648	5.29E-06	0.005602068	5.29E-06	0	5.29E-06	0.493451029
532	0.495327136	0.005602167	5.27E-06	0.005591627	5.27E-06	0	5.27E-06	0.49346326
533	0.495335854	0.005591725	5.25E-06	0.005581224	5.25E-06	0	5.25E-06	0.493475445
534	0.495344539	0.005581322	5.23E-06	0.005570861	5.23E-06	0	5.23E-06	0.493487585
535	0.495353192	0.005570958	5.21E-06	0.005560535	5.21E-06	0	5.21E-06	0.49349968
536	0.495361813	0.005560632	5.19E-06	0.005550248	5.19E-06	0	5.19E-06	0.49351173
537	0.495370402	0.005550345	5.17E-06	0.005539999	5.17E-06	0	5.17E-06	0.493523736
538	0.49537896	0.005540095	5.15E-06	0.005529788	5.15E-06	0	5.15E-06	0.493535697
539	0.495387485	0.005529883	5.13E-06	0.005519614	5.13E-06	0	5.13E-06	0.493547614
540	0.49539598	0.005519709	5.12E-06	0.005509478	5.12E-06	0	5.12E-06	0.493559487
541	0.495404443	0.005509572	5.10E-06	0.005499378	5.10E-06	0	5.10E-06	0.493571317
542	0.495412875	0.005499472	5.08E-06	0.005489316	5.08E-06	0	5.08E-06	0.493583103
543	0.495421276	0.005489409	5.06E-06	0.00547929	5.06E-06	0	5.06E-06	0.493594846
544	0.495429647	0.005479383	5.04E-06	0.005469301	5.04E-06	0	5.04E-06	0.493606546
545	0.495437987	0.005469394	5.02E-06	0.005459349	5.02E-06	0	5.02E-06	0.493618204
546	0.495446296	0.00545944	5.00E-06	0.005449432	5.00E-06	0	5.00E-06	0.493629819
547	0.495454576	0.005449523	4.99E-06	0.005439552	4.99E-06	0	4.99E-06	0.493641392
548	0.495462825	0.005439642	4.97E-06	0.005429707	4.97E-06	0	4.97E-06	0.493652923
549	0.495471044	0.005429797	4.95E-06	0.005419898	4.95E-06	0	4.95E-06	0.493664412
550	0.495479234	0.005419987	4.93E-06	0.005410124	4.93E-06	0	4.93E-06	0.493675859
551	0.495487394	0.005410213	4.91E-06	0.005400385	4.91E-06	0	4.91E-06	0.493687266
552	0.495495525	0.005400474	4.90E-06	0.005390682	4.90E-06	0	4.90E-06	0.493698631
553	0.495503626	0.00539077	4.88E-06	0.005381013	4.88E-06	0	4.88E-06	0.493709955
554	0.495511699	0.005381101	4.86E-06	0.005371379	4.86E-06	0	4.86E-06	0.493721239
555	0.495519742	0.005371466	4.84E-06	0.005361779	4.84E-06	0	4.84E-06	0.493732483
556	0.495527757	0.005361866	4.83E-06	0.005352213	4.83E-06	0	4.83E-06	0.493743686
557	0.495535743	0.0053523	4.81E-06	0.005342682	4.81E-06	0	4.81E-06	0.493754849
558	0.4955437	0.005342768	4.79E-06	0.005333184	4.79E-06	0	4.79E-06	0.493765972
559	0.49555163	0.00533327	4.77E-06	0.00532372	4.77E-06	0	4.77E-06	0.493777056
560	0.495559531	0.005323805	4.76E-06	0.00531429	4.76E-06	0	4.76E-06	0.493788101
561	0.495567404	0.005314375	4.74E-06	0.005304893	4.74E-06	0	4.74E-06	0.493799106
562	0.495575249	0.005304977	4.72E-06	0.005295529	4.72E-06	0	4.72E-06	0.493810073
563	0.495583067	0.005295613	4.71E-06	0.005286199	4.71E-06	0	4.71E-06	0.493821
564	0.495590856	0.005286282	4.69E-06	0.005276901	4.69E-06	0	4.69E-06	0.49383189
565	0.495598619	0.005276983	4.67E-06	0.005267635	4.67E-06	0	4.67E-06	0.493842741
566	0.495606354	0.005267717	4.66E-06	0.005258402	4.66E-06	0	4.66E-06	0.493853553
567	0.495614062	0.005258484	4.64E-06	0.005249202	4.64E-06	0	4.64E-06	0.493864328
568	0.495621743	0.005249283	4.62E-06	0.005240033	4.62E-06	0	4.62E-06	0.493875066
569	0.495629397	0.005240114	4.61E-06	0.005230897	4.61E-06	0	4.61E-06	0.493885765
570	0.495637025	0.005230977	4.59E-06	0.005221792	4.59E-06	0	4.59E-06	0.493896428
571	0.495644626	0.005221872	4.58E-06	0.005212719	4.58E-06	0	4.58E-06	0.493907053
572	0.4956522	0.005212799	4.56E-06	0.005203678	4.56E-06	0	4.56E-06	0.493917641
573	0.495659749	0.005203757	4.54E-06	0.005194668	4.54E-06	0	4.54E-06	0.493928193
574	0.495667271	0.005194746	4.53E-06	0.005185688	4.53E-06	0	4.53E-06	0.493938708
575	0.495674767	0.005185767	4.51E-06	0.00517674	4.51E-06	0	4.51E-06	0.493949186
576	0.495682237	0.005176818	4.50E-06	0.005167823	4.50E-06	0	4.50E-06	0.493959629
577	0.495689681	0.005167901	4.48E-06	0.005158937	4.48E-06	0	4.48E-06	0.493970035
578	0.4956971	0.005159014	4.47E-06	0.00515008	4.47E-06	0	4.47E-06	0.493980406
579	0.495704493	0.005150157	4.45E-06	0.005141255	4.45E-06	0	4.45E-06	0.493990741
580	0.495711861	0.005141331	4.44E-06	0.005132459	4.44E-06	0	4.44E-06	0.494001041
581	0.495719203	0.005132535	4.42E-06	0.005123694	4.42E-06	0	4.42E-06	0.494011305
582	0.495726521	0.005123769	4.41E-06	0.005114958	4.41E-06	0	4.41E-06	0.494021535
583	0.495733813	0.005115033	4.39E-06	0.005106252	4.39E-06	0	4.39E-06	0.494031729
584	0.495741081	0.005106327	4.38E-06	0.005097576	4.38E-06	0	4.38E-06	0.494041889
585	0.495748324	0.00509765	4.36E-06	0.005088929	4.36E-06	0	4.36E-06	0.494052014
586	0.495755542	0.005089003	4.35E-06	0.005080312	4.35E-06	0	4.35E-06	0.494062105
587	0.495762736	0.005080385	4.33E-06	0.005071723	4.33E-06	0	4.33E-06	0.494072162
588	0.495769906	0.005071797	4.32E-06	0.005063164	4.32E-06	0	4.32E-06	0.494082185
589	0.495777051	0.005063237	4.30E-06	0.005054633	4.30E-06	0	4.30E-06	0.494092174
590	0.495784172	0.005054706	4.29E-06	0.005046131	4.29E-06	0	4.29E-06	0.494102129
591	0.49579127	0.005046203	4.27E-06	0.005037658	4.27E-06	0	4.27E-06	0.49411205
592	0.495798343	0.00503773	4.26E-06	0.005029213	4.26E-06	0	4.26E-06	0.494121939
593	0.495805393	0.005029284	4.24E-06	0.005020796	4.24E-06	0	4.24E-06	0.494131794
594	0.495812419	0.005020867	4.23E-06	0.005012408	4.23E-06	0	4.23E-06	0.494141616
595	0.495819421	0.005012479	4.22E-06	0.005004047	4.22E-06	0	4.22E-06	0.494151406
596	0.495826401	0.005004118	4.20E-06	0.004995714	4.20E-06	0	4.20E-06	0.494161163
597	0.495833357	0.004995785	4.19E-06	0.004987409	4.19E-06	0	4.19E-06	0.494170887
598	0.495840289	0.004987479	4.17E-06	0.004979132	4.17E-06	0	4.17E-06	0.494180579
599	0.495847199	0.004979201	4.16E-06	0.004970882	4.16E-06	0	4.16E-06	0.494190238
600	0.495854086	0.004970951	4.15E-06	0.004962659	4.15E-06	0	4.15E-06	0.494199866
601	0.49586095	0.004962728	4.13E-06	0.004954464	4.13E-06	0	4.13E-06	0.494209462
602	0.495867791	0.004954532	4.12E-06	0.004946295	4.12E-06	0	4.12E-06	0.494219026
603	0.49587461	0.004946363	4.10E-06	0.004938153	4.10E-06	0	4.10E-06	0.494228559
604	0.495881406	0.004938221	4.09E-06	0.004930038	4.09E-06	0	4.09E-06	0.49423806
605	0.49588818	0.004930106	4.08E-06	0.00492195	4.08E-06	0	4.08E-06	0.49424753
606	0.495894932	0.004922017	4.06E-06	0.004913888	4.06E-06	0	4.06E-06	0.494256969
607	0.495901661	0.004913955	4.05E-06	0.004905853	4.05E-06	0	4.05E-06	0.494266377
608	0.495908369	0.004905919	4.04E-06	0.004897844	4.04E-06	0	4.04E-06	0.494275754
609	0.495915055	0.00489791	4.02E-06	0.004889861	4.02E-06	0	4.02E-06	0.494285101
610	0.495921718	0.004889927	4.01E-06	0.004881904	4.01E-06	0	4.01E-06	0.494294417
611	0.49592836	0.004881969	4.00E-06	0.004873972	4.00E-06	0	4.00E-06	0.494303703
612	0.495934981	0.004874038	3.99E-06	0.004866067	3.99E-06	0	3.99E-06	0.494312959
613	0.49594158	0.004866132	3.97E-06	0.004858187	3.97E-06	0	3.97E-06	0.494322184
614	0.495948158	0.004858252	3.96E-06	0.004850333	3.96E-06	0	3.96E-06	0.49433138
615	0.495954714	0.004850397	3.95E-06	0.004842504	3.95E-06	0	3.95E-06	0.494340546
616	0.495961249	0.004842567	3.93E-06	0.0048347	3.93E-06	0	3.93E-06	0.494349682
617	0.495967763	0.004834763	3.92E-06	0.004826921	3.92E-06	0	3.92E-06	0.494358789
618	0.495974256	0.004826984	3.91E-06	0.004819167	3.91E-06	0	3.91E-06	0.494367867
619	0.495980728	0.00481923	3.90E-06	0.004811438	3.90E-06	0	3.90E-06	0.494376915
620	0.49598718	0.004811501	3.88E-06	0.004803734	3.88E-06	0	3.88E-06	0.494385935
621	0.49599361	0.004803797	3.87E-06	0.004796055	3.87E-06	0	3.87E-06	0.494394925
622	0.496000021	0.004796117	3.86E-06	0.0047884	3.86E-06	0	3.86E-06	0.494403887
623	0.49600641	0.004788462	3.85E-06	0.004780769	3.85E-06	0	3.85E-06	0.494412821
624	0.49601278	0.004780831	3.83E-06	0.004773163	3.83E-06	0	3.83E-06	0.494421725
625	0.496019129	0.004773224	3.82E-06	0.004765581	3.82E-06	0	3.82E-06	0.494430602
626	0.496025457	0.004765642	3.81E-06	0.004758023	3.81E-06	0	3.81E-06	0.49443945
627	0.496031766	0.004758083	3.80E-06	0.004750489	3.80E-06	0	3.80E-06	0.49444827
628	0.496038055	0.004750549	3.79E-06	0.004742978	3.79E-06	0	3.79E-06	0.494457062
629	0.496044324	0.004743038	3.77E-06	0.004735492	3.77E-06	0	3.77E-06	0.494465826
630	0.496050573	0.004735551	3.76E-06	0.004728029	3.76E-06	0	3.76E-06	0.494474563
631	0.496056802	0.004728088	3.75E-06	0.004720589	3.75E-06	0	3.75E-06	0.494483272
632	0.496063012	0.004720648	3.74E-06	0.004713173	3.74E-06	0	3.74E-06	0.494491954
633	0.496069202	0.004713232	3.73E-06	0.00470578	3.73E-06	0	3.73E-06	0.494500609
634	0.496075373	0.004705839	3.71E-06	0.00469841	3.71E-06	0	3.71E-06	0.494509236
635	0.496081524	0.004698469	3.70E-06	0.004691064	3.70E-06	0	3.70E-06	0.494517836
636	0.496087656	0.004691122	3.69E-06	0.00468374	3.69E-06	0	3.69E-06	0.49452641
637	0.496093769	0.004683798	3.68E-06	0.004676439	3.68E-06	0	3.68E-06	0.494534956
638	0.496099863	0.004676496	3.67E-06	0.004669161	3.67E-06	0	3.67E-06	0.494543476
639	0.496105938	0.004669218	3.66E-06	0.004661905	3.66E-06	0	3.66E-06	0.49455197
640	0.496111994	0.004661962	3.65E-06	0.004654672	3.65E-06	0	3.65E-06	0.494560437
641	0.496118031	0.004654729	3.63E-06	0.004647462	3.63E-06	0	3.63E-06	0.494568877
642	0.49612405	0.004647518	3.62E-06	0.004640273	3.62E-06	0	3.62E-06	0.494577292
643	0.49613005	0.004640329	3.61E-06	0.004633107	3.61E-06	0	3.61E-06	0.494585681
644	0.496136031	0.004633163	3.60E-06	0.004625963	3.60E-06	0	3.60E-06	0.494594043
645	0.496141994	0.004626019	3.59E-06	0.004618841	3.59E-06	0	3.59E-06	0.49460238
646	0.496147938	0.004618896	3.58E-06	0.004611741	3.58E-06	0	3.58E-06	0.494610691
647	0.496153864	0.004611796	3.57E-06	0.004604662	3.57E-06	0	3.57E-06	0.494618977
648	0.496159772	0.004604717	3.56E-06	0.004597606	3.56E-06	0	3.56E-06	0.494627237
649	0.496165662	0.00459766	3.54E-06	0.004590571	3.54E-06	0	3.54E-06	0.494635472
650	0.496171534	0.004590625	3.53E-06	0.004583557	3.53E-06	0	3.53E-06	0.494643682
651	0.496177388	0.004583611	3.52E-06	0.004576565	3.52E-06	0	3.52E-06	0.494651866
652	0.496183224	0.004576619	3.51E-06	0.004569594	3.51E-06	0	3.51E-06	0.494660026
653	0.496189042	0.004569648	3.50E-06	0.004562644	3.50E-06	0	3.50E-06	0.494668161
654	0.496194843	0.004562698	3.49E-06	0.004555716	3.49E-06	0	3.49E-06	0.494676271
655	0.496200626	0.004555769	3.48E-06	0.004548808	3.48E-06	0	3.48E-06	0.494684356
656	0.496206391	0.004548861	3.47E-06	0.004541922	3.47E-06	0	3.47E-06	0.494692417
657	0.496212139	0.004541974	3.46E-06	0.004535056	3.46E-06	0	3.46E-06	0.494700453
658	0.496217869	0.004535108	3.45E-06	0.004528211	3.45E-06	0	3.45E-06	0.494708466
659	0.496223582	0.004528263	3.44E-06	0.004521386	3.44E-06	0	3.44E-06	0.494716453
660	0.496229278	0.004521438	3.43E-06	0.004514582	3.43E-06	0	3.43E-06	0.494724417
661	0.496234957	0.004514634	3.42E-06	0.004507799	3.42E-06	0	3.42E-06	0.494732357
662	0.496240619	0.00450785	3.41E-06	0.004501036	3.41E-06	0	3.41E-06	0.494740273
663	0.496246263	0.004501087	3.40E-06	0.004494293	3.40E-06	0	3.40E-06	0.494748166
664	0.496251891	0.004494344	3.39E-06	0.00448757	3.39E-06	0	3.39E-06	0.494756034
665	0.496257502	0.004487621	3.38E-06	0.004480868	3.38E-06	0	3.38E-06	0.494763879
666	0.496263096	0.004480918	3.37E-06	0.004474185	3.37E-06	0	3.37E-06	0.494771701
667	0.496268673	0.004474235	3.36E-06	0.004467522	3.36E-06	0	3.36E-06	0.494779499
668	0.496274234	0.004467572	3.35E-06	0.004460879	3.35E-06	0	3.35E-06	0.494787274
669	0.496279778	0.004460929	3.34E-06	0.004454256	3.34E-06	0	3.34E-06	0.494795026
670	0.496285306	0.004454306	3.33E-06	0.004447653	3.33E-06	0	3.33E-06	0.494802755
671	0.496290818	0.004447702	3.32E-06	0.004441069	3.32E-06	0	3.32E-06	0.494810461
672	0.496296313	0.004441118	3.31E-06	0.004434504	3.31E-06	0	3.31E-06	0.494818145
673	0.496301791	0.004434553	3.30E-06	0.004427959	3.30E-06	0	3.30E-06	0.494825805
674	0.496307254	0.004428008	3.29E-06	0.004421433	3.29E-06	0	3.29E-06	0.494833443
675	0.4963127	0.004421482	3.28E-06	0.004414927	3.28E-06	0	3.28E-06	0.494841058
676	0.496318131	0.004414975	3.27E-06	0.004408439	3.27E-06	0	3.27E-06	0.494848651
677	0.496323545	0.004408487	3.26E-06	0.004401971	3.26E-06	0	3.26E-06	0.494856222
678	0.496328944	0.004402019	3.25E-06	0.004395521	3.25E-06	0	3.25E-06	0.49486377
679	0.496334327	0.004395569	3.24E-06	0.00438909	3.24E-06	0	3.24E-06	0.494871297
680	0.496339694	0.004389138	3.23E-06	0.004382679	3.23E-06	0	3.23E-06	0.494878801
681	0.496345045	0.004382726	3.22E-06	0.004376285	3.22E-06	0	3.22E-06	0.494886283
682	0.496350381	0.004376332	3.21E-06	0.004369911	3.21E-06	0	3.21E-06	0.494893744
683	0.496355701	0.004369958	3.20E-06	0.004363555	3.20E-06	0	3.20E-06	0.494901182
684	0.496361005	0.004363602	3.19E-06	0.004357217	3.19E-06	0	3.19E-06	0.4949086
685	0.496366294	0.004357264	3.18E-06	0.004350898	3.18E-06	0	3.18E-06	0.494915995
686	0.496371568	0.004350944	3.17E-06	0.004344597	3.17E-06	0	3.17E-06	0.494923369
687	0.496376827	0.004344643	3.16E-06	0.004338315	3.16E-06	0	3.16E-06	0.494930722
688	0.49638207	0.004338361	3.16E-06	0.00433205	3.16E-06	0	3.16E-06	0.494938053
689	0.496387298	0.004332096	3.15E-06	0.004325804	3.15E-06	0	3.15E-06	0.494945364
690	0.496392511	0.004325849	3.14E-06	0.004319575	3.14E-06	0	3.14E-06	0.494952653
691	0.49639771	0.004319621	3.13E-06	0.004313365	3.13E-06	0	3.13E-06	0.494959921
692	0.496402893	0.00431341	3.12E-06	0.004307172	3.12E-06	0	3.12E-06	0.494967169
693	0.496408061	0.004307217	3.11E-06	0.004300997	3.11E-06	0	3.11E-06	0.494974395
694	0.496413214	0.004301042	3.10E-06	0.00429484	3.10E-06	0	3.10E-06	0.494981601
695	0.496418353	0.004294884	3.09E-06	0.0042887	3.09E-06	0	3.09E-06	0.494988786
696	0.496423477	0.004288745	3.08E-06	0.004282578	3.08E-06	0	3.08E-06	0.494995951
697	0.496428586	0.004282622	3.07E-06	0.004276474	3.07E-06	0	3.07E-06	0.495003095
698	0.496433681	0.004276517	3.07E-06	0.004270386	3.07E-06	0	3.07E-06	0.495010219
699	0.496438761	0.00427043	3.06E-06	0.004264316	3.06E-06	0	3.06E-06	0.495017322
700	0.496443827	0.00426436	3.05E-06	0.004258264	3.05E-06	0	3.05E-06	0.495024406
701	0.496448878	0.004258307	3.04E-06	0.004252228	3.04E-06	0	3.04E-06	0.495031469
702	0.496453915	0.004252271	3.03E-06	0.004246209	3.03E-06	0	3.03E-06	0.495038512
703	0.496458938	0.004246252	3.02E-06	0.004240208	3.02E-06	0	3.02E-06	0.495045535
704	0.496463946	0.004240251	3.01E-06	0.004234223	3.01E-06	0	3.01E-06	0.495052539
705	0.496468941	0.004234266	3.01E-06	0.004228256	3.01E-06	0	3.01E-06	0.495059522
706	0.496473921	0.004228298	3.00E-06	0.004222305	3.00E-06	0	3.00E-06	0.495066486
707	0.496478887	0.004222347	2.99E-06	0.004216371	2.99E-06	0	2.99E-06	0.49507343
708	0.49648384	0.004216413	2.98E-06	0.004210453	2.98E-06	0	2.98E-06	0.495080355
709	0.496488778	0.004210495	2.97E-06	0.004204552	2.97E-06	0	2.97E-06	0.495087261
710	0.496493702	0.004204594	2.96E-06	0.004198668	2.96E-06	0	2.96E-06	0.495094147
711	0.496498613	0.004198709	2.95E-06	0.0041928	2.95E-06	0	2.95E-06	0.495101013
712	0.49650351	0.004192841	2.95E-06	0.004186948	2.95E-06	0	2.95E-06	0.495107861
713	0.496508394	0.004186989	2.94E-06	0.004181113	2.94E-06	0	2.94E-06	0.495114689
714	0.496513263	0.004181154	2.93E-06	0.004175294	2.93E-06	0	2.93E-06	0.495121499
715	0.496518119	0.004175335	2.92E-06	0.004169491	2.92E-06	0	2.92E-06	0.495128289
716	0.496522962	0.004169532	2.91E-06	0.004163704	2.91E-06	0	2.91E-06	0.495135061
717	0.496527791	0.004163745	2.91E-06	0.004157934	2.91E-06	0	2.91E-06	0.495141813
718	0.496532607	0.004157974	2.90E-06	0.004152179	2.90E-06	0	2.90E-06	0.495148547
719	0.496537409	0.004152219	2.89E-06	0.00414644	2.89E-06	0	2.89E-06	0.495155263
720	0.496542199	0.00414648	2.88E-06	0.004140717	2.88E-06	0	2.88E-06	0.49516196
721	0.496546975	0.004140757	2.87E-06	0.00413501	2.87E-06	0	2.87E-06	0.495168638
722	0.496551737	0.00413505	2.87E-06	0.004129318	2.87E-06	0	2.87E-06	0.495175298
723	0.496556487	0.004129358	2.86E-06	0.004123643	2.86E-06	0	2.86E-06	0.495181939
724	0.496561224	0.004123682	2.85E-06	0.004117982	2.85E-06	0	2.85E-06	0.495188563
725	0.496565947	0.004118022	2.84E-06	0.004112338	2.84E-06	0	2.84E-06	0.495195168
726	0.496570658	0.004112377	2.83E-06	0.004106708	2.83E-06	0	2.83E-06	0.495201755
727	0.496575355	0.004106747	2.83E-06	0.004101094	2.83E-06	0	2.83E-06	0.495208324
728	0.49658004	0.004101133	2.82E-06	0.004095496	2.82E-06	0	2.82E-06	0.495214875
729	0.496584712	0.004095534	2.81E-06	0.004089913	2.81E-06	0	2.81E-06	0.495221408
730	0.496589372	0.004089951	2.80E-06	0.004084344	2.80E-06	0	2.80E-06	0.495227923
731	0.496594018	0.004084383	2.80E-06	0.004078791	2.80E-06	0	2.80E-06	0.495234421
732	0.496598652	0.004078829	2.79E-06	0.004073254	2.79E-06	0	2.79E-06	0.495240901
733	0.496603273	0.004073291	2.78E-06	0.004067731	2.78E-06	0	2.78E-06	0.495247363
734	0.496607882	0.004067768	2.77E-06	0.004062223	2.77E-06	0	2.77E-06	0.495253808
735	0.496612479	0.00406226	2.77E-06	0.00405673	2.77E-06	0	2.77E-06	0.495260235
736	0.496617063	0.004056767	2.76E-06	0.004051252	2.76E-06	0	2.76E-06	0.495266645
737	0.496621634	0.004051289	2.75E-06	0.004045788	2.75E-06	0	2.75E-06	0.495273038
738	0.496626193	0.004045825	2.74E-06	0.004040339	2.74E-06	0	2.74E-06	0.495279413
739	0.49663074	0.004040376	2.74E-06	0.004034905	2.74E-06	0	2.74E-06	0.495285772
740	0.496635275	0.004034942	2.73E-06	0.004029486	2.73E-06	0	2.73E-06	0.495292113
741	0.496639797	0.004029523	2.72E-06	0.004024081	2.72E-06	0	2.72E-06	0.495298437
742	0.496644307	0.004024118	2.71E-06	0.004018691	2.71E-06	0	2.71E-06	0.495304744
743	0.496648806	0.004018727	2.71E-06	0.004013315	2.71E-06	0	2.71E-06	0.495311034
744	0.496653292	0.004013351	2.70E-06	0.004007953	2.70E-06	0	2.70E-06	0.495317308
745	0.496657766	0.004007989	2.69E-06	0.004002606	2.69E-06	0	2.69E-06	0.495323564
746	0.496662228	0.004002642	2.68E-06	0.003997273	2.68E-06	0	2.68E-06	0.495329804
747	0.496666679	0.003997308	2.68E-06	0.003991954	2.68E-06	0	2.68E-06	0.495336027
748	0.496671117	0.003991989	2.67E-06	0.003986649	2.67E-06	0	2.67E-06	0.495342234
749	0.496675544	0.003986684	2.66E-06	0.003981358	2.66E-06	0	2.66E-06	0.495348424
750	0.496679959	0.003981394	2.66E-06	0.003976082	2.66E-06	0	2.66E-06	0.495354598
751	0.496684362	0.003976117	2.65E-06	0.003970819	2.65E-06	0	2.65E-06	0.495360756
752	0.496688753	0.003970854	2.64E-06	0.00396557	2.64E-06	0	2.64E-06	0.495366897
753	0.496693133	0.003965605	2.63E-06	0.003960335	2.63E-06	0	2.63E-06	0.495373022
754	0.496697502	0.00396037	2.63E-06	0.003955114	2.63E-06	0	2.63E-06	0.49537913
755	0.496701858	0.003955149	2.62E-06	0.003949907	2.62E-06	0	2.62E-06	0.495385223
756	0.496706204	0.003949941	2.61E-06	0.003944713	2.61E-06	0	2.61E-06	0.495391299
757	0.496710538	0.003944747	2.61E-06	0.003939533	2.61E-06	0	2.61E-06	0.49539736
758	0.49671486	0.003939567	2.60E-06	0.003934367	2.60E-06	0	2.60E-06	0.495403405
759	0.496719171	0.003934401	2.59E-06	0.003929214	2.59E-06	0	2.59E-06	0.495409434
760	0.496723471	0.003929248	2.59E-06	0.003924074	2.59E-06	0	2.59E-06	0.495415447
761	0.49672776	0.003924108	2.58E-06	0.003918948	2.58E-06	0	2.58E-06	0.495421444
762	0.496732037	0.003918982	2.57E-06	0.003913836	2.57E-06	0	2.57E-06	0.495427425
763	0.496736304	0.003913869	2.57E-06	0.003908736	2.57E-06	0	2.57E-06	0.495433392
764	0.496740559	0.00390877	2.56E-06	0.00390365	2.56E-06	0	2.56E-06	0.495439342
765	0.496744803	0.003903684	2.55E-06	0.003898577	2.55E-06	0	2.55E-06	0.495445277
766	0.496749036	0.003898611	2.55E-06	0.003893518	2.55E-06	0	2.55E-06	0.495451196
767	0.496753258	0.003893551	2.54E-06	0.003888471	2.54E-06	0	2.54E-06	0.495457101
768	0.496757469	0.003888504	2.53E-06	0.003883438	2.53E-06	0	2.53E-06	0.49546299
769	0.496761669	0.003883471	2.53E-06	0.003878417	2.53E-06	0	2.53E-06	0.495468863
770	0.496765858	0.00387845	2.52E-06	0.00387341	2.52E-06	0	2.52E-06	0.495474722
771	0.496770037	0.003873442	2.51E-06	0.003868415	2.51E-06	0	2.51E-06	0.495480565
772	0.496774204	0.003868448	2.51E-06	0.003863434	2.51E-06	0	2.51E-06	0.495486393
773	0.496778361	0.003863466	2.50E-06	0.003858465	2.50E-06	0	2.50E-06	0.495492206
774	0.496782507	0.003858497	2.49E-06	0.003853508	2.49E-06	0	2.49E-06	0.495498005
775	0.496786643	0.003853541	2.49E-06	0.003848565	2.49E-06	0	2.49E-06	0.495503788
776	0.496790768	0.003848597	2.48E-06	0.003843634	2.48E-06	0	2.48E-06	0.495509557
777	0.496794882	0.003843666	2.47E-06	0.003838716	2.47E-06	0	2.47E-06	0.49551531
778	0.496798986	0.003838748	2.47E-06	0.003833811	2.47E-06	0	2.47E-06	0.495521049
779	0.49680308	0.003833842	2.46E-06	0.003828918	2.46E-06	0	2.46E-06	0.495526774
780	0.496807162	0.003828949	2.46E-06	0.003824037	2.46E-06	0	2.46E-06	0.495532483
781	0.496811235	0.003824068	2.45E-06	0.003819169	2.45E-06	0	2.45E-06	0.495538179
782	0.496815297	0.0038192	2.44E-06	0.003814313	2.44E-06	0	2.44E-06	0.495543859
783	0.496819349	0.003814344	2.44E-06	0.00380947	2.44E-06	0	2.44E-06	0.495549526
784	0.49682339	0.003809501	2.43E-06	0.003804639	2.43E-06	0	2.43E-06	0.495555177
785	0.496827421	0.003804669	2.42E-06	0.00379982	2.42E-06	0	2.42E-06	0.495560815
786	0.496831442	0.00379985	2.42E-06	0.003795013	2.42E-06	0	2.42E-06	0.495566438
787	0.496835453	0.003795044	2.41E-06	0.003790218	2.41E-06	0	2.41E-06	0.495572047
788	0.496839454	0.003790249	2.41E-06	0.003785436	2.41E-06	0	2.41E-06	0.495577642
789	0.496843444	0.003785466	2.40E-06	0.003780665	2.40E-06	0	2.40E-06	0.495583223
790	0.496847425	0.003780696	2.39E-06	0.003775907	2.39E-06	0	2.39E-06	0.495588789
791	0.496851395	0.003775937	2.39E-06	0.003771161	2.39E-06	0	2.39E-06	0.495594342
792	0.496855356	0.003771191	2.38E-06	0.003766426	2.38E-06	0	2.38E-06	0.495599881
793	0.496859306	0.003766456	2.38E-06	0.003761703	2.38E-06	0	2.38E-06	0.495605405
794	0.496863247	0.003761733	2.37E-06	0.003756993	2.37E-06	0	2.37E-06	0.495610916
795	0.496867178	0.003757022	2.36E-06	0.003752293	2.36E-06	0	2.36E-06	0.495616413
796	0.496871099	0.003752323	2.36E-06	0.003747606	2.36E-06	0	2.36E-06	0.495621897
797	0.49687501	0.003747636	2.35E-06	0.003742931	2.35E-06	0	2.35E-06	0.495627366
798	0.496878911	0.00374296	2.35E-06	0.003738267	2.35E-06	0	2.35E-06	0.495632822
799	0.496882803	0.003738296	2.34E-06	0.003733614	2.34E-06	0	2.34E-06	0.495638265
800	0.496886685	0.003733643	2.33E-06	0.003728973	2.33E-06	0	2.33E-06	0.495643694
801	0.496890557	0.003729003	2.33E-06	0.003724344	2.33E-06	0	2.33E-06	0.495649109
802	0.49689442	0.003724373	2.32E-06	0.003719726	2.32E-06	0	2.32E-06	0.495654511
803	0.496898273	0.003719755	2.32E-06	0.00371512	2.32E-06	0	2.32E-06	0.495659899
804	0.496902116	0.003715149	2.31E-06	0.003710525	2.31E-06	0	2.31E-06	0.495665274
805	0.49690595	0.003710554	2.31E-06	0.003705942	2.31E-06	0	2.31E-06	0.495670636
806	0.496909775	0.00370597	2.30E-06	0.003701369	2.30E-06	0	2.30E-06	0.495675985
807	0.49691359	0.003701398	2.29E-06	0.003696808	2.29E-06	0	2.29E-06	0.49568132
808	0.496917395	0.003696837	2.29E-06	0.003692258	2.29E-06	0	2.29E-06	0.495686643
809	0.496921192	0.003692287	2.28E-06	0.00368772	2.28E-06	0	2.28E-06	0.495691952
810	0.496924979	0.003687748	2.28E-06	0.003683192	2.28E-06	0	2.28E-06	0.495697248
811	0.496928756	0.00368322	2.27E-06	0.003678676	2.27E-06	0	2.27E-06	0.495702531
812	0.496932525	0.003678704	2.27E-06	0.003674171	2.27E-06	0	2.27E-06	0.495707801
813	0.496936284	0.003674198	2.26E-06	0.003669676	2.26E-06	0	2.26E-06	0.495713058
814	0.496940034	0.003669704	2.26E-06	0.003665193	2.26E-06	0	2.26E-06	0.495718303
815	0.496943774	0.003665221	2.25E-06	0.003660721	2.25E-06	0	2.25E-06	0.495723534
816	0.496947506	0.003660748	2.24E-06	0.003656259	2.24E-06	0	2.24E-06	0.495728753
817	0.496951229	0.003656287	2.24E-06	0.003651809	2.24E-06	0	2.24E-06	0.495733959
818	0.496954942	0.003651836	2.23E-06	0.003647369	2.23E-06	0	2.23E-06	0.495739152
819	0.496958647	0.003647396	2.23E-06	0.00364294	2.23E-06	0	2.23E-06	0.495744333
820	0.496962342	0.003642967	2.22E-06	0.003638522	2.22E-06	0	2.22E-06	0.495749501
821	0.496966028	0.003638549	2.22E-06	0.003634114	2.22E-06	0	2.22E-06	0.495754657
822	0.496969706	0.003634141	2.21E-06	0.003629717	2.21E-06	0	2.21E-06	0.4957598
823	0.496973375	0.003629744	2.21E-06	0.003625331	2.21E-06	0	2.21E-06	0.495764931
824	0.496977034	0.003625358	2.20E-06	0.003620955	2.20E-06	0	2.20E-06	0.495770049
825	0.496980685	0.003620982	2.20E-06	0.00361659	2.20E-06	0	2.20E-06	0.495775155
826	0.496984327	0.003616617	2.19E-06	0.003612236	2.19E-06	0	2.19E-06	0.495780249
827	0.496987961	0.003612262	2.19E-06	0.003607891	2.19E-06	0	2.19E-06	0.49578533
828	0.496991585	0.003607918	2.18E-06	0.003603558	2.18E-06	0	2.18E-06	0.495790399
829	0.496995201	0.003603584	2.17E-06	0.003599234	2.17E-06	0	2.17E-06	0.495795456
830	0.496998808	0.003599261	2.17E-06	0.003594922	2.17E-06	0	2.17E-06	0.495800501
831	0.497002407	0.003594948	2.16E-06	0.003590619	2.16E-06	0	2.16E-06	0.495805534
832	0.497005997	0.003590645	2.16E-06	0.003586327	2.16E-06	0	2.16E-06	0.495810554
833	0.497009578	0.003586352	2.15E-06	0.003582045	2.15E-06	0	2.15E-06	0.495815563
834	0.497013151	0.00358207	2.15E-06	0.003577773	2.15E-06	0	2.15E-06	0.49582056
835	0.497016715	0.003577798	2.14E-06	0.003573511	2.14E-06	0	2.14E-06	0.495825545
836	0.497020271	0.003573537	2.14E-06	0.003569259	2.14E-06	0	2.14E-06	0.495830518
837	0.497023818	0.003569285	2.13E-06	0.003565018	2.13E-06	0	2.13E-06	0.495835479
838	0.497027357	0.003565043	2.13E-06	0.003560787	2.13E-06	0	2.13E-06	0.495840428
839	0.497030887	0.003560812	2.12E-06	0.003556565	2.12E-06	0	2.12E-06	0.495845365
840	0.497034409	0.003556591	2.12E-06	0.003552354	2.12E-06	0	2.12E-06	0.495850291
841	0.497037923	0.003552379	2.11E-06	0.003548153	2.11E-06	0	2.11E-06	0.495855206
842	0.497041428	0.003548178	2.11E-06	0.003543961	2.11E-06	0	2.11E-06	0.495860108
843	0.497044926	0.003543986	2.10E-06	0.00353978	2.10E-06	0	2.10E-06	0.495864999
844	0.497048414	0.003539804	2.10E-06	0.003535608	2.10E-06	0	2.10E-06	0.495869878
845	0.497051895	0.003535633	2.09E-06	0.003531446	2.09E-06	0	2.09E-06	0.495874746
846	0.497055367	0.003531471	2.09E-06	0.003527294	2.09E-06	0	2.09E-06	0.495879603
847	0.497058832	0.003527318	2.08E-06	0.003523152	2.08E-06	0	2.08E-06	0.495884448
848	0.497062288	0.003523176	2.08E-06	0.003519019	2.08E-06	0	2.08E-06	0.495889282
849	0.497065736	0.003519043	2.07E-06	0.003514896	2.07E-06	0	2.07E-06	0.495894104
850	0.497069176	0.00351492	2.07E-06	0.003510783	2.07E-06	0	2.07E-06	0.495898915
851	0.497072608	0.003510807	2.06E-06	0.003506679	2.06E-06	0	2.06E-06	0.495903715
852	0.497076031	0.003506703	2.06E-06	0.003502585	2.06E-06	0	2.06E-06	0.495908503
853	0.497079447	0.003502609	2.05E-06	0.0034985	2.05E-06	0	2.05E-06	0.49591328
854	0.497082855	0.003498524	2.05E-06	0.003494425	2.05E-06	0	2.05E-06	0.495918047
855	0.497086255	0.003494449	2.04E-06	0.00349036	2.04E-06	0	2.04E-06	0.495922802
856	0.497089647	0.003490384	2.04E-06	0.003486304	2.04E-06	0	2.04E-06	0.495927546
857	0.497093031	0.003486327	2.04E-06	0.003482257	2.04E-06	0	2.04E-06	0.495932279
858	0.497096407	0.003482281	2.03E-06	0.00347822	2.03E-06	0	2.03E-06	0.495937001
859	0.497099776	0.003478243	2.03E-06	0.003474192	2.03E-06	0	2.03E-06	0.495941712
860	0.497103136	0.003474215	2.02E-06	0.003470173	2.02E-06	0	2.02E-06	0.495946412
861	0.497106489	0.003470197	2.02E-06	0.003466164	2.02E-06	0	2.02E-06	0.495951101
862	0.497109834	0.003466187	2.01E-06	0.003462164	2.01E-06	0	2.01E-06	0.49595578
863	0.497113172	0.003462187	2.01E-06	0.003458173	2.01E-06	0	2.01E-06	0.495960447
864	0.497116501	0.003458196	2.00E-06	0.003454191	2.00E-06	0	2.00E-06	0.495965104
865	0.497119823	0.003454214	2.00E-06	0.003450219	2.00E-06	0	2.00E-06	0.49596975
866	0.497123138	0.003450242	1.99E-06	0.003446255	1.99E-06	0	1.99E-06	0.495974386
867	0.497126444	0.003446278	1.99E-06	0.003442301	1.99E-06	0	1.99E-06	0.495979011
868	0.497129744	0.003442324	1.98E-06	0.003438356	1.98E-06	0	1.98E-06	0.495983625
869	0.497133035	0.003438378	1.98E-06	0.003434419	1.98E-06	0	1.98E-06	0.495988229
870	0.497136319	0.003434442	1.97E-06	0.003430492	1.97E-06	0	1.97E-06	0.495992822
871	0.497139596	0.003430515	1.97E-06	0.003426574	1.97E-06	0	1.97E-06	0.495997404
872	0.497142865	0.003426597	1.97E-06	0.003422665	1.97E-06	0	1.97E-06	0.496001976
873	0.497146126	0.003422687	1.96E-06	0.003418764	1.96E-06	0	1.96E-06	0.496006538
874	0.49714938	0.003418787	1.96E-06	0.003414873	1.96E-06	0	1.96E-06	0.496011089
875	0.497152627	0.003414895	1.95E-06	0.00341099	1.95E-06	0	1.95E-06	0.49601563
876	0.497155866	0.003411012	1.95E-06	0.003407116	1.95E-06	0	1.95E-06	0.496020161
877	0.497159098	0.003407138	1.94E-06	0.003403251	1.94E-06	0	1.94E-06	0.496024681
878	0.497162323	0.003403273	1.94E-06	0.003399395	1.94E-06	0	1.94E-06	0.496029191
879	0.49716554	0.003399417	1.93E-06	0.003395547	1.93E-06	0	1.93E-06	0.496033691
880	0.49716875	0.003395569	1.93E-06	0.003391709	1.93E-06	0	1.93E-06	0.496038181
881	0.497171953	0.00339173	1.93E-06	0.003387878	1.93E-06	0	1.93E-06	0.49604266
882	0.497175148	0.0033879	1.92E-06	0.003384057	1.92E-06	0	1.92E-06	0.49604713
883	0.497178337	0.003384079	1.92E-06	0.003380244	1.92E-06	0	1.92E-06	0.496051589
884	0.497181518	0.003380266	1.91E-06	0.00337644	1.91E-06	0	1.91E-06	0.496056038
885	0.497184692	0.003376461	1.91E-06	0.003372644	1.91E-06	0	1.91E-06	0.496060477
886	0.497187859	0.003372665	1.90E-06	0.003368856	1.90E-06	0	1.90E-06	0.496064907
887	0.497191018	0.003368878	1.90E-06	0.003365078	1.90E-06	0	1.90E-06	0.496069326
888	0.497194171	0.003365099	1.90E-06	0.003361307	1.90E-06	0	1.90E-06	0.496073735
889	0.497197316	0.003361329	1.89E-06	0.003357545	1.89E-06	0	1.89E-06	0.496078135
890	0.497200455	0.003357567	1.89E-06	0.003353792	1.89E-06	0	1.89E-06	0.496082524
891	0.497203586	0.003353813	1.88E-06	0.003350047	1.88E-06	0	1.88E-06	0.496086904
892	0.497206711	0.003350068	1.88E-06	0.00334631	1.88E-06	0	1.88E-06	0.496091274
893	0.497209828	0.003346331	1.87E-06	0.003342582	1.87E-06	0	1.87E-06	0.496095634
894	0.497212939	0.003342603	1.87E-06	0.003338862	1.87E-06	0	1.87E-06	0.496099985
895	0.497216043	0.003338883	1.87E-06	0.00333515	1.87E-06	0	1.87E-06	0.496104326
896	0.497219139	0.003335171	1.86E-06	0.003331446	1.86E-06	0	1.86E-06	0.496108657
897	0.497222229	0.003331467	1.86E-06	0.003327751	1.86E-06	0	1.86E-06	0.496112979
898	0.497225312	0.003327772	1.85E-06	0.003324064	1.85E-06	0	1.85E-06	0.496117291
899	0.497228388	0.003324084	1.85E-06	0.003320385	1.85E-06	0	1.85E-06	0.496121593
900	0.497231458	0.003320405	1.85E-06	0.003316714	1.85E-06	0	1.85E-06	0.496125886
901	0.49723452	0.003316734	1.84E-06	0.003313051	1.84E-06	0	1.84E-06	0.49613017
902	0.497237576	0.003313071	1.84E-06	0.003309396	1.84E-06	0	1.84E-06	0.496134444
903	0.497240625	0.003309417	1.83E-06	0.00330575	1.83E-06	0	1.83E-06	0.496138708
904	0.497243667	0.00330577	1.83E-06	0.003302111	1.83E-06	0	1.83E-06	0.496142963
905	0.497246703	0.003302131	1.83E-06	0.003298481	1.83E-06	0	1.83E-06	0.496147209
906	0.497249732	0.003298501	1.82E-06	0.003294858	1.82E-06	0	1.82E-06	0.496151446
907	0.497252754	0.003294878	1.82E-06	0.003291243	1.82E-06	0	1.82E-06	0.496155673
908	0.49725577	0.003291263	1.81E-06	0.003287636	1.81E-06	0	1.81E-06	0.496159891
909	0.497258779	0.003287656	1.81E-06	0.003284038	1.81E-06	0	1.81E-06	0.496164099
910	0.497261781	0.003284057	1.81E-06	0.003280447	1.81E-06	0	1.81E-06	0.496168299
911	0.497264777	0.003280466	1.80E-06	0.003276863	1.80E-06	0	1.80E-06	0.496172489
912	0.497267766	0.003276883	1.80E-06	0.003273288	1.80E-06	0	1.80E-06	0.49617667
913	0.497270749	0.003273308	1.79E-06	0.003269721	1.79E-06	0	1.79E-06	0.496180842
914	0.497273725	0.00326974	1.79E-06	0.003266161	1.79E-06	0	1.79E-06	0.496185005
915	0.497276695	0.00326618	1.79E-06	0.003262609	1.79E-06	0	1.79E-06	0.496189159
916	0.497279658	0.003262628	1.78E-06	0.003259064	1.78E-06	0	1.78E-06	0.496193303
917	0.497282615	0.003259084	1.78E-06	0.003255528	1.78E-06	0	1.78E-06	0.496197439
918	0.497285566	0.003255547	1.77E-06	0.003251999	1.77E-06	0	1.77E-06	0.496201566
919	0.49728851	0.003252018	1.77E-06	0.003248478	1.77E-06	0	1.77E-06	0.496205684
920	0.497291447	0.003248497	1.77E-06	0.003244964	1.77E-06	0	1.77E-06	0.496209793
921	0.497294379	0.003244983	1.76E-06	0.003241458	1.76E-06	0	1.76E-06	0.496213893
922	0.497297304	0.003241477	1.76E-06	0.003237959	1.76E-06	0	1.76E-06	0.496217984
923	0.497300222	0.003237978	1.76E-06	0.003234468	1.76E-06	0	1.76E-06	0.496222066
924	0.497303135	0.003234487	1.75E-06	0.003230985	1.75E-06	0	1.75E-06	0.49622614
925	0.497306041	0.003231004	1.75E-06	0.003227509	1.75E-06	0	1.75E-06	0.496230204
926	0.497308941	0.003227528	1.74E-06	0.00322404	1.74E-06	0	1.74E-06	0.49623426
927	0.497311834	0.003224059	1.74E-06	0.003220579	1.74E-06	0	1.74E-06	0.496238308
928	0.497314722	0.003220598	1.74E-06	0.003217126	1.74E-06	0	1.74E-06	0.496242346
929	0.497317603	0.003217144	1.73E-06	0.003213679	1.73E-06	0	1.73E-06	0.496246376
930	0.497320478	0.003213698	1.73E-06	0.003210241	1.73E-06	0	1.73E-06	0.496250398
931	0.497323347	0.003210259	1.73E-06	0.003206809	1.73E-06	0	1.73E-06	0.49625441
932	0.497326209	0.003206827	1.72E-06	0.003203385	1.72E-06	0	1.72E-06	0.496258414
933	0.497329066	0.003203403	1.72E-06	0.003199968	1.72E-06	0	1.72E-06	0.49626241
934	0.497331916	0.003199986	1.71E-06	0.003196558	1.71E-06	0	1.71E-06	0.496266397
935	0.497334761	0.003196577	1.71E-06	0.003193156	1.71E-06	0	1.71E-06	0.496270376
936	0.497337599	0.003193174	1.71E-06	0.003189761	1.71E-06	0	1.71E-06	0.496274346
937	0.497340432	0.003189779	1.70E-06	0.003186373	1.70E-06	0	1.70E-06	0.496278307
938	0.497343258	0.003186391	1.70E-06	0.003182992	1.70E-06	0	1.70E-06	0.49628226
939	0.497346078	0.00318301	1.70E-06	0.003179619	1.70E-06	0	1.70E-06	0.496286205
940	0.497348893	0.003179637	1.69E-06	0.003176252	1.69E-06	0	1.69E-06	0.496290142
941	0.497351701	0.00317627	1.69E-06	0.003172893	1.69E-06	0	1.69E-06	0.49629407
942	0.497354503	0.003172911	1.69E-06	0.003169541	1.69E-06	0	1.69E-06	0.49629799
943	0.4973573	0.003169559	1.68E-06	0.003166196	1.68E-06	0	1.68E-06	0.496301901
944	0.49736009	0.003166214	1.68E-06	0.003162858	1.68E-06	0	1.68E-06	0.496305804
945	0.497362875	0.003162876	1.67E-06	0.003159527	1.67E-06	0	1.67E-06	0.496309699
946	0.497365654	0.003159544	1.67E-06	0.003156203	1.67E-06	0	1.67E-06	0.496313586
947	0.497368427	0.00315622	1.67E-06	0.003152886	1.67E-06	0	1.67E-06	0.496317465
948	0.497371194	0.003152903	1.66E-06	0.003149576	1.66E-06	0	1.66E-06	0.496321335
949	0.497373955	0.003149593	1.66E-06	0.003146273	1.66E-06	0	1.66E-06	0.496325198
950	0.497376711	0.00314629	1.66E-06	0.003142976	1.66E-06	0	1.66E-06	0.496329052
951	0.497379461	0.003142994	1.65E-06	0.003139687	1.65E-06	0	1.65E-06	0.496332898
952	0.497382205	0.003139704	1.65E-06	0.003136405	1.65E-06	0	1.65E-06	0.496336736
953	0.497384943	0.003136422	1.65E-06	0.003133129	1.65E-06	0	1.65E-06	0.496340567
954	0.497387676	0.003133146	1.64E-06	0.00312986	1.64E-06	0	1.64E-06	0.496344389
955	0.497390402	0.003129878	1.64E-06	0.003126599	1.64E-06	0	1.64E-06	0.496348203
956	0.497393124	0.003126616	1.64E-06	0.003123343	1.64E-06	0	1.64E-06	0.496352009
957	0.497395839	0.00312336	1.63E-06	0.003120095	1.63E-06	0	1.63E-06	0.496355807
958	0.497398549	0.003120112	1.63E-06	0.003116853	1.63E-06	0	1.63E-06	0.496359598
959	0.497401253	0.00311687	1.63E-06	0.003113619	1.63E-06	0	1.63E-06	0.49636338
960	0.497403952	0.003113636	1.62E-06	0.00311039	1.62E-06	0	1.62E-06	0.496367155
961	0.497406645	0.003110407	1.62E-06	0.003107169	1.62E-06	0	1.62E-06	0.496370922
962	0.497409332	0.003107186	1.62E-06	0.003103954	1.62E-06	0	1.62E-06	0.496374681
963	0.497412014	0.003103971	1.61E-06	0.003100746	1.61E-06	0	1.61E-06	0.496378432
964	0.49741469	0.003100763	1.61E-06	0.003097544	1.61E-06	0	1.61E-06	0.496382175
965	0.497417361	0.003097561	1.61E-06	0.00309435	1.61E-06	0	1.61E-06	0.496385911
966	0.497420026	0.003094366	1.60E-06	0.003091161	1.60E-06	0	1.60E-06	0.496389639
967	0.497422686	0.003091178	1.60E-06	0.003087979	1.60E-06	0	1.60E-06	0.496393359
968	0.49742534	0.003087996	1.60E-06	0.003084804	1.60E-06	0	1.60E-06	0.496397072
969	0.497427989	0.003084821	1.59E-06	0.003081635	1.59E-06	0	1.59E-06	0.496400777
970	0.497430632	0.003081652	1.59E-06	0.003078473	1.59E-06	0	1.59E-06	0.496404475
971	0.49743327	0.00307849	1.59E-06	0.003075318	1.59E-06	0	1.59E-06	0.496408164
972	0.497435903	0.003075334	1.58E-06	0.003072168	1.58E-06	0	1.58E-06	0.496411847
973	0.49743853	0.003072184	1.58E-06	0.003069025	1.58E-06	0	1.58E-06	0.496415522
974	0.497441152	0.003069042	1.58E-06	0.003065889	1.58E-06	0	1.58E-06	0.496419189
975	0.497443768	0.003065905	1.57E-06	0.003062759	1.57E-06	0	1.57E-06	0.496422848
976	0.497446379	0.003062775	1.57E-06	0.003059635	1.57E-06	0	1.57E-06	0.496426501
977	0.497448985	0.003059651	1.57E-06	0.003056518	1.57E-06	0	1.57E-06	0.496430146
978	0.497451585	0.003056534	1.56E-06	0.003053407	1.56E-06	0	1.56E-06	0.496433783
979	0.49745418	0.003053423	1.56E-06	0.003050303	1.56E-06	0	1.56E-06	0.496437413
980	0.49745677	0.003050319	1.56E-06	0.003047204	1.56E-06	0	1.56E-06	0.496441035
981	0.497459355	0.00304722	1.55E-06	0.003044112	1.55E-06	0	1.55E-06	0.496444651
982	0.497461934	0.003044128	1.55E-06	0.003041027	1.55E-06	0	1.55E-06	0.496448259
983	0.497464508	0.003041042	1.55E-06	0.003037947	1.55E-06	0	1.55E-06	0.496451859
984	0.497467077	0.003037963	1.54E-06	0.003034874	1.54E-06	0	1.54E-06	0.496455452
985	0.497469641	0.00303489	1.54E-06	0.003031807	1.54E-06	0	1.54E-06	0.496459038
986	0.497472199	0.003031823	1.54E-06	0.003028746	1.54E-06	0	1.54E-06	0.496462617
987	0.497474753	0.003028762	1.54E-06	0.003025692	1.54E-06	0	1.54E-06	0.496466189
988	0.497477301	0.003025707	1.53E-06	0.003022643	1.53E-06	0	1.53E-06	0.496469753
989	0.497479844	0.003022658	1.53E-06	0.003019601	1.53E-06	0	1.53E-06	0.49647331
990	0.497482382	0.003019616	1.53E-06	0.003016564	1.53E-06	0	1.53E-06	0.49647686
991	0.497484915	0.00301658	1.52E-06	0.003013534	1.52E-06	0	1.52E-06	0.496480403
992	0.497487442	0.00301355	1.52E-06	0.00301051	1.52E-06	0	1.52E-06	0.496483939
993	0.497489965	0.003010525	1.52E-06	0.003007492	1.52E-06	0	1.52E-06	0.496487468
994	0.497492482	0.003007507	1.51E-06	0.00300448	1.51E-06	0	1.51E-06	0.496490989
995	0.497494995	0.003004495	1.51E-06	0.003001474	1.51E-06	0	1.51E-06	0.496494504
996	0.497497503	0.003001489	1.51E-06	0.002998474	1.51E-06	0	1.51E-06	0.496498011
997	0.497500005	0.002998489	1.50E-06	0.00299548	1.50E-06	0	1.50E-06	0.496501512
998	0.497502503	0.002995495	1.50E-06	0.002992492	1.50E-06	0	1.50E-06	0.496505005
999	0.497504995	0.002992507	1.50E-06	0.00298951	1.50E-06	0	1.50E-06	0.496508492
1000	0.497507483	0.002989525	1.50E-06	0.002986534	1.50E-06	0	1.50E-06	0.496511971
