# Supplementary material for: Aperiodic approximants bridging quasicrystals and modulated structures
Source: Nat Commun. 2024 Jul 11;15:5742. doi: 10.1038/s41467-024-49843-4 (PMC11239952; doi:10.1038/s41467-024-49843-4)
Supplement: Supplementary file 3 — Source Data [file 41467_2024_49843_MOESM3_ESM.zip › Source Data/Fig4/Fig4e.csv]

x	y	intensity
0	4.97E-15	0.56
4.31E-15	2.49E-15	0.56
1.99E-15	4.43028	0.0013809
3.83674	2.21514	0.0013809
0.905733	3.90736	0.000223526
2.93101	2.73807	0.000223526
1.99E-15	5.47613	0.000544685
4.74247	2.73806	0.000544685
1.4655	3.58417	0.00152069
2.37123	3.06125	0.00152069
2.37124	4.1071	0.000401275
2.37123	4.1071	0.000401275
1.99E-15	7.16834	0.0897378
6.20796	3.58417	0.0897378
0.905733	6.64541	0.000520462
5.30223	4.10709	0.000520462
1.99E-15	8.21419	0.000305319
7.1137	4.1071	0.000305319
3.27696	6.32223	0.0002889
3.83673	5.99905	0.0002889
3.83674	7.04491	0.000656337
4.1827	6.84517	0.000656337
3.83674	8.09077	0.000361365
5.08844	7.3681	0.000361365
1.99E-15	9.9064	0.0031683
8.57919	4.9532	0.0031683
1.99E-15	10.9523	0.000369526
9.48493	5.47613	0.000369526
0.905733	10.4293	0.000199255
8.5792	5.99905	0.000199255
2.37124	8.53737	0.00398225
6.20796	6.32223	0.00398225
2.37124	9.58322	0.00116318
7.1137	6.84516	0.00116318
3.27696	9.0603	0.000503046
6.20796	7.36808	0.000503046
2.37124	10.6291	0.000514502
8.01944	7.36809	0.000514502
3.83674	6.64541	0.0349177
3.83672	6.64542	0.0349177
2.93101	8.21419	0.000214949
5.6482	6.64542	0.000214949
3.83674	7.69126	0.0108051
4.74246	7.16835	0.0108051
3.83674	8.73712	0.000769877
5.6482	7.69127	0.000769877
0.905733	11.0757	0.00325813
9.13895	6.32223	0.00325813
1.81146	10.5528	0.00392167
8.23327	6.84517	0.00392167
2.71719	10.0299	0.0014819
7.32753	7.3681	0.0014819
0.905733	13.1674	0.000390168
10.9504	7.36808	0.000390168
3.62293	13.6903	0.000200846
10.0447	9.98271	0.000200846
2.37124	9.18378	0.00063915
6.76777	6.64544	0.00063915
1.4655	10.7525	0.0381611
8.57919	6.64542	0.0381611
2.37124	10.2296	0.132489
7.67345	7.16834	0.132489
3.27696	9.70665	0.00292324
6.76772	7.69126	0.00292324
0.559773	10.2296	0.000456202
8.57919	5.59957	0.000456202
2.37124	11.2754	0.0030687
8.57919	7.69127	0.0030687
0.559773	11.2754	0.000882202
9.48492	6.12249	0.000882202
2.37124	12.3213	0.000246821
9.48493	8.21419	0.000246821
3.83674	7.29182	0.00105425
4.39653	6.96862	0.00105425
3.83674	8.33762	0.0028401
5.30222	7.49152	0.0028401
2.93101	9.9064	0.00556063
7.11369	7.49153	0.00556063
3.83674	9.38347	0.00333526
6.20796	8.01445	0.00333526
2.93101	10.9523	0.000216509
8.01943	8.01445	0.000216509
4.74247	9.9064	0.00207019
6.20796	9.0603	0.00207019
2.02527	10.4293	0.00342532
8.01943	6.9686	0.00342532
5.64822	10.4293	0.000428129
6.20795	10.1062	0.000428129
1.11955	10.9523	0.000707291
8.92516	6.44568	0.000707291
3.49078	9.58322	0.000316454
6.55393	7.81471	0.000316454
2.58505	10.1062	0.000948741
7.45966	7.29179	0.000948741
1.67932	10.6291	0.000620379
8.36539	6.76887	0.000620379
3.14482	9.78298	0.000214291
6.8999	7.61498	0.000214291
2.23909	10.3059	0.000409669
7.80563	7.09206	0.000409669
1.89313	10.5057	0.000201771
8.1516	6.89233	0.000201771
1.99E-15	13.2909	0.00110158
11.5102	6.64544	0.00110158
0.905733	12.7679	0.000338426
10.6045	7.16836	0.000338426
1.99E-15	14.3367	0.0218376
12.4159	7.16834	0.0218376
0.905733	13.8137	0.00185151
11.5102	7.69126	0.00185151
0.905733	14.8596	0.00239225
12.4159	8.21419	0.00239225
5.43439	17.4742	0.000240016
12.4159	13.4434	0.000240016
6.3401	17.9972	0.000245045
12.416	14.4893	0.000245045
2.37124	9.83013	0.00024162
7.32752	6.96861	0.00024162
2.37124	10.876	0.000767553
8.23326	7.49154	0.000767553
1.4655	12.4447	0.00153751
10.0447	7.49152	0.00153751
2.37124	11.9218	0.00166765
9.139	8.01447	0.00166765
1.4655	13.4906	0.00103173
10.9504	8.01445	0.00103173
2.37124	12.9676	0.000719981
10.0447	8.53737	0.000719981
3.27696	12.4447	0.000624047
9.13896	9.06029	0.000624047
3.27696	13.4906	0.00190835
10.0447	9.58322	0.00190835
3.83674	7.93817	0.000302667
4.95629	7.2918	0.000302667
2.93101	10.5528	0.000204459
7.6735	7.81473	0.000204459
3.83674	11.0757	0.000472823
7.67345	8.86055	0.000472823
4.74247	10.5528	0.000965916
6.76777	9.3835	0.000965916
2.93101	12.6445	0.000726914
9.48492	8.86056	0.000726914
3.83674	12.1215	0.00395259
8.57919	9.38348	0.00395259
4.74247	11.5986	0.00162252
7.67346	9.9064	0.00162252
5.64822	11.0757	0.000257517
6.76771	10.4293	0.000257517
5.30224	9.18378	0.000348631
5.30226	9.18376	0.000348631
4.39651	10.7525	0.000241023
7.11369	9.18374	0.000241023
5.30224	10.2296	0.000214309
6.20795	9.70666	0.000214309
5.30224	11.2754	0.00132539
7.11369	10.2296	0.00132539
6.20799	10.7525	0.0477907
6.20795	10.7525	0.0477907
1.99E-15	17.0747	0.00044921
14.7872	8.53737	0.00044921
3.98E-15	18.1206	0.000335254
15.6929	9.0603	0.000335254
0.905733	17.5977	0.000552192
14.7872	9.58322	0.000552192
1.81146	18.1206	0.000215177
14.7872	10.6291	0.000215177
3.98E-15	20.2123	0.000220675
17.5044	10.1062	0.000220675
3.98E-15	21.2582	0.000295662
18.4101	10.6291	0.000295662
1.4655	14.137	0.00105974
11.5102	8.33765	0.00105974
0.559773	13.614	0.000254119
11.5102	7.2918	0.000254119
1.4655	15.1828	0.00140331
12.4159	8.86055	0.00140331
0.559773	14.6599	0.00140042
12.416	7.81473	0.00140042
2.37124	15.7057	0.000337028
12.4159	9.9064	0.000337028
5.08842	17.2745	0.000378276
12.4159	13.0439	0.000378276
5.99418	16.7516	0.000291414
11.5102	13.5669	0.000291414
5.99418	17.7974	0.000628331
12.4159	14.0898	0.000628331
6.89987	18.3203	0.000216019
12.4159	15.1356	0.000216019
2.93101	13.2909	0.00178979
10.0447	9.18376	0.00178979
2.93101	14.3367	0.000247994
10.9504	9.70666	0.000247994
3.83674	13.8137	0.0103666
10.0447	10.2296	0.0103666
4.74247	13.2909	0.000218711
9.139	10.7525	0.000218711
5.64822	14.8596	0.00032643
10.0447	12.3213	0.00032643
7.11368	12.9676	0.000421665
7.67347	12.6444	0.000421665
7.11368	14.0135	0.000685793
8.5792	13.1674	0.000685793
8.01942	14.5364	0.00064195
8.5792	14.2132	0.00064195
7.67346	13.6903	0.000442376
8.01944	13.4906	0.000442376
3.98E-15	18.767	0.0238563
16.2527	9.3835	0.0238563
0.905733	18.2441	0.00554863
15.347	9.90642	0.00554863
1.81146	17.7211	0.00246445
14.4412	10.4293	0.00246445
0.905733	19.2899	0.000254629
16.2527	10.4294	0.000254629
1.81146	18.767	0.000226123
15.347	10.9523	0.000226123
5.97E-15	20.8587	0.000834075
18.0641	10.4293	0.000834075
5.97E-15	21.9045	0.00061101
18.9699	10.9523	0.00061101
1.4655	16.875	0.00035231
13.8815	9.70668	0.00035231
1.4655	17.9208	0.0523219
14.7872	10.2296	0.0523219
2.37124	17.398	0.0231134
13.8815	10.7525	0.0231134
1.4655	18.9667	0.00041139
15.6929	10.7525	0.00041139
2.37124	18.4438	0.00198132
14.7872	11.2754	0.00198132
0.559773	18.4438	0.00265943
15.6929	9.70666	0.00265943
0.559773	19.4896	0.000280693
16.5986	10.2296	0.000280693
0.213814	14.4602	0.000200543
12.416	7.41524	0.000200543
2.93101	17.0747	0.00039414
13.3217	11.0757	0.00039414
3.83674	16.5518	0.00234103
12.4159	11.5986	0.00234103
4.74247	17.0747	0.0011883
12.4159	12.6445	0.0011883
5.64822	16.5518	0.00233073
11.5102	13.1674	0.00233073
6.5539	16.0289	0.000210032
10.6045	13.6903	0.000210032
2.02527	17.5977	0.00194416
14.2274	10.5528	0.00194416
5.64822	17.5977	0.00253261
12.4159	13.6903	0.00253261
6.5539	17.0747	0.00121896
11.5102	14.2132	0.00121896
1.11955	18.1206	0.00121608
15.1331	10.0299	0.00121608
3.83674	19.6894	0.000212822
15.1331	13.1674	0.000212822
6.5539	18.1206	0.00121943
12.4159	14.7361	0.00121943
3.83674	20.7352	0.000323224
16.0389	13.6903	0.000323224
3.49078	13.614	0.000380619
10.0447	9.83013	0.000380619
5.30224	14.6599	0.000618414
10.0447	11.9218	0.000618414
6.20799	15.1828	0.013205
10.0447	12.9677	0.013205
7.11368	14.6599	0.000845824
9.13901	13.4906	0.000845824
5.30224	16.7516	0.000615905
11.8562	12.9677	0.000615905
7.11368	15.7057	0.000664658
10.0447	14.0135	0.000664658
5.30224	17.7974	0.000215343
12.7619	13.4906	0.000215343
6.20799	17.2745	0.000199383
11.8561	14.0135	0.000199383
7.11368	16.7516	0.00062393
10.9504	14.5364	0.00062393
6.20799	18.3203	0.0002955
12.7619	14.5365	0.0002955
8.92517	16.7516	0.000478561
10.0447	16.1052	0.000478561
1.67932	17.7974	0.000539947
14.5734	10.353	0.000539947
0.773584	18.3203	0.000244628
15.4791	9.83012	0.000244628
7.67346	13.2909	0.00585155
7.6735	13.2908	0.00585155
6.76777	14.8596	0.00113591
9.48491	13.2909	0.00113591
7.67346	14.3367	0.0236509
8.57919	13.8137	0.0236509
7.67346	15.3825	0.000347852
9.48493	14.3367	0.000347852
8.5792	14.8596	0.010293
8.57919	14.8596	0.010293
8.5792	15.9055	0.000239751
9.48493	15.3825	0.000239751
1.33336	17.9972	0.00023496
14.9193	10.1533	0.00023496
7.32749	14.5364	0.000248262
8.92517	13.614	0.000248262
3.98E-15	19.4134	0.00142626
16.8125	9.70668	0.00142626
3.98E-15	20.4592	0.0640114
17.7182	10.2296	0.0640114
0.905733	19.9363	0.00284624
16.8125	10.7525	0.00284624
5.97E-15	21.5051	0.00627071
18.6239	10.7525	0.00627071
0.905733	20.9821	0.0154604
17.7182	11.2755	0.0154604
1.81146	20.4592	0.000300298
16.8125	11.7984	0.000300298
6.3401	17.8446	0.000231654
12.2838	14.413	0.000231654
5.97E-15	22.5509	0.00158944
19.5296	11.2754	0.00158944
1.4655	18.5672	0.00131445
15.347	10.5528	0.00131445
1.4655	19.6131	0.00437585
16.2527	11.0757	0.00437585
2.37124	19.0902	0.000261124
15.347	11.5986	0.000261124
5.08842	17.5214	0.000198968
12.6298	13.1674	0.000198968
5.99418	16.9985	0.000329138
11.724	13.6903	0.000329138
1.4655	20.659	0.00387405
17.1584	11.5986	0.00387405
2.37124	20.136	0.00878578
16.2527	12.1216	0.00878578
3.27696	19.6131	0.00105165
15.347	12.6445	0.00105165
5.99418	18.0443	0.000445147
12.6297	14.2133	0.000445147
6.89987	17.5214	0.000363863
11.724	14.7362	0.000363863
0.559773	20.136	0.0058903
17.1584	10.5528	0.0058903
2.37124	21.1818	0.00069001
17.1584	12.6445	0.00069001
3.27696	20.659	0.000483254
16.2527	13.1674	0.000483254
0.559773	21.1818	0.00184964
18.0641	11.0757	0.00184964
4.1827	21.1818	0.000929936
16.2527	14.2132	0.000929936
2.93101	18.767	0.00140157
14.7872	11.9218	0.00140157
4.74247	17.7211	0.00131936
12.9757	12.9677	0.00131936
5.64822	17.1982	0.00142169
12.07	13.4906	0.00142169
6.5539	16.6753	0.000519806
11.1643	14.0135	0.000519806
2.02527	18.2441	0.000260471
14.7872	10.876	0.000260471
2.93101	19.8128	0.000509988
15.6929	12.4447	0.000509988
3.83674	19.2899	0.00103195
14.7872	12.9677	0.00103195
4.74247	18.767	0.00105074
13.8815	13.4906	0.00105074
5.64822	18.2441	0.00143722
12.9757	14.0135	0.00143722
6.5539	17.7211	0.00190538
12.07	14.5364	0.00190538
7.45965	17.1982	0.000296707
11.1643	15.0594	0.000296707
3.83674	20.3357	0.00194428
15.6929	13.4906	0.00194428
4.74247	19.8128	0.000400379
14.7872	14.0135	0.000400379
5.64822	19.2899	0.000227937
13.8815	14.5365	0.000227937
1.11955	19.8128	0.000326437
16.5986	10.876	0.000326437
3.83674	21.3816	0.000804933
16.5986	14.0135	0.000804933
4.74247	20.8587	0.000235157
15.6929	14.5364	0.000235157
1.11955	20.8587	0.00048755
17.5044	11.3989	0.00048755
0.213814	20.3357	0.000600057
17.5043	10.353	0.000600057
0.213814	21.3816	0.000209282
18.4101	10.876	0.000209282
4.39651	16.875	0.000234852
12.416	12.245	0.000234852
5.30224	16.3521	0.000210891
11.5102	12.7679	0.000210891
5.30224	17.398	0.031907
12.416	13.2909	0.031907
6.20799	16.875	0.0291078
11.5102	13.8138	0.0291078
7.11368	16.3521	0.000578967
10.6045	14.3367	0.000578967
5.30224	18.4438	0.00222585
13.3217	13.8138	0.00222585
6.20799	17.9208	0.0251764
12.4159	14.3367	0.0251764
7.11368	17.398	0.0150062
11.5102	14.8596	0.0150062
6.20799	18.9667	0.000741076
13.3216	14.8596	0.000741076
7.11368	18.4438	0.0030066
12.4159	15.3825	0.0030066
7.67346	13.9372	0.000496504
8.23326	13.614	0.000496504
5.86202	16.0289	0.000223618
10.9505	13.0911	0.000223618
7.67346	14.9831	0.00144362
9.139	14.1369	0.00144362
5.86202	17.0747	0.00197929
11.8561	13.614	0.00197929
6.76777	16.5518	0.00558456
10.9504	14.137	0.00558456
8.5792	15.506	0.00066416
9.139	15.1828	0.00066416
5.86202	18.1206	0.000885058
12.7619	14.137	0.000885058
6.76777	17.5977	0.00249215
11.8561	14.6599	0.00249215
7.67346	17.0747	0.000324684
10.9504	15.1828	0.000324684
8.5792	16.5518	0.0148123
10.0447	15.7057	0.0148123
9.48494	17.0747	0.00214459
10.0447	16.7516	0.00214459
8.23323	14.6599	0.000683004
8.57923	14.4601	0.000683004
7.32749	17.2745	0.000306435
11.2964	14.983	0.000306435
6.4218	16.7516	0.000544267
11.2964	13.9372	0.000544267
6.4218	17.7974	0.000520389
12.2021	14.4601	0.000520389
5.51606	17.2745	0.000264231
12.2021	13.4143	0.000264231
6.98158	17.4742	0.000202843
11.6423	14.7833	0.000202843
6.07583	16.9513	0.000207384
11.6424	13.7375	0.000207384
3.98E-15	20.0597	0.000525534
17.3722	10.0299	0.000525534
3.98E-15	21.1056	0.00180803
18.278	10.5528	0.00180803
3.98E-15	22.1514	0.00256434
19.1837	11.0757	0.00256434
5.97E-15	23.1973	0.00058529
20.0894	11.5986	0.00058529
0.905733	22.6743	0.000530556
19.1837	12.1216	0.000530556
3.62293	21.1056	0.000352439
16.4665	13.6903	0.000352439
5.97E-15	24.2431	0.00109529
20.9952	12.1216	0.00109529
0.905733	23.7202	0.000324256
20.0894	12.6445	0.000324256
1.81146	24.2431	0.00065954
20.0894	13.6903	0.00065954
2.71719	24.7661	0.000241063
20.0894	14.7362	0.000241063
2.37124	20.7824	0.000258801
16.8125	12.4447	0.000258801
0.559773	20.7824	0.000608154
17.7182	10.876	0.000608154
1.4655	22.3512	0.00772514
18.6239	12.4447	0.00772514
3.27696	21.3053	0.00224979
16.8125	13.4906	0.00224979
4.1827	20.7824	0.000665493
15.9067	14.0135	0.000665493
2.37124	22.8741	0.000216484
18.6239	13.4906	0.000216484
3.27696	22.3512	0.00251822
17.7182	14.0135	0.00251822
4.1827	21.8282	0.00034291
16.8125	14.5364	0.00034291
0.559773	22.8741	0.000356
19.5297	11.9218	0.000356
2.37124	23.9199	0.000618979
19.5296	14.0135	0.000618979
3.83674	19.9363	0.00320209
15.347	13.2909	0.00320209
2.93101	21.5051	0.00381544
17.1584	13.2909	0.00381544
3.83674	20.9821	0.00438806
16.2527	13.8138	0.00438806
4.74247	20.4592	0.00283104
15.347	14.3367	0.00283104
0.213814	19.9363	0.000197212
17.1584	10.1533	0.000197212
2.93101	22.5509	0.000210181
18.0641	13.8138	0.000210181
3.83674	22.028	0.00636961
17.1584	14.3367	0.00636961
4.74247	21.5051	0.0114535
16.2527	14.8596	0.0114535
6.20799	17.5214	0.000958423
12.07	14.137	0.000958423
5.30224	19.0902	0.00122721
13.8815	14.137	0.00122721
6.20799	18.5672	0.00154226
12.9757	14.6599	0.00154226
4.39651	20.659	0.000411417
15.6929	14.137	0.000411417
7.11368	19.0902	0.000870638
12.9757	15.7057	0.000870638
4.39651	21.7048	0.000267033
16.5986	14.6599	0.000267033
5.30224	21.1818	0.000276892
15.6929	15.1828	0.000276892
6.20799	20.659	0.00102141
14.7872	15.7058	0.00102141
7.11368	20.136	0.000414599
13.8815	16.2286	0.000414599
3.49078	21.1818	0.000787758
16.5986	13.614	0.000787758
8.01942	20.659	0.000227631
13.8815	17.2745	0.000227631
5.86202	16.6753	0.000261033
11.5102	13.4143	0.000261033
5.86202	17.7211	0.00302931
12.4159	13.9372	0.00302931
6.76777	17.1982	0.000995462
11.5102	14.4602	0.000995462
4.95628	17.1982	0.000442033
12.416	12.8914	0.000442033
6.76777	18.2441	0.00449908
12.4159	14.9831	0.00449908
7.67346	17.7211	0.00207486
11.5102	15.506	0.00207486
6.76777	19.2899	0.000301097
13.3217	15.506	0.000301097
8.5792	18.2441	0.0020197
11.5102	16.5518	0.0020197
9.48494	17.7211	0.000275231
10.6045	17.0748	0.000275231
8.5792	19.2899	0.00100559
12.416	17.0748	0.00100559
7.32749	16.875	0.000273483
10.9505	14.7833	0.000273483
9.13898	16.875	0.00399422
10.0447	16.3521	0.00399422
9.13898	17.9208	0.000417118
10.9504	16.875	0.000417118
10.0447	17.398	0.127304
10.0447	17.398	0.127304
3.98E-15	20.7061	0.000276818
17.932	10.3531	0.000276818
3.98E-15	21.7519	0.000389089
18.8377	10.876	0.000389089
5.97E-15	24.8895	0.000814565
21.5549	12.4447	0.000814565
5.97E-15	25.9353	0.00343922
22.4607	12.9677	0.00343922
0.905733	25.4124	0.000933335
21.5549	13.4906	0.000933335
1.81146	24.8895	0.000235837
20.6492	14.0135	0.000235837
1.4655	24.0434	0.00470163
20.0894	13.2909	0.00470163
2.37124	23.5204	0.00100062
19.1837	13.8138	0.00100062
1.4655	25.0892	0.00102868
20.9952	13.8138	0.00102868
2.37124	24.5663	0.0294501
20.0894	14.3367	0.0294501
0.559773	25.6122	0.000264216
21.9009	13.2909	0.000264216
3.83674	20.5826	0.000681822
15.9067	13.614	0.000681822
2.93101	22.1514	0.000289115
17.7182	13.614	0.000289115
3.83674	21.6285	0.000683598
16.8125	14.137	0.000683598
4.74247	21.1056	0.000219597
15.9067	14.6599	0.000219597
0.213814	20.5826	0.00025593
17.7182	10.4765	0.00025593
2.93101	23.1973	0.000860821
18.6239	14.137	0.000860821
4.74247	22.1514	0.000489355
16.8125	15.1828	0.000489355
3.83674	23.7202	0.00144427
18.6239	15.1828	0.00144427
4.74247	23.1973	0.00174227
17.7182	15.7057	0.00174227
6.20799	18.1677	0.000204025
12.6297	14.4602	0.000204025
4.39651	21.3053	0.000729663
16.2527	14.4601	0.000729663
4.39651	22.3512	0.000261785
17.1584	14.9831	0.000261785
5.30224	21.8282	0.00041403
16.2527	15.506	0.00041403
6.20799	22.3512	0.000685272
16.2527	16.5519	0.000685272
7.11368	21.8282	0.000654416
15.347	17.0747	0.000654416
8.01942	21.3053	0.000717612
14.4412	17.5977	0.000717612
8.92517	20.7824	0.000227847
13.5355	18.1206	0.000227847
7.67346	20.4592	0.00124157
13.8815	16.875	0.00124157
8.5792	19.9363	0.00021239
12.9757	17.3979	0.00021239
7.67346	21.5051	0.00584886
14.7872	17.3979	0.00584886
8.5792	20.9821	0.0230984
13.8815	17.9209	0.0230984
9.48494	20.4592	0.000328819
12.9757	18.4438	0.000328819
6.4218	16.9985	0.00020177
11.5102	14.0607	0.00020177
7.32749	18.5672	0.000196557
12.416	15.6294	0.000196557
6.4218	18.0443	0.000811378
12.4159	14.5836	0.000811378
5.51606	17.5214	0.000494756
12.4159	13.5377	0.000494756
10.0447	19.0902	0.00094733
11.5102	18.2441	0.00094733
8.23323	21.1818	0.000579202
14.2274	17.7211	0.000579202
9.13898	20.659	0.000813708
13.3217	18.2441	0.000813708
10.0447	20.136	0.000926839
12.416	18.767	0.000926839
8.79301	16.6753	0.000269325
10.0447	15.9526	0.000269325
9.69875	17.1982	0.000527661
10.0447	16.9985	0.000527661
3.83674	21.229	0.00023134
16.4665	13.9372	0.00023134
2.02527	24.3666	0.000610792
20.0894	13.9372	0.000610792
6.07583	17.8446	0.000344721
12.4159	14.1841	0.000344721
9.76E-17	5.80E-15	0.56
9.76E-17	-5.80E-15	0.56
3.93375	2.27115	0.000527069
3.93375	-2.27115	0.000527069
3.93375	0.29862	0.000919845
3.93375	-0.29862	0.000919845
4.45098	3.23E-06	0.000530765
4.45098	-3.23E-06	0.000530765
6.15922	3.55603	0.0937115
6.15922	-3.55603	0.0937115
6.15924	2.95881	0.000894589
6.15924	-2.95881	0.000894589
6.67645	3.85465	0.000322323
6.67645	-3.85465	0.000322323
8.22814	0.208209	0.000214538
8.22814	-0.208209	0.000214538
8.38472	4.84092	0.000930278
8.38472	-4.84092	0.000930278
8.90194	5.13954	0.000243752
8.90194	-5.13954	0.000243752
8.38474	2.27116	0.00115432
8.38474	-2.27116	0.00115432
8.90196	2.56978	0.000379407
8.90196	-2.56978	0.000379407
8.90194	1.97253	0.000314933
8.90194	-1.97253	0.000314933
9.41919	2.8684	0.00029692
9.41919	-2.8684	0.00029692
9.93641	3.16702	0.000210898
9.93641	-3.16702	0.000210898
7.35026	0.298604	0.000625727
7.35026	-0.298604	0.000625727
7.86751	1.45E-06	0.0445663
7.86751	-1.45E-06	0.0445663
8.38471	0.895844	0.00022172
8.38471	-0.895844	0.00022172
8.38473	0.298621	0.00912078
8.38473	-0.298621	0.00912078
8.90196	0.597241	0.00145954
8.90196	-0.597241	0.00145954
8.90193	-9.59E-06	0.000546062
8.90193	9.59E-06	0.000546062
9.41918	0.895861	0.000294773
9.41918	-0.895861	0.000294773
10.093	5.22997	0.00050505
10.093	-5.22997	0.00050505
10.093	4.63272	0.00105678
10.093	-4.63272	0.00105678
10.093	4.03549	0.00134333
10.093	-4.03549	0.00134333
10.093	3.43824	0.00112095
10.093	-3.43824	0.00112095
10.093	2.84102	0.000612198
10.093	-2.84102	0.000612198
10.093	2.24377	0.000202321
10.093	-2.24377	0.000202321
9.57576	3.55604	0.000252826
9.57576	-3.55604	0.000252826
9.57579	2.95881	0.00127518
9.57579	-2.95881	0.00127518
10.093	3.85466	0.0429111
10.093	-3.85466	0.0429111
10.093	3.25743	0.135653
10.093	-3.25743	0.135653
10.093	2.66018	0.00727031
10.093	-2.66018	0.00727031
10.093	2.06296	0.000923199
10.093	-2.06296	0.000923199
9.57579	4.15328	0.000276233
9.57579	-4.15328	0.000276233
10.6102	4.15328	0.000253557
10.6102	-4.15328	0.000253557
10.6102	3.55605	0.00289466
10.6102	-3.55605	0.00289466
10.093	4.4519	0.00301776
10.093	-4.4519	0.00301776
11.1274	3.85465	0.000403091
11.1274	-3.85465	0.000403091
10.093	5.04913	0.000284185
10.093	-5.04913	0.000284185
8.54133	0.389033	0.000494288
8.54133	-0.389033	0.000494288
8.02411	0.0904135	0.000221441
8.02411	-0.0904135	0.000221441
9.05856	0.687653	0.000775012
9.05856	-0.687653	0.000775012
9.57578	0.986273	0.000998603
9.57578	-0.986273	0.000998603
10.093	1.88212	0.00165081
10.093	-1.88212	0.00165081
10.093	1.28489	0.000922841
10.093	-1.28489	0.000922841
10.6102	0.986262	0.000942284
10.6102	-0.986262	0.000942284
10.093	2.47937	0.00192531
10.093	-2.47937	0.00192531
11.1275	0.687659	0.000470508
11.1275	-0.687659	0.000470508
10.093	3.07659	0.0016031
10.093	-3.07659	0.0016031
11.6447	0.389028	0.000234092
11.6447	-0.389028	0.000234092
10.093	3.67384	0.000926128
10.093	-3.67384	0.000926128
10.093	4.27106	0.000346619
10.093	-4.27106	0.000346619
10.093	2.29852	0.000222447
10.093	-2.29852	0.000222447
10.093	2.89578	0.00032754
10.093	-2.89578	0.00032754
10.093	3.493	0.00028627
10.093	-3.493	0.00028627
11.8013	6.81346	0.00399273
11.8013	-6.81346	0.00399273
12.3185	7.11208	0.0134838
12.3185	-7.11208	0.0134838
12.3185	6.51483	0.00350423
12.3185	-6.51483	0.00350423
12.8357	6.81345	0.0038468
12.8357	-6.81345	0.0038468
12.8357	6.21623	0.00024671
12.8357	-6.21623	0.00024671
13.3529	6.51485	0.000656303
13.3529	-6.51485	0.000656303
10.7668	3.64647	0.000235663
10.7668	-3.64647	0.000235663
11.2841	3.94509	0.000294072
11.2841	-3.94509	0.000294072
11.8013	4.84093	0.000772464
11.8013	-4.84093	0.000772464
11.8012	4.24368	0.000491313
11.8012	-4.24368	0.000491313
11.284	5.13953	0.000236642
11.284	-5.13953	0.000236642
12.3185	5.13955	0.000626702
12.3185	-5.13955	0.000626702
12.3185	4.5423	0.000224422
12.3185	-4.5423	0.000224422
12.3185	3.94507	0.000381072
12.3185	-3.94507	0.000381072
12.3185	3.34782	0.000248199
12.3185	-3.34782	0.000248199
12.8357	4.24369	0.000929046
12.8357	-4.24369	0.000929046
13.3529	3.94506	0.000673109
13.3529	-3.94506	0.000673109
13.8702	3.64646	0.00024597
13.8702	-3.64646	0.00024597
11.8013	1.67391	0.000379136
11.8013	-1.67391	0.000379136
12.3185	3.16701	0.000758279
12.3185	-3.16701	0.000758279
12.3185	2.56976	0.00168017
12.3185	-2.56976	0.00168017
12.3185	1.97253	0.000810158
12.3185	-1.97253	0.000810158
12.3185	1.37531	0.000598825
12.3185	-1.37531	0.000598825
12.3185	3.76423	0.000248279
12.3185	-3.76423	0.000248279
11.284	2.47E-05	0.000326685
11.284	-2.47E-05	0.000326685
11.8013	0.298645	0.00112154
11.8013	-0.298645	0.00112154
12.3185	1.19447	0.000459127
12.3185	-1.19447	0.000459127
12.3185	0.597265	0.00118803
12.3185	-0.597265	0.00118803
12.3185	1.85E-05	0.065842
12.3185	-1.85E-05	0.065842
12.8357	0.298638	0.000311706
12.8357	-0.298638	0.000311706
13.5095	5.8272	0.000264937
13.5095	-5.8272	0.000264937
12.9923	6.1258	0.000225852
12.9923	-6.1258	0.000225852
14.0268	6.12582	0.00057997
14.0268	-6.12582	0.00057997
13.5095	6.42442	0.000727726
13.5095	-6.42442	0.000727726
12.9923	6.72305	0.000622737
12.9923	-6.72305	0.000622737
12.4751	7.02165	0.000327836
12.4751	-7.02165	0.000327836
14.544	5.82719	0.000275034
14.544	-5.82719	0.000275034
17.6473	4.03549	0.000224938
17.6473	-4.03549	0.000224938
18.1645	3.73683	0.000292207
18.1645	-3.73683	0.000292207
18.6818	3.43823	0.000226696
18.6818	-3.43823	0.000226696
13.5095	3.85466	0.00210237
13.5095	-3.85466	0.00210237
12.9923	4.15326	0.000549892
12.9923	-4.15326	0.000549892
14.0268	4.15328	0.00049842
14.0268	-4.15328	0.00049842
14.0267	3.55603	0.00592816
14.0267	-3.55603	0.00592816
14.0268	2.95881	0.000570769
14.0268	-2.95881	0.000570769
14.544	3.85465	0.000583061
14.544	-3.85465	0.000583061
14.544	3.25743	0.000439999
14.544	-3.25743	0.000439999
15.0612	2.9588	0.000210231
15.0612	-2.9588	0.000210231
15.5784	0.687638	0.000205942
15.5784	-0.687638	0.000205942
16.0956	0.389011	0.000231755
16.0956	-0.389011	0.000231755
16.2522	9.38322	0.00850293
16.2522	-9.38322	0.00850293
16.2522	8.786	0.0022014
16.2522	-8.786	0.0022014
16.2522	8.18875	0.00213478
16.2522	-8.18875	0.00213478
16.2522	7.59152	0.00139004
16.2522	-7.59152	0.00139004
16.2523	6.9943	0.000571379
16.2523	-6.9943	0.000571379
16.7695	9.08462	0.000631187
16.7695	-9.08462	0.000631187
17.8039	10.2791	0.000238721
17.8039	-10.2791	0.000238721
18.3211	10.5777	0.000288749
18.3211	-10.5777	0.000288749
18.8383	10.8763	0.000220027
18.8383	-10.8763	0.000220027
15.735	7.11209	0.00077476
15.735	-7.11209	0.00077476
16.2522	7.41068	0.0492286
16.2522	-7.41068	0.0492286
16.2522	6.81346	0.0335525
16.2522	-6.81346	0.0335525
16.2523	6.21624	0.000846166
16.2523	-6.21624	0.000846166
16.7695	7.11208	0.00221706
16.7695	-7.11208	0.00221706
16.7694	6.51483	0.000362332
16.7694	-6.51483	0.000362332
16.2522	8.00793	0.00586208
16.2522	-8.00793	0.00586208
17.2867	7.4107	0.000248528
17.2867	-7.4107	0.000248528
16.2522	8.60515	0.001029
16.2522	-8.60515	0.001029
16.2522	4.84092	0.00110578
16.2522	-4.84092	0.00110578
16.7695	4.54232	0.000404042
16.7695	-4.54232	0.000404042
16.7695	3.94507	0.000421791
16.7695	-3.94507	0.000421791
17.2867	4.24369	0.000985964
17.2867	-4.24369	0.000985964
17.2867	3.64646	0.000545154
17.2867	-3.64646	0.000545154
16.2522	6.63262	0.000528303
16.2522	-6.63262	0.000528303
17.8039	3.94506	0.00128645
17.8039	-3.94506	0.00128645
17.8039	3.34783	0.000470291
17.8039	-3.34783	0.000470291
16.2522	7.22987	0.000696937
16.2522	-7.22987	0.000696937
18.3211	3.64645	0.00108975
18.3211	-3.64645	0.00108975
18.3211	3.04921	0.000273656
18.3211	-3.04921	0.000273656
16.2522	7.82709	0.000521008
16.2522	-7.82709	0.000521008
18.8383	3.34783	0.000601804
18.8383	-3.34783	0.000601804
16.2522	8.42434	0.000221106
16.2522	-8.42434	0.000221106
19.3556	3.04923	0.000198533
19.3556	-3.04923	0.000198533
15.2178	2.8684	0.000199034
15.2178	-2.8684	0.000199034
15.735	2.56978	0.000623084
15.735	-2.56978	0.000623084
16.2522	2.8684	0.000291388
16.2522	-2.8684	0.000291388
16.2522	2.27118	0.00513407
16.2522	-2.27118	0.00513407
16.2522	1.67389	0.00086753
16.2522	-1.67389	0.00086753
16.2523	1.07667	0.000343505
16.2523	-1.07667	0.000343505
16.7695	1.97251	0.000832082
16.7695	-1.97251	0.000832082
17.2867	1.67391	0.00036357
17.2867	-1.67391	0.00036357
15.2178	0.298611	0.000475088
15.2178	-0.298611	0.000475088
15.735	0.597231	0.000488067
15.735	-0.597231	0.000488067
15.735	1.26E-05	0.00810057
15.735	-1.26E-05	0.00810057
16.2522	1.4931	0.000387486
16.2522	-1.4931	0.000387486
16.2522	0.895851	0.00146414
16.2522	-0.895851	0.00146414
16.2522	0.298633	0.0193216
16.2522	-0.298633	0.0193216
16.7695	0.597253	0.000900155
16.7695	-0.597253	0.000900155
16.7694	6.40E-06	0.0119076
16.7694	-6.40E-06	0.0119076
17.2867	0.298626	0.000933358
17.2867	-0.298626	0.000933358
16.926	9.77225	0.000350081
16.926	-9.77225	0.000350081
17.4433	10.0709	0.0027698
17.4433	-10.0709	0.0027698
17.4433	9.47365	0.000267217
17.4433	-9.47365	0.000267217
17.9605	10.3695	0.0565342
17.9605	-10.3695	0.0565342
17.9605	9.77227	0.00348459
17.9605	-9.77227	0.00348459
17.9605	9.17502	0.000762602
17.9605	-9.17502	0.000762602
18.4777	10.6681	0.00030655
18.4777	-10.6681	0.00030655
18.4777	10.0709	0.02279
18.4777	-10.0709	0.02279
18.4777	9.47364	0.0030235
18.4777	-9.47364	0.0030235
18.4777	8.87641	0.000394022
18.4777	-8.87641	0.000394022
18.9949	10.9667	0.00251639
18.9949	-10.9667	0.00251639
18.995	10.3695	0.00024068
18.995	-10.3695	0.00024068
18.9949	9.77226	0.000239518
18.9949	-9.77226	0.000239518
19.5122	11.2654	0.000500779
19.5122	-11.2654	0.000500779
16.926	7.79972	0.000216852
16.926	-7.79972	0.000216852
17.4433	8.09834	0.000573255
17.4433	-8.09834	0.000573255
17.9605	8.39696	0.00127533
17.9605	-8.39696	0.00127533
18.4777	8.69558	0.00170836
18.4777	-8.69558	0.00170836
18.4777	8.09835	0.0038695
18.4777	-8.09835	0.0038695
18.4777	7.5011	0.00117876
18.4777	-7.5011	0.00117876
18.4777	6.90388	0.00027464
18.4777	-6.90388	0.00027464
18.4777	3.32044	0.000214733
18.4777	-3.32044	0.000214733
17.9605	8.9942	0.00200791
17.9605	-8.9942	0.00200791
17.4433	9.29281	0.000372457
17.4433	-9.29281	0.000372457
18.995	8.39697	0.000517961
18.995	-8.39697	0.000517961
18.4777	9.29282	0.00199524
18.4777	-9.29282	0.00199524
17.9605	9.59143	0.00148683
17.9605	-9.59143	0.00148683
17.4433	9.89006	0.000240676
17.4433	-9.89006	0.000240676
19.5122	7.50112	0.000244133
19.5122	-7.50112	0.000244133
18.4777	9.89005	0.00122853
18.4777	-9.89005	0.00122853
17.9605	10.1887	0.000763386
17.9605	-10.1887	0.000763386
20.0294	7.20249	0.000420767
20.0294	-7.20249	0.000420767
18.4777	10.4873	0.000432183
18.4777	-10.4873	0.000432183
20.5466	6.90389	0.00032047
20.5466	-6.90389	0.00032047
17.9605	6.42442	0.000495547
17.9605	-6.42442	0.000495547
17.9605	5.22994	0.000287279
17.9605	-5.22994	0.000287279
17.9605	4.63272	0.000382287
17.9605	-4.63272	0.000382287
17.9605	4.0355	0.000501778
17.9605	-4.0355	0.000501778
17.9605	3.43825	0.000436932
17.9605	-3.43825	0.000436932
17.9605	2.84103	0.000238561
17.9605	-2.84103	0.000238561
18.4777	6.12581	0.000457787
18.4777	-6.12581	0.000457787
18.4777	5.52856	0.000598058
18.4777	-5.52856	0.000598058
18.4777	4.33409	0.000584002
18.4777	-4.33409	0.000584002
18.4777	3.73687	0.000910801
18.4777	-3.73687	0.000910801
18.4777	3.13965	0.000724248
18.4777	-3.13965	0.000724248
18.4777	2.5424	0.000318422
18.4777	-2.5424	0.000318422
17.9605	7.02167	0.000241224
17.9605	-7.02167	0.000241224
18.995	6.42443	0.000803365
18.995	-6.42443	0.000803365
18.9949	5.22996	0.000216396
18.9949	-5.22996	0.000216396
18.4777	7.32029	0.000224034
18.4777	-7.32029	0.000224034
19.5122	6.72305	0.0007798
19.5122	-6.72305	0.0007798
20.0294	7.02167	0.000549663
20.0294	-7.02167	0.000549663
20.5466	7.32029	0.00026718
20.5466	-7.32029	0.00026718
18.4777	9.70924	0.00023851
18.4777	-9.70924	0.00023851
17.4433	4.15329	0.00318408
17.4433	-4.15329	0.00318408
17.4433	3.55605	0.000558039
17.4433	-3.55605	0.000558039
17.4433	2.95883	0.0013695
17.4433	-2.95883	0.0013695
16.9261	4.45189	0.000224172
16.9261	-4.45189	0.000224172
17.9605	4.45188	0.000777308
17.9605	-4.45188	0.000777308
17.9605	3.85467	0.052571
17.9605	-3.85467	0.052571
17.9605	3.25745	0.037889
17.9605	-3.25745	0.037889
17.9605	2.66016	0.00184118
17.9605	-2.66016	0.00184118
17.9605	2.06294	0.000241424
17.9605	-2.06294	0.000241424
18.4777	4.7505	0.000377928
18.4777	-4.7505	0.000377928
18.4777	4.15329	0.00656062
18.4777	-4.15329	0.00656062
18.4777	3.55605	0.0325748
18.4777	-3.55605	0.0325748
18.4777	2.95878	0.0247049
18.4777	-2.95878	0.0247049
18.4778	2.36156	0.00242915
18.4778	-2.36156	0.00242915
18.9949	3.85467	0.00159015
18.9949	-3.85467	0.00159015
18.995	3.2574	0.00735106
18.995	-3.2574	0.00735106
18.9949	2.66015	0.00075577
18.9949	-2.66015	0.00075577
19.5121	4.15329	0.000348668
19.5121	-4.15329	0.000348668
19.5122	2.95877	0.000969556
19.5122	-2.95877	0.000969556
16.4088	0.389045	0.000262192
16.4088	-0.389045	0.000262192
16.9261	0.687665	0.00040772
16.9261	-0.687665	0.00040772
16.926	0.0904184	0.000276202
16.926	-0.0904184	0.000276202
17.4433	2.18075	0.000367599
17.4433	-2.18075	0.000367599
17.4433	1.5835	0.000319962
17.4433	-1.5835	0.000319962
17.4433	0.986285	0.000521333
17.4433	-0.986285	0.000521333
17.4433	0.389038	0.000290642
17.4433	-0.389038	0.000290642
17.9605	2.47937	0.00137892
17.9605	-2.47937	0.00137892
17.9605	1.88212	0.00171211
17.9605	-1.88212	0.00171211
17.4433	2.77797	0.000204798
17.4433	-2.77797	0.000204798
18.4777	2.77796	0.00130023
18.4777	-2.77796	0.00130023
18.4777	2.18074	0.00101729
18.4777	-2.18074	0.00101729
18.4777	0.986278	0.0062062
18.4777	-0.986278	0.0062062
17.9605	3.07659	0.00092983
17.9605	-3.07659	0.00092983
18.995	0.68768	0.00192235
18.995	-0.68768	0.00192235
18.4777	3.37521	0.000925753
18.4777	-3.37521	0.000925753
17.9605	3.67381	0.000431741
17.9605	-3.67381	0.000431741
19.5121	0.389054	0.000754964
19.5121	-0.389054	0.000754964
18.4777	3.97243	0.000382324
18.4777	-3.97243	0.000382324
18.4777	2.59717	0.000215982
18.4777	-2.59717	0.000215982
18.4777	3.19439	0.000246263
18.4777	-3.19439	0.000246263
18.1171	10.4599	0.000383696
18.1171	-10.4599	0.000383696
18.6343	10.7585	0.000635505
18.6343	-10.7585	0.000635505
19.1515	11.0571	0.000782942
19.1515	-11.0571	0.000782942
19.6688	11.3558	0.000713614
19.6688	-11.3558	0.000713614
20.7032	11.953	0.000541489
20.7032	-11.953	0.000541489
21.2204	12.2516	0.000200007
21.2204	-12.2516	0.000200007
21.7376	10.7585	0.00022442
21.7376	-10.7585	0.00022442
22.2549	10.4599	0.000206193
22.2549	-10.4599	0.000206193
18.1171	10.2791	0.000280348
18.1171	-10.2791	0.000280348
20.186	9.68185	0.00354385
20.186	-9.68185	0.00354385
20.186	8.48737	0.000944653
20.186	-8.48737	0.000944653
20.186	7.89015	0.000993266
20.186	-7.89015	0.000993266
20.186	7.2929	0.000588952
20.186	-7.2929	0.000588952
20.186	6.69568	0.0001999
20.186	-6.69568	0.0001999
18.6343	10.5777	0.000314404
18.6343	-10.5777	0.000314404
20.7032	8.78599	0.00116912
20.7032	-8.78599	0.00116912
20.7032	8.18877	0.000412688
20.7032	-8.18877	0.000412688
20.186	10.2791	0.000621023
20.186	-10.2791	0.000621023
21.2204	9.68184	0.00030334
21.2204	-9.68184	0.00030334
21.2204	8.48739	0.000335582
21.2204	-8.48739	0.000335582
21.7376	9.98046	0.000226508
21.7376	-9.98046	0.000226508
19.1516	6.51485	0.000814061
19.1516	-6.51485	0.000814061
19.6688	7.41069	0.000983976
19.6688	-7.41069	0.000983976
19.6688	6.81347	0.00507946
19.6688	-6.81347	0.00507946
19.6687	6.21621	0.000210894
19.6687	-6.21621	0.000210894
20.186	7.70931	0.00620967
20.186	-7.70931	0.00620967
20.186	7.11209	0.00122045
20.186	-7.11209	0.00122045
20.186	6.51483	0.00674268
20.186	-6.51483	0.00674268
20.7032	8.00793	0.000430499
20.7032	-8.00793	0.000430499
20.7032	7.41071	0.0100296
20.7032	-7.41071	0.0100296
20.7032	6.81345	0.0177994
20.7032	-6.81345	0.0177994
20.186	8.30656	0.00104254
20.186	-8.30656	0.00104254
21.2205	7.70933	0.000664434
21.2205	-7.70933	0.000664434
21.2204	6.51485	0.00113982
21.2204	-6.51485	0.00113982
18.1171	3.34787	0.000274078
18.1171	-3.34787	0.000274078
18.6343	3.64649	0.000533081
18.6343	-3.64649	0.000533081
19.1515	3.94508	0.000673086
19.1515	-3.94508	0.000673086
19.6688	4.84094	0.000479028
19.6688	-4.84094	0.000479028
19.6687	4.2437	0.000515618
19.6687	-4.2437	0.000515618
20.186	3.94505	0.000386764
20.186	-3.94505	0.000386764
20.186	3.34781	0.000219638
20.186	-3.34781	0.000219638
20.7032	4.84094	0.000754404
20.7032	-4.84094	0.000754404
20.186	6.93124	0.000326926
20.186	-6.93124	0.000326926
20.186	7.52849	0.00032589
20.186	-7.52849	0.00032589
18.6343	2.8684	0.000373687
18.6343	-2.8684	0.000373687
18.1171	3.167	0.000239499
18.1171	-3.167	0.000239499
19.1515	3.16699	0.00181486
19.1515	-3.16699	0.00181486
19.1515	2.56977	0.000457831
19.1515	-2.56977	0.000457831
19.1516	1.97256	0.000218738
19.1516	-1.97256	0.000218738
18.6343	3.46562	0.00167166
18.6343	-3.46562	0.00167166
18.1171	3.76425	0.00100187
18.1171	-3.76425	0.00100187
17.5999	4.06286	0.000372019
17.5999	-4.06286	0.000372019
19.6688	2.86839	0.00113672
19.6688	-2.86839	0.00113672
19.6687	2.27115	0.000686913
19.6687	-2.27115	0.000686913
20.186	3.16701	0.000280988
20.186	-3.16701	0.000280988
20.186	1.97255	0.000798717
20.186	-1.97255	0.000798717
20.186	1.3753	0.000461633
20.186	-1.3753	0.000461633
20.7032	2.27117	0.000743316
20.7032	-2.27117	0.000743316
19.1515	0.597225	0.00102538
19.1515	-0.597225	0.00102538
19.6688	0.298627	0.00338668
19.6688	-0.298627	0.00338668
20.186	0.597219	0.000320725
20.186	-0.597219	0.000320725
20.186	5.28E-07	0.0802245
20.186	-5.28E-07	0.0802245
21.8943	12.6407	0.000424225
21.8943	-12.6407	0.000424225
22.4115	12.9393	0.00113224
22.4115	-12.9393	0.00113224
22.4115	12.342	0.000370041
22.4115	-12.342	0.000370041
22.4115	11.7448	0.000275033
22.4115	-11.7448	0.000275033
22.9287	12.6406	0.000487521
22.9287	-12.6406	0.000487521
21.377	10.3695	0.000245562
21.377	-10.3695	0.000245562
21.3771	9.77228	0.000249785
21.3771	-9.77228	0.000249785
21.8943	10.6681	0.00667794
21.8943	-10.6681	0.00667794
21.8942	10.0709	0.0011458
21.8942	-10.0709	0.0011458
21.377	10.9667	0.000357028
21.377	-10.9667	0.000357028
22.4115	10.3695	0.0323338
22.4115	-10.3695	0.0323338
22.9287	10.6681	0.00138494
22.9287	-10.6681	0.00138494
22.9287	10.0709	0.00121924
22.9287	-10.0709	0.00121924
22.4115	11.564	0.000350878
22.4115	-11.564	0.000350878
19.8254	6.90388	0.000276493
19.8254	-6.90388	0.000276493
20.3426	7.2025	0.000356332
20.3426	-7.2025	0.000356332
20.8598	7.50112	0.000272551
20.8598	-7.50112	0.000272551
21.377	8.39696	0.000206208
21.377	-8.39696	0.000206208
21.8943	8.69558	0.000716318
21.8943	-8.69558	0.000716318
21.3771	8.99421	0.000262302
21.3771	-8.99421	0.000262302
22.4115	8.39695	0.000580782
22.4115	-8.39695	0.000580782
22.4115	7.79973	0.000688122
22.4115	-7.79973	0.000688122
22.9287	8.09835	0.000399834
22.9287	-8.09835	0.000399834
21.377	6.42443	0.00032756
21.377	-6.42443	0.00032756
20.8598	6.72305	0.000421476
20.8598	-6.72305	0.000421476
20.3426	7.02165	0.000300268
20.3426	-7.02165	0.000300268
22.4115	5.82721	0.000240341
22.4115	-5.82721	0.000240341
22.4115	4.6327	0.000218732
22.4115	-4.6327	0.000218732
22.4115	4.03548	0.000261729
22.4115	-4.03548	0.000261729
22.4115	3.43823	0.000207436
22.4115	-3.43823	0.000207436
21.377	3.85467	0.000201108
21.377	-3.85467	0.000201108
21.8942	3.55604	0.00111049
21.8942	-3.55604	0.00111049
22.4115	4.45191	0.00055543
22.4115	-4.45191	0.00055543
22.4115	3.85466	0.00692989
22.4115	-3.85466	0.00692989
22.4115	3.25744	0.0260372
22.4115	-3.25744	0.0260372
22.4115	2.6602	0.00120216
22.4115	-2.6602	0.00120216
22.9287	2.95882	0.000225087
22.9287	-2.95882	0.000225087
19.3081	3.07661	0.000205473
19.3081	-3.07661	0.000205473
18.7909	3.37524	0.000329596
18.7909	-3.37524	0.000329596
18.2737	3.67384	0.000300839
18.2737	-3.67384	0.000300839
21.377	0.687653	0.0002498
21.377	-0.687653	0.0002498
21.8943	0.986273	0.000611526
21.8943	-0.986273	0.000611526
22.4115	3.07658	0.000282378
22.4115	-3.07658	0.000282378
22.4115	2.47936	0.000319614
22.4115	-2.47936	0.000319614
22.4115	1.88211	0.000235043
22.4115	-1.88211	0.000235043
22.4115	1.28489	0.000329792
22.4115	-1.28489	0.000329792
22.9287	1.58351	0.000219225
22.9287	-1.58351	0.000219225
22.9287	0.986266	0.000685037
22.9287	-0.986266	0.000685037
22.5681	10.2791	0.000282704
22.5681	-10.2791	0.000282704
2.25E-15	4.22E-16	0.56
-1.49E-15	-1.74E-15	0.56
3.97571	-2.29538	0.000273227
2.22E-16	-4.59076	0.000273227
2.16246	-3.34226	0.000671653
1.81325	-3.54387	0.000671653
2.16245	-3.74548	0.000590033
2.16246	-3.74548	0.000590033
6.13817	-3.54388	0.0950079
6.22E-15	-7.08775	0.0950079
5.78898	-3.74549	0.000969349
0.349201	-6.88615	0.000969349
6.48735	-3.74548	0.00023402
6.22E-15	-7.49095	0.00023402
6.13816	-3.94709	0.000243652
0.349201	-7.28935	0.000243652
8.30062	-4.79237	0.000462697
7.11E-15	-9.58474	0.000462697
6.13815	-6.04085	0.000553333
2.16246	-8.33622	0.000553333
6.48738	-6.24248	0.00019907
2.16246	-8.73947	0.00019907
3.97569	-6.4829	0.00109361
3.62651	-6.6845	0.00109361
3.97573	-6.88614	0.048339
3.97571	-6.88615	0.048339
4.32491	-7.08774	0.0083482
3.97571	-7.28935	0.0083482
4.67409	-7.28934	0.00156131
3.97571	-7.69255	0.00156131
4.3249	-7.49096	0.00071661
4.32491	-7.49095	0.00071661
5.02332	-7.49097	0.000501111
3.97571	-8.09581	0.000501111
9.41546	-6.24247	0.000289391
0.698404	-11.2753	0.000289391
9.06627	-6.44408	0.000467007
1.0476	-11.0737	0.000467007
8.71708	-6.6457	0.000586141
1.3968	-10.8721	0.000586141
8.36789	-6.84732	0.000599357
1.74601	-10.6705	0.000599357
8.01865	-7.04891	0.000503534
2.09521	-10.4688	0.000503534
7.66946	-7.25052	0.000349078
2.44441	-10.2672	0.000349078
7.25301	-6.68451	0.000253754
2.16246	-9.62354	0.000253754
7.95143	-6.68452	0.000294989
1.81325	-10.2284	0.000294989
7.60224	-6.88614	0.00139072
2.16246	-10.0268	0.00139072
8.30061	-6.88612	0.0446911
1.81325	-10.6316	0.0446911
7.95142	-7.08774	0.134487
2.16246	-10.43	0.134487
7.60223	-7.28936	0.00898783
2.51166	-10.2284	0.00898783
7.25304	-7.49097	0.00205052
2.86086	-10.0268	0.00205052
6.90379	-7.69257	0.000500195
3.21006	-9.82514	0.000500195
8.64984	-7.08775	0.000526391
1.81325	-11.0349	0.000526391
8.3006	-7.28934	0.00284854
2.16246	-10.8332	0.00284854
8.6498	-6.68451	0.00446136
1.46405	-10.8332	0.00446136
8.64983	-7.49097	0.000497507
2.16246	-11.2365	0.000497507
8.99904	-6.48292	0.000875616
1.11485	-11.0349	0.000875616
5.09059	-7.5298	0.000350074
3.97571	-8.17348	0.000350074
4.74136	-7.32818	0.000258052
3.97571	-7.77022	0.000258052
5.43977	-7.7314	0.000411376
3.97571	-8.57668	0.000411376
5.78895	-7.933	0.000470476
3.97571	-8.97988	0.000470476
6.48737	-7.93302	0.00064918
3.62651	-9.58474	0.00064918
6.13818	-8.13463	0.000409686
3.97571	-9.38314	0.000409686
6.13817	-8.53785	0.00046894
4.32491	-9.58474	0.00046894
6.83656	-7.7314	0.00082157
3.27731	-9.78634	0.00082157
6.13816	-8.94107	0.000283206
4.67411	-9.78634	0.000283206
7.18575	-7.52978	0.000899534
2.92811	-9.98794	0.000899534
6.13815	-9.34428	0.000201732
5.02331	-9.98794	0.000201732
7.53499	-7.32819	0.000836965
2.57891	-10.1896	0.000836965
7.88418	-7.12658	0.000656438
2.22971	-10.3912	0.000656438
8.23338	-6.92496	0.000430767
1.8805	-10.5928	0.000430767
8.58257	-6.72334	0.00023124
1.5313	-10.7944	0.00023124
11.5779	-6.68452	0.000462489
8.88E-15	-13.369	0.000462489
11.9271	-6.88612	0.00532389
8.88E-15	-13.7722	0.00532389
12.2763	-7.08775	0.010033
8.88E-15	-14.1755	0.010033
11.9271	-7.28934	0.00443901
0.349201	-13.9738	0.00443901
11.5779	-7.49096	0.00023547
0.698404	-13.7722	0.00023547
12.6255	-7.28935	0.00024599
8.88E-15	-14.5787	0.00024599
12.2763	-7.49097	0.00382957
0.349201	-14.3771	0.00382957
11.9271	-7.69259	0.000292464
0.698404	-14.1755	0.000292464
12.2763	-7.89419	0.00106612
0.698404	-14.5787	0.00106612
12.2763	-8.2974	0.000321252
1.0476	-14.7803	0.000321252
10.1139	-7.93301	0.000419284
1.81325	-12.7254	0.000419284
9.76469	-8.13463	0.000198482
2.16246	-12.5238	0.000198482
10.1139	-7.5298	0.000207284
1.46405	-12.5238	0.000207284
10.4631	-8.13461	0.000347892
1.81325	-13.1286	0.000347892
9.41549	-8.73947	0.000200672
2.86086	-12.5238	0.000200672
10.1139	-8.73945	0.000439928
2.51166	-13.1286	0.000439928
10.1139	-9.14269	0.000441692
2.86086	-13.3302	0.000441692
10.1139	-9.54591	0.000335119
3.21006	-13.5318	0.000335119
8.64982	-9.18151	0.000487974
3.62651	-12.0817	0.000487974
8.30063	-9.38312	0.000876921
3.97571	-11.8801	0.000876921
7.95144	-9.58475	0.00040764
4.32491	-11.6785	0.00040764
7.6022	-9.78633	0.00040844
4.67411	-11.4769	0.00040844
7.25301	-9.98795	0.000274978
5.02331	-11.2753	0.000274978
8.99901	-8.97989	0.000289603
3.27731	-12.2833	0.000289603
6.13817	-9.82517	0.000351767
5.43976	-10.2284	0.000351767
5.78899	-10.0268	0.000225849
5.78894	-10.0268	0.000225849
6.13817	-10.2284	0.00152358
5.78894	-10.43	0.00152358
6.83658	-10.2284	0.000426653
5.43976	-11.0349	0.000426653
6.48735	-10.43	0.000758072
5.78894	-10.8332	0.000758072
6.13816	-10.6316	0.0748586
6.13816	-10.6316	0.0748586
6.48739	-10.8332	0.000400986
6.13816	-11.0349	0.000400986
7.18578	-10.0268	0.000225194
5.09056	-11.2365	0.000225194
12.2763	-9.18151	0.000286744
1.81325	-15.2224	0.000286744
12.2763	-8.77829	0.00035025
1.46405	-15.0208	0.00035025
12.2763	-8.37508	0.000376505
1.11485	-14.8192	0.000376505
12.2763	-7.97183	0.00033055
0.765654	-14.6175	0.00033055
12.2763	-7.56861	0.000234231
0.416451	-14.4159	0.000234231
10.1139	-10.0268	0.00171331
3.62651	-13.7722	0.00171331
10.1139	-9.62356	0.000728549
3.27731	-13.5706	0.000728549
10.1139	-9.22034	0.000279843
2.92811	-13.369	0.000279843
10.4631	-10.2284	0.000535587
3.62651	-14.1755	0.000535587
10.1139	-10.43	0.0042992
3.97571	-13.9738	0.0042992
9.76466	-10.6316	0.000657854
4.32491	-13.7722	0.000657854
10.4631	-10.6316	0.00080281
3.97571	-14.3771	0.00080281
10.1139	-10.8332	0.00115296
4.32491	-14.1755	0.00115296
16.252	-9.38311	0.00421482
7.11E-15	-18.7662	0.00421482
15.9028	-9.58472	0.0010186
0.349201	-18.5646	0.0010186
15.5536	-9.78634	0.0011252
0.698404	-18.363	0.0011252
15.2044	-9.98796	0.00104208
1.0476	-18.1614	0.00104208
14.8553	-10.1896	0.000807873
1.3968	-17.9598	0.000807873
14.506	-10.3912	0.000514513
1.74601	-17.7582	0.000514513
14.1568	-10.5928	0.000260374
2.09521	-17.5566	0.000260374
16.2521	-9.78635	0.000463063
0.349201	-18.9679	0.000463063
16.252	-10.1896	0.000211183
0.698404	-19.1695	0.000211183
14.0896	-10.2284	0.00106944
1.81325	-17.3162	0.00106944
13.7404	-10.43	0.000224106
2.16246	-17.1146	0.000224106
14.4388	-10.43	0.0464175
1.81325	-17.7194	0.0464175
14.0896	-10.6316	0.0382574
2.16246	-17.5178	0.0382574
13.7404	-10.8332	0.00196125
2.51166	-17.3162	0.00196125
14.4388	-10.8332	0.00202922
2.16246	-17.921	0.00202922
14.0896	-11.0348	0.00039802
2.51166	-17.7194	0.00039802
14.788	-10.2284	0.00648245
1.46405	-17.921	0.00648245
14.788	-11.0348	0.000287466
2.16246	-18.3242	0.000287466
15.1372	-10.0268	0.00196734
1.11485	-18.1226	0.00196734
15.4864	-9.82518	0.000595526
0.765654	-18.3242	0.000595526
12.2764	-11.6785	0.000600645
3.97571	-16.4709	0.000600645
12.2763	-12.4849	0.000366198
4.67411	-16.8741	0.000366198
12.2763	-12.8882	0.000558072
5.02331	-17.0757	0.000558072
11.9271	-13.0898	0.000204072
5.37251	-16.8741	0.000204072
12.2763	-13.2914	0.000672818
5.37251	-17.2773	0.000672818
11.9271	-13.493	0.000199945
5.72169	-17.0757	0.000199945
14.0224	-10.6705	0.00028878
2.22971	-17.4789	0.00028878
12.2764	-13.6946	0.000668875
5.72169	-17.4789	0.000668875
14.3715	-10.4688	0.000325284
1.8805	-17.6805	0.000325284
12.2763	-14.0978	0.000546611
6.0709	-17.6805	0.000546611
14.7207	-10.2672	0.000283693
1.5313	-17.8821	0.000283693
12.2763	-14.5011	0.000374025
6.42012	-17.8821	0.000374025
12.2763	-14.9043	0.000204075
6.76934	-18.0837	0.000204075
10.1139	-12.1206	0.000243612
5.43976	-14.8192	0.000243612
10.1139	-12.5238	0.000388608
5.78894	-15.0208	0.000388608
10.4631	-12.7254	0.000197761
5.78894	-15.424	0.000197761
10.1139	-12.927	0.00263745
6.13816	-15.2224	0.00263745
9.76468	-13.1286	0.000528612
6.48738	-15.0208	0.000528612
9.41548	-13.3302	0.000346305
6.83659	-14.8192	0.000346305
10.1139	-13.3302	0.000514381
6.48738	-15.424	0.000514381
10.1138	-13.7334	0.00037907
6.83659	-15.6256	0.00037907
10.1139	-14.1367	0.000207816
7.18575	-15.8272	0.000207816
7.95141	-13.369	0.000720496
7.60222	-13.5706	0.000720496
8.3006	-13.5706	0.000780987
7.60222	-13.9738	0.000780987
7.9514	-13.7723	0.00918422
7.95144	-13.7722	0.00918422
8.99902	-13.5706	0.000466842
7.25301	-14.5787	0.000466842
8.64983	-13.7723	0.00111807
7.60222	-14.3771	0.00111807
8.30063	-13.9739	0.0167969
7.95144	-14.1755	0.0167969
8.64981	-14.1755	0.00108083
7.95144	-14.5787	0.00108083
8.30064	-14.3771	0.0120219
8.3006	-14.3771	0.0120219
9.34822	-13.369	0.000200119
6.90379	-14.7803	0.000200119
8.99899	-14.3771	0.000280243
7.95144	-14.9819	0.000280243
8.64982	-14.5787	0.00118665
8.3006	-14.7803	0.00118665
8.99905	-14.7803	0.000286649
8.3006	-15.1836	0.000286649
17.3669	-10.0268	0.000535928
8.88E-15	-20.0535	0.000535928
17.7161	-10.2284	0.00300345
8.88E-15	-20.4568	0.00300345
17.3669	-10.43	0.000273501
0.349201	-20.2552	0.000273501
18.0653	-10.43	0.0515378
8.88E-15	-20.86	0.0515378
17.7161	-10.6316	0.00306746
0.349201	-20.6584	0.00306746
17.3669	-10.8332	0.00109585
0.698404	-20.4568	0.00109585
17.0177	-11.0349	0.000377483
1.0476	-20.2552	0.000377483
18.0653	-10.8332	0.0244836
0.349201	-21.0616	0.0244836
17.7161	-11.0348	0.00413053
0.698404	-20.86	0.00413053
17.3669	-11.2365	0.00126694
1.0476	-20.6584	0.00126694
17.0177	-11.4381	0.000344251
1.3968	-20.4568	0.000344251
18.7637	-10.8332	0.00235253
8.88E-15	-21.6665	0.00235253
18.4145	-11.0348	0.00107238
0.349201	-21.4649	0.00107238
18.0653	-11.2365	0.000633629
0.698404	-21.2633	0.000633629
19.1129	-11.0348	0.000819577
1.07E-14	-22.0697	0.000819577
19.4621	-11.2365	0.000257299
8.88E-15	-22.4729	0.000257299
15.9028	-11.2753	0.000302285
1.81325	-19.4099	0.000302285
16.2521	-11.4769	0.00061679
1.81325	-19.8131	0.00061679
16.6012	-11.6785	0.00076725
1.81325	-20.2163	0.00076725
16.252	-11.8801	0.00209224
2.16246	-20.0147	0.00209224
15.9029	-12.0817	0.000801002
2.51166	-19.8131	0.000801002
15.5537	-12.2833	0.000376708
2.86086	-19.6115	0.000376708
16.6012	-11.2753	0.000864674
1.46405	-20.0147	0.000864674
16.6012	-12.0817	0.00032757
2.16246	-20.4179	0.00032757
16.9504	-11.4769	0.00109822
1.46405	-20.4179	0.00109822
16.9504	-11.0737	0.000779834
1.11485	-20.2163	0.000779834
17.2997	-11.2753	0.0010178
1.11485	-20.6196	0.0010178
17.2996	-10.872	0.000623739
0.765654	-20.4179	0.000623739
17.6489	-11.0737	0.00075609
0.765654	-20.8212	0.00075609
17.6489	-10.6705	0.000420393
0.416451	-20.6196	0.000420393
17.998	-10.8721	0.00044755
0.416451	-21.0228	0.00044755
17.9981	-10.4688	0.00022949
0.0672498	-20.8212	0.00022949
16.252	-13.8962	0.000205591
3.90846	-21.0228	0.000205591
18.3472	-10.6704	0.000199053
0.0672498	-21.2244	0.000199053
14.4388	-12.5238	0.000219871
3.62651	-18.7662	0.000219871
12.6928	-13.5318	0.000200636
5.37251	-17.7582	0.000200636
12.3436	-13.7334	0.000220167
5.72169	-17.5566	0.000220167
14.4388	-12.927	0.000270767
3.97571	-18.9679	0.000270767
14.0896	-13.1286	0.00033489
4.32491	-18.7662	0.00033489
13.042	-13.7334	0.000272692
5.37251	-18.1614	0.000272692
12.6928	-13.935	0.000418458
5.72169	-17.9598	0.000418458
12.3436	-14.1366	0.000450933
6.0709	-17.7582	0.000450933
11.9944	-14.3383	0.000378803
6.42012	-17.5566	0.000378803
11.6452	-14.5399	0.000241679
6.76934	-17.355	0.000241679
14.788	-13.1286	0.000416223
3.97571	-19.3711	0.000416223
15.1372	-13.3302	0.000449771
3.97571	-19.7743	0.000449771
15.4864	-13.5318	0.000416903
3.97571	-20.1775	0.000416903
15.8356	-13.7334	0.000327587
3.97571	-20.5807	0.000327587
16.1848	-13.9351	0.000219451
3.97571	-20.984	0.000219451
11.9271	-13.1674	0.000205072
5.43976	-16.9129	0.000205072
11.2287	-13.5707	0.000267147
6.13816	-16.5097	0.000267147
12.2763	-13.369	0.00569626
5.43976	-17.3162	0.00569626
11.9272	-13.5706	0.000704239
5.78894	-17.1146	0.000704239
11.5779	-13.7723	0.00206686
6.13816	-16.9129	0.00206686
12.2764	-12.9658	0.00108575
5.09056	-17.1146	0.00108575
12.6255	-13.5706	0.0016004
5.43976	-17.7194	0.0016004
12.2763	-13.7722	0.0605651
5.78894	-17.5178	0.0605651
11.9271	-13.9739	0.0398614
6.13816	-17.3162	0.0398614
11.5779	-14.1755	0.00237938
6.48738	-17.1146	0.00237938
11.2287	-14.3771	0.000619002
6.83659	-16.9129	0.000619002
12.9748	-13.7723	0.0012477
5.43976	-18.1226	0.0012477
12.6255	-13.9738	0.0089866
5.78894	-17.921	0.0089866
12.2763	-14.1755	0.0355269
6.13816	-17.7194	0.0355269
11.9271	-14.3771	0.0271076
6.48738	-17.5178	0.0271076
11.5779	-14.5787	0.0041808
6.83659	-17.3162	0.0041808
11.2288	-14.7803	0.000975386
7.18575	-17.1146	0.000975386
12.9748	-14.1755	0.000244943
5.78894	-18.3242	0.000244943
12.6256	-14.3771	0.00175741
6.13816	-18.1226	0.00175741
12.2763	-14.5787	0.00932506
6.48738	-17.921	0.00932506
11.9271	-14.7803	0.0012839
6.83659	-17.7194	0.0012839
12.9747	-14.5787	0.000713894
6.13816	-18.5258	0.000713894
12.2763	-14.982	0.0022115
6.83659	-18.1226	0.0022115
11.9271	-15.1835	0.000216699
7.18575	-17.921	0.000216699
13.3239	-14.7803	0.000226802
6.13816	-18.929	0.000226802
12.2764	-15.3851	0.000534696
7.18575	-18.3242	0.000534696
9.06626	-14.4159	0.000206854
7.95144	-15.0596	0.000206854
10.1139	-14.2143	0.000213244
7.25301	-15.866	0.000213244
9.41549	-14.6176	0.000240273
7.95144	-15.4628	0.000240273
10.4631	-14.4159	0.000202083
7.25301	-16.2692	0.000202083
10.1139	-14.6175	0.000273284
7.60222	-16.0676	0.000273284
9.76467	-14.8192	0.000250477
7.95144	-15.866	0.000250477
10.8123	-14.6175	0.000598814
7.25301	-16.6725	0.000598814
10.4631	-14.8192	0.000689035
7.60222	-16.4709	0.000689035
11.1615	-14.8191	0.000629877
7.25301	-17.0757	0.000629877
10.8123	-15.0208	0.000388363
7.60222	-16.8741	0.000388363
10.1139	-15.424	0.00317908
8.3006	-16.4709	0.00317908
11.1615	-14.4159	0.000555244
6.90379	-16.8741	0.000555244
10.1139	-15.8272	0.00118493
8.64982	-16.6725	0.00118493
11.5107	-14.6175	0.000706961
6.90379	-17.2773	0.000706961
11.5107	-14.2143	0.000457381
6.55463	-17.0757	0.000457381
10.1139	-16.2304	0.000714862
8.99903	-16.8741	0.000714862
11.8599	-14.4159	0.000622115
6.55463	-17.4789	0.000622115
11.8599	-14.0127	0.000317944
6.20542	-17.2773	0.000317944
10.1139	-16.6337	0.000387331
9.34825	-17.0757	0.000387331
12.2091	-14.2143	0.000432636
6.20542	-17.6805	0.000432636
12.5583	-14.0127	0.00023988
5.8562	-17.8821	0.00023988
18.4817	-10.6704	0.000199302
1.07E-14	-21.3409	0.000199302
18.831	-10.8721	0.000280689
8.88E-15	-21.7441	0.000280689
19.1801	-11.0737	0.000345794
8.88E-15	-22.1473	0.000345794
19.5293	-11.2753	0.000362734
8.88E-15	-22.5505	0.000362734
19.8786	-11.4769	0.000317632
8.88E-15	-22.9538	0.000317632
20.577	-11.8801	0.000311656
1.07E-14	-23.7602	0.000311656
18.4145	-12.7254	0.00186889
1.81325	-22.3101	0.00186889
17.7161	-13.1286	0.000405607
2.51166	-21.9069	0.000405607
17.3669	-13.3302	0.000550238
2.86086	-21.7053	0.000550238
17.0177	-13.5318	0.00052519
3.21006	-21.5037	0.00052519
16.6685	-13.7334	0.000397044
3.55926	-21.3021	0.000397044
16.3193	-13.9351	0.000238277
3.90846	-21.1005	0.000238277
18.4145	-12.3222	0.000211609
1.46405	-22.1085	0.000211609
18.4145	-10.7093	0.000197476
0.0672498	-21.3021	0.000197476
18.0653	-13.3302	0.000562638
2.51166	-22.3101	0.000562638
17.7161	-13.5318	0.000236904
2.86086	-22.1085	0.000236904
18.7637	-12.5238	0.000480985
1.46405	-22.5117	0.000480985
18.0653	-13.7334	0.000243674
2.86086	-22.5117	0.000243674
15.2044	-13.369	0.000354303
3.97571	-19.8519	0.000354303
15.5537	-13.5707	0.00129458
3.97571	-20.2552	0.00129458
16.252	-13.5706	0.00169957
3.62651	-20.86	0.00169957
15.9028	-13.7723	0.00537226
3.97571	-20.6584	0.00537226
15.5537	-13.9739	0.000339563
4.32491	-20.4568	0.000339563
16.252	-13.1674	0.000304711
3.27731	-20.6584	0.000304711
16.6013	-13.7723	0.00630454
3.62651	-21.2633	0.00630454
16.252	-13.9739	0.000472965
3.97571	-21.0616	0.000472965
15.9028	-14.1755	0.00885842
4.32491	-20.86	0.00885842
15.5536	-14.3771	0.000651762
4.67411	-20.6584	0.000651762
16.9504	-13.9739	0.000524027
3.62651	-21.6665	0.000524027
16.6013	-14.1755	0.0111133
3.97571	-21.4649	0.0111133
16.2521	-14.3771	0.0201748
4.32491	-21.2633	0.0201748
16.9505	-13.5707	0.00171538
3.27731	-21.4649	0.00171538
16.9504	-14.3771	0.00118354
3.97571	-21.8681	0.00118354
16.2521	-14.7803	0.00199308
4.67411	-21.4649	0.00199308
17.2996	-13.369	0.000510587
2.92811	-21.6665	0.000510587
16.252	-15.1835	0.000382389
5.02331	-21.6665	0.000382389
12.6928	-14.4159	0.000257864
6.13816	-18.2002	0.000257864
13.042	-14.6175	0.000320562
6.13816	-18.6035	0.000320562
13.3912	-14.8191	0.000318084
6.13816	-19.0067	0.000318084
14.0896	-14.8191	0.000213574
5.78894	-19.6115	0.000213574
13.7404	-15.0207	0.000226452
6.13816	-19.4099	0.000226452
14.4388	-15.424	0.000443664
6.13816	-20.2163	0.000443664
12.2763	-15.4628	0.000716089
7.25301	-18.363	0.000716089
12.2764	-15.0596	0.000897686
6.90379	-18.1614	0.000897686
12.2763	-14.6564	0.000900334
6.55463	-17.9598	0.000900334
12.2763	-14.2531	0.00074121
6.20542	-17.7582	0.00074121
12.2763	-13.8499	0.000509934
5.8562	-17.5566	0.000509934
12.2763	-13.4467	0.000280207
5.50701	-17.355	0.000280207
12.2763	-15.866	0.000398464
7.60222	-18.5646	0.000398464
11.9271	-16.0677	0.000277196
7.95144	-18.363	0.000277196
11.9271	-16.4708	0.000371828
8.3006	-18.5646	0.000371828
11.5779	-16.6725	0.000291167
8.64982	-18.363	0.000291167
12.2764	-16.6725	0.000450287
8.3006	-18.9679	0.000450287
10.1139	-16.3081	0.000465064
9.06629	-16.9129	0.000465064
10.1139	-16.7113	0.00103134
9.41545	-17.1146	0.00103134
10.1139	-17.1145	0.00242173
9.76466	-17.3162	0.00242173
10.1139	-17.5178	0.0630717
10.1139	-17.5178	0.0630717
22.041	-12.7254	0.000200576
1.24E-14	-25.4508	0.000200576
22.3902	-12.927	0.000550216
1.24E-14	-25.854	0.000550216
22.3902	-13.3302	0.000269234
0.349201	-26.0556	0.000269234
19.8785	-13.5706	0.00028259
1.81325	-24.0006	0.00028259
19.5294	-13.7723	0.000292082
2.16246	-23.799	0.000292082
20.2278	-13.7723	0.00735644
1.81325	-24.4039	0.00735644
19.8785	-13.9739	0.00101078
2.16246	-24.2022	0.00101078
20.2277	-13.369	0.000681604
1.46405	-24.2022	0.000681604
20.2278	-14.1755	0.0333109
2.16246	-24.6055	0.0333109
20.5769	-14.3771	0.00173044
2.16246	-25.0087	0.00173044
20.2278	-14.5787	0.00160272
2.51166	-24.8071	0.00160272
20.9261	-13.7723	0.000226779
1.46405	-25.0087	0.000226779
16.6685	-14.2143	0.000198112
3.97571	-21.5425	0.000198112
18.4145	-14.8191	0.000402728
3.62651	-23.357	0.000402728
18.4145	-14.4159	0.000263595
[truncated: 1,267 more rows]
