# Supplementary material for: Aperiodic approximants bridging quasicrystals and modulated structures
Source: Nat Commun. 2024 Jul 11;15:5742. doi: 10.1038/s41467-024-49843-4 (PMC11239952; doi:10.1038/s41467-024-49843-4)
Supplement: Supplementary file 3 — Source Data [file 41467_2024_49843_MOESM3_ESM.zip › Source Data/SFig14/SFIg14a/honey.csv]

supplementary fig14a k=infty
x	y	intensity
-4.11E-15	-7.11E-15	1
-4.11E-15	4.18879	0.25
3.6276	6.28319	1
-4.11E-15	8.37758	0.25
3.6276	10.472	0.25
-4.11E-15	12.5664	1
7.2552	12.5664	1
3.6276	14.6608	0.25
3.00E-15	16.7552	0.25
7.2552	16.7552	0.25
3.6276	18.8496	1
3.00E-15	20.944	0.25
10.8828	18.8496	1
7.2552	20.944	0.25
3.6276	23.0383	0.25
3.00E-15	25.1327	1
10.8828	23.0383	0.25
7.2552	25.1327	1
3.6276	27.2271	0.25
3.00E-15	29.3215	0.25
14.5104	25.1327	1
10.8828	27.2271	0.25
7.2552	29.3215	0.25
3.6276	31.4159	1
3.00E-15	33.5103	0.25
14.5104	29.3215	0.25
10.8828	31.4159	1
7.2552	33.5103	0.25
3.6276	35.6047	0.25
3.00E-15	37.6991	1
18.138	31.4159	1
14.5104	33.5103	0.25
10.8828	35.6047	0.25
7.2552	37.6991	1
3.6276	39.7935	0.25
6.55E-15	41.8879	0.25
18.138	35.6047	0.25
14.5104	37.6991	1
10.8828	39.7935	0.25
7.2552	41.8879	0.25
3.6276	43.9823	1
6.55E-15	46.0767	0.25
21.7656	37.6991	1
18.138	39.7935	0.25
14.5104	41.8879	0.25
10.8828	43.9823	1
7.2552	46.0767	0.25
3.6276	48.1711	0.25
6.55E-15	50.2655	1
21.7656	41.8879	0.25
18.138	43.9823	1
14.5104	46.0767	0.25
10.8828	48.1711	0.25
7.2552	50.2655	1
3.6276	52.3599	0.25
8.33E-15	54.4543	0.25
25.3932	43.9823	1
21.7656	46.0767	0.25
18.138	48.1711	0.25
14.5104	50.2655	1
10.8828	52.3599	0.25
7.2552	54.4543	0.25
3.6276	56.5487	1
9.22E-15	58.6431	0.25
25.3932	48.1711	0.25
21.7656	50.2655	1
18.138	52.3599	0.25
14.5104	54.4543	0.25
10.8828	56.5487	1
7.2552	58.6431	0.25
29.0208	50.2655	1
25.3932	52.3599	0.25
21.7656	54.4543	0.25
18.138	56.5487	1
14.5104	58.6431	0.25
29.0208	54.4543	0.25
25.3932	56.5487	1
21.7656	58.6431	0.25
32.6484	56.5487	1
29.0208	58.6431	0.25
-3.6276	2.0944	0.25
-3.6276	-2.09439	0.25
-7.69E-16	-4.18879	0.25
3.6276	-2.0944	0.25
3.6276	2.0944	0.25
-3.6276	6.28319	1
-7.2552	-1.25E-06	1
-3.6276	-6.28319	1
3.6276	-6.28319	1
7.2552	1.25E-06	1
-7.2552	4.18879	0.25
-7.2552	-4.18879	0.25
-1.54E-15	-8.37758	0.25
7.2552	-4.18879	0.25
7.2552	4.18879	0.25
-7.25522	8.37759	0.25
-10.8828	-2.09441	0.25
-3.6276	-10.472	0.25
7.25522	-8.37759	0.25
10.8828	2.09441	0.25
-3.6276	10.472	0.25
-10.8828	2.09441	0.25
-7.25522	-8.37759	0.25
3.6276	-10.472	0.25
10.8828	-2.09441	0.25
7.25522	8.37759	0.25
-10.8828	6.2832	1
-10.8828	-6.2832	1
-2.31E-15	-12.5664	1
10.8828	-6.2832	1
10.8828	6.2832	1
-7.25522	12.5664	1
-14.5104	-1.25E-05	1
-7.2552	-12.5664	1
7.25522	-12.5664	1
14.5104	1.25E-05	1
-10.8828	10.472	0.25
-14.5104	-4.18881	0.25
-3.6276	-14.6608	0.25
10.8828	-10.472	0.25
14.5104	4.18881	0.25
-3.6276	14.6608	0.25
-14.5104	4.18881	0.25
-10.8828	-10.472	0.25
3.6276	-14.6608	0.25
14.5104	-4.18881	0.25
10.8828	10.472	0.25
-14.5104	8.3776	0.25
-14.5104	-8.3776	0.25
-3.08E-15	-16.7552	0.25
14.5104	-8.3776	0.25
14.5104	8.3776	0.25
-10.8828	14.6608	0.25
-18.138	-2.09441	0.25
-7.2552	-16.7552	0.25
10.8828	-14.6608	0.25
18.138	2.09441	0.25
-7.2552	16.7552	0.25
-18.138	2.09441	0.25
-10.8828	-14.6608	0.25
7.2552	-16.7552	0.25
18.138	-2.09441	0.25
10.8828	14.6608	0.25
-14.5104	12.5664	1
-18.138	-6.28321	1
-3.6276	-18.8496	1
14.5104	-12.5664	1
18.138	6.28321	1
-3.6276	18.8496	1
-18.138	6.28321	1
-14.5104	-12.5664	1
3.6276	-18.8496	1
18.138	-6.28321	1
14.5104	12.5664	1
-18.138	10.472	0.25
-18.138	-10.472	0.25
-3.85E-15	-20.944	0.25
18.138	-10.472	0.25
18.138	10.472	0.25
-10.8828	18.8496	1
-21.7656	-1.87E-05	1
-10.8828	-18.8496	1
10.8828	-18.8496	1
21.7656	1.87E-05	1
-14.5104	16.7552	0.25
-21.7656	-4.18881	0.25
-7.2552	-20.944	0.25
14.5104	-16.7552	0.25
21.7656	4.18881	0.25
-7.2552	20.944	0.25
-21.7656	4.18881	0.25
-14.5104	-16.7552	0.25
7.2552	-20.944	0.25
21.7656	-4.18881	0.25
14.5104	16.7552	0.25
-18.138	14.6607	0.25
-21.7656	-8.37756	0.25
-3.6276	-23.0383	0.25
18.138	-14.6607	0.25
21.7656	8.37756	0.25
-3.6276	23.0383	0.25
-21.7656	8.37756	0.25
-18.138	-14.6607	0.25
3.6276	-23.0383	0.25
21.7656	-8.37756	0.25
18.138	14.6607	0.25
-21.7656	12.5664	1
-21.7656	-12.5663	1
-4.62E-15	-25.1327	1
21.7656	-12.5664	1
21.7656	12.5663	1
-14.5104	20.9439	0.25
-25.3932	-2.09437	0.25
-10.8828	-23.0383	0.25
14.5104	-20.9439	0.25
25.3932	2.09437	0.25
-10.8828	23.0383	0.25
-25.3932	2.09437	0.25
-14.5104	-20.9439	0.25
10.8828	-23.0383	0.25
25.3932	-2.09437	0.25
14.5104	20.9439	0.25
-18.138	18.8495	1
-25.3932	-6.28316	1
-7.2552	-25.1327	1
18.138	-18.8495	1
25.3932	6.28316	1
-7.2552	25.1327	1
-25.3932	6.28316	1
-18.138	-18.8495	1
7.2552	-25.1327	1
25.3932	-6.28316	1
18.138	18.8495	1
-21.7656	16.7551	0.25
-25.3932	-10.472	0.25
-3.6276	-27.2271	0.25
21.7656	-16.7551	0.25
25.3932	10.472	0.25
-3.6276	27.2271	0.25
-25.3932	10.472	0.25
-21.7656	-16.7551	0.25
3.6276	-27.2271	0.25
25.3932	-10.472	0.25
21.7656	16.7551	0.25
-25.3932	14.6608	0.25
-25.3932	-14.6607	0.25
-5.39E-15	-29.3215	0.25
25.3932	-14.6608	0.25
25.3932	14.6608	0.25
-14.5104	25.1327	1
-29.0208	2.50E-05	1
-14.5104	-25.1327	1
14.5104	-25.1327	1
29.0208	-2.50E-05	1
-18.138	23.0383	0.25
-29.0208	-4.18877	0.25
-10.8828	-27.2271	0.25
18.138	-23.0383	0.25
29.0208	4.18877	0.25
-10.8828	27.2271	0.25
-29.0208	4.18877	0.25
-18.138	-23.0383	0.25
10.8828	-27.2271	0.25
29.0208	-4.18877	0.25
18.138	23.0383	0.25
-21.7656	20.9439	0.25
-29.0208	-8.37756	0.25
-7.2552	-29.3215	0.25
21.7656	-20.9439	0.25
29.0208	8.37756	0.25
-7.2552	29.3215	0.25
-29.0208	8.37756	0.25
-21.7656	-20.9439	0.25
7.2552	-29.3215	0.25
29.0208	-8.37756	0.25
21.7656	20.9439	0.25
-25.3932	18.8495	1
-29.0208	-12.5664	1
-3.6276	-31.4159	1
25.3932	-18.8495	1
29.0208	12.5664	1
-3.6276	31.4159	1
-29.0208	12.5664	1
-25.3932	-18.8495	1
3.6276	-31.4159	1
29.0208	-12.5664	1
25.3932	18.8495	1
-29.0208	16.7552	0.25
-29.0208	-16.7551	0.25
-6.16E-15	-33.5103	0.25
29.0208	-16.7552	0.25
29.0208	16.7552	0.25
-18.138	27.2271	0.25
-32.6484	-2.09437	0.25
-14.5104	-29.3215	0.25
18.138	-27.2271	0.25
32.6484	2.09437	0.25
-14.5104	29.3215	0.25
-32.6484	2.09437	0.25
-18.138	-27.2271	0.25
14.5104	-29.3215	0.25
32.6484	-2.09437	0.25
18.138	27.2271	0.25
-21.7656	25.1327	1
-32.6484	-6.28317	1
-10.8828	-31.4159	1
21.7656	-25.1327	1
32.6484	6.28317	1
-10.8828	31.4159	1
-32.6484	6.28317	1
-21.7656	-25.1327	1
10.8828	-31.4159	1
32.6484	-6.28317	1
21.7656	25.1327	1
-25.3932	23.0383	0.25
-32.6484	-10.472	0.25
-7.2552	-33.5103	0.25
25.3932	-23.0383	0.25
32.6484	10.472	0.25
-7.2552	33.5103	0.25
-32.6484	10.472	0.25
-25.3932	-23.0383	0.25
7.2552	-33.5103	0.25
32.6484	-10.472	0.25
25.3932	23.0383	0.25
-29.0208	20.9439	0.25
-32.6484	-14.6608	0.25
-3.6276	-35.6047	0.25
29.0208	-20.9439	0.25
32.6484	14.6608	0.25
-3.6276	35.6047	0.25
-32.6484	14.6608	0.25
-29.0208	-20.9439	0.25
3.6276	-35.6047	0.25
32.6484	-14.6608	0.25
29.0208	20.9439	0.25
-32.6484	18.8496	1
-32.6484	-18.8495	1
-6.93E-15	-37.6991	1
32.6484	-18.8496	1
32.6484	18.8496	1
-18.138	31.4159	1
-36.276	1.88E-05	1
-18.138	-31.4159	1
18.138	-31.4159	1
36.276	-1.88E-05	1
-21.7656	29.3215	0.25
-36.276	-4.18877	0.25
-14.5104	-33.5103	0.25
21.7656	-29.3215	0.25
36.276	4.18877	0.25
-14.5104	33.5103	0.25
-36.276	4.18877	0.25
-21.7656	-29.3215	0.25
14.5104	-33.5103	0.25
36.276	-4.18877	0.25
21.7656	29.3215	0.25
-25.3932	27.2271	0.25
-36.276	-8.37757	0.25
-10.8828	-35.6047	0.25
25.3932	-27.2271	0.25
36.276	8.37757	0.25
-10.8828	35.6047	0.25
-36.276	8.37757	0.25
-25.3932	-27.2271	0.25
10.8828	-35.6047	0.25
36.276	-8.37757	0.25
25.3932	27.2271	0.25
-29.0208	25.1327	1
-36.276	-12.5664	1
-7.2552	-37.6991	1
29.0208	-25.1327	1
36.276	12.5664	1
-7.2552	37.6991	1
-36.276	12.5664	1
-29.0208	-25.1327	1
7.2552	-37.6991	1
36.276	-12.5664	1
29.0208	25.1327	1
-32.6484	23.0383	0.25
-36.276	-16.7552	0.25
-3.6276	-39.7935	0.25
32.6484	-23.0383	0.25
36.276	16.7552	0.25
-3.6276	39.7935	0.25
-36.276	16.7552	0.25
-32.6484	-23.0383	0.25
3.6276	-39.7935	0.25
36.276	-16.7552	0.25
32.6484	23.0383	0.25
-36.276	20.944	0.25
-36.276	-20.9439	0.25
-7.69E-15	-41.8879	0.25
36.276	-20.944	0.25
36.276	20.944	0.25
-21.7656	33.5103	0.25
-39.9036	-2.09438	0.25
-18.138	-35.6047	0.25
21.7656	-33.5103	0.25
39.9036	2.09438	0.25
-18.138	35.6047	0.25
-39.9036	2.09438	0.25
-21.7656	-33.5103	0.25
18.138	-35.6047	0.25
39.9036	-2.09438	0.25
21.7656	33.5103	0.25
-25.3932	31.4159	1
-39.9036	-6.28317	1
-14.5104	-37.6991	1
25.3932	-31.4159	1
39.9036	6.28317	1
-14.5104	37.6991	1
-39.9036	6.28317	1
-25.3932	-31.4159	1
14.5104	-37.6991	1
39.9036	-6.28317	1
25.3932	31.4159	1
-29.0208	29.3215	0.25
-39.9036	-10.472	0.25
-10.8828	-39.7935	0.25
29.0208	-29.3215	0.25
39.9036	10.472	0.25
-10.8828	39.7935	0.25
-39.9036	10.472	0.25
-29.0208	-29.3215	0.25
10.8828	-39.7935	0.25
39.9036	-10.472	0.25
29.0208	29.3215	0.25
-32.6484	27.2271	0.25
-39.9036	-14.6608	0.25
-7.2552	-41.8879	0.25
32.6484	-27.2271	0.25
39.9036	14.6608	0.25
-7.2552	41.8879	0.25
-39.9036	14.6608	0.25
-32.6484	-27.2271	0.25
7.2552	-41.8879	0.25
39.9036	-14.6608	0.25
32.6484	27.2271	0.25
-36.276	25.1327	1
-39.9036	-18.8496	1
-3.6276	-43.9823	1
36.276	-25.1327	1
39.9036	18.8496	1
-3.6276	43.9823	1
-39.9036	18.8496	1
-36.276	-25.1327	1
3.6276	-43.9823	1
39.9036	-18.8496	1
36.276	25.1327	1
-39.9036	23.0384	0.25
-39.9036	-23.0383	0.25
-8.46E-15	-46.0767	0.25
39.9036	-23.0384	0.25
39.9036	23.0384	0.25
-21.7656	37.6991	1
-43.5312	1.25E-05	1
-21.7656	-37.6991	1
21.7656	-37.6991	1
43.5312	-1.25E-05	1
-25.3932	35.6047	0.25
-43.5312	-4.18878	0.25
-18.138	-39.7935	0.25
25.3932	-35.6047	0.25
43.5312	4.18878	0.25
-18.138	39.7935	0.25
-43.5312	4.18878	0.25
-25.3932	-35.6047	0.25
18.138	-39.7935	0.25
43.5312	-4.18878	0.25
25.3932	35.6047	0.25
-29.0208	33.5103	0.25
-43.5312	-8.37757	0.25
-14.5104	-41.8879	0.25
29.0208	-33.5103	0.25
43.5312	8.37757	0.25
-14.5104	41.8879	0.25
-43.5312	8.37757	0.25
-29.0208	-33.5103	0.25
14.5104	-41.8879	0.25
43.5312	-8.37757	0.25
29.0208	33.5103	0.25
-32.6484	31.4159	1
-43.5312	-12.5664	1
-10.8828	-43.9823	1
32.6484	-31.4159	1
43.5312	12.5664	1
-10.8828	43.9823	1
-43.5312	12.5664	1
-32.6484	-31.4159	1
10.8828	-43.9823	1
43.5312	-12.5664	1
32.6484	31.4159	1
-36.276	29.3215	0.25
-43.5312	-16.7552	0.25
-7.2552	-46.0767	0.25
36.276	-29.3215	0.25
43.5312	16.7552	0.25
-7.2552	46.0767	0.25
-43.5312	16.7552	0.25
-36.276	-29.3215	0.25
7.2552	-46.0767	0.25
43.5312	-16.7552	0.25
36.276	29.3215	0.25
-39.9036	27.2271	0.25
-43.5312	-20.944	0.25
-3.6276	-48.1711	0.25
39.9036	-27.2271	0.25
43.5312	20.944	0.25
-3.6276	48.1711	0.25
-43.5312	20.944	0.25
-39.9036	-27.2271	0.25
3.6276	-48.1711	0.25
43.5312	-20.944	0.25
39.9036	27.2271	0.25
-43.5312	25.1328	1
-43.5312	-25.1327	1
-9.23E-15	-50.2655	1
43.5312	-25.1328	1
43.5312	25.1328	1
-25.3932	39.7935	0.25
-47.1588	-2.09439	0.25
-21.7656	-41.8879	0.25
25.3932	-39.7935	0.25
47.1588	2.09439	0.25
-21.7656	41.8879	0.25
-47.1588	2.09439	0.25
-25.3932	-39.7935	0.25
21.7656	-41.8879	0.25
47.1588	-2.09439	0.25
25.3932	39.7935	0.25
-29.0208	37.6991	1
-47.1588	-6.28318	1
-18.138	-43.9823	1
29.0208	-37.6991	1
47.1588	6.28318	1
-18.138	43.9823	1
-47.1588	6.28318	1
-29.0208	-37.6991	1
18.138	-43.9823	1
47.1588	-6.28318	1
29.0208	37.6991	1
-32.6484	35.6047	0.25
-47.1588	-10.472	0.25
-14.5104	-46.0767	0.25
32.6484	-35.6047	0.25
47.1588	10.472	0.25
-14.5104	46.0767	0.25
-47.1588	10.472	0.25
-32.6484	-35.6047	0.25
14.5104	-46.0767	0.25
47.1588	-10.472	0.25
32.6484	35.6047	0.25
-36.276	33.5103	0.25
-47.1588	-14.6608	0.25
-10.8828	-48.1711	0.25
36.276	-33.5103	0.25
47.1588	14.6608	0.25
-10.8828	48.1711	0.25
-47.1588	14.6608	0.25
-36.276	-33.5103	0.25
10.8828	-48.1711	0.25
47.1588	-14.6608	0.25
36.276	33.5103	0.25
-39.9036	31.4159	1
-47.1588	-18.8496	1
-7.2552	-50.2655	1
39.9036	-31.4159	1
47.1588	18.8496	1
-7.2552	50.2655	1
-47.1588	18.8496	1
-39.9036	-31.4159	1
7.2552	-50.2655	1
47.1588	-18.8496	1
39.9036	31.4159	1
-43.5312	29.3215	0.25
-47.1588	-23.0384	0.25
-3.6276	-52.3599	0.25
43.5312	-29.3215	0.25
47.1588	23.0384	0.25
-3.6276	52.3599	0.25
-47.1588	23.0384	0.25
-43.5312	-29.3215	0.25
3.6276	-52.3599	0.25
47.1588	-23.0384	0.25
43.5312	29.3215	0.25
-47.1588	27.2272	0.25
-47.1588	-27.2271	0.25
-1.00E-14	-54.4543	0.25
47.1588	-27.2272	0.25
47.1588	27.2272	0.25
-25.3932	43.9823	1
-50.7864	6.28E-06	1
-25.3932	-43.9823	1
25.3932	-43.9823	1
50.7864	-6.28E-06	1
-29.0208	41.8879	0.25
-50.7864	-4.18879	0.25
-21.7656	-46.0767	0.25
29.0208	-41.8879	0.25
50.7864	4.18879	0.25
-21.7656	46.0767	0.25
-50.7864	4.18879	0.25
-29.0208	-41.8879	0.25
21.7656	-46.0767	0.25
50.7864	-4.18879	0.25
29.0208	41.8879	0.25
-32.6484	39.7935	0.25
-50.7864	-8.37758	0.25
-18.138	-48.1711	0.25
32.6484	-39.7935	0.25
50.7864	8.37758	0.25
-18.138	48.1711	0.25
-50.7864	8.37758	0.25
-32.6484	-39.7935	0.25
18.138	-48.1711	0.25
50.7864	-8.37758	0.25
32.6484	39.7935	0.25
-36.276	37.6991	1
-50.7864	-12.5664	1
-14.5104	-50.2655	1
36.276	-37.6991	1
50.7864	12.5664	1
-14.5104	50.2655	1
-50.7864	12.5664	1
-36.276	-37.6991	1
14.5104	-50.2655	1
50.7864	-12.5664	1
36.276	37.6991	1
-39.9036	35.6047	0.25
-50.7864	-16.7552	0.25
-10.8828	-52.3599	0.25
39.9036	-35.6047	0.25
50.7864	16.7552	0.25
-10.8828	52.3599	0.25
-50.7864	16.7552	0.25
-39.9036	-35.6047	0.25
10.8828	-52.3599	0.25
50.7864	-16.7552	0.25
39.9036	35.6047	0.25
-43.5312	33.5103	0.25
-50.7864	-20.944	0.25
-7.2552	-54.4543	0.25
43.5312	-33.5103	0.25
50.7864	20.944	0.25
-7.2552	54.4543	0.25
-50.7864	20.944	0.25
-43.5312	-33.5103	0.25
7.2552	-54.4543	0.25
50.7864	-20.944	0.25
43.5312	33.5103	0.25
-47.1588	31.4159	1
-50.7864	-25.1328	1
-3.6276	-56.5487	1
47.1588	-31.4159	1
50.7864	25.1328	1
-3.6276	56.5487	1
-50.7864	25.1328	1
-47.1588	-31.4159	1
3.6276	-56.5487	1
50.7864	-25.1328	1
47.1588	31.4159	1
-50.7864	29.3216	0.25
-50.7864	-29.3215	0.25
-1.08E-14	-58.6431	0.25
50.7864	-29.3216	0.25
50.7864	29.3215	0.25
-29.0208	46.0767	0.25
-54.414	-2.09439	0.25
-25.3932	-48.1711	0.25
29.0208	-46.0767	0.25
54.414	2.09439	0.25
-25.3932	48.1711	0.25
-54.414	2.09439	0.25
-29.0208	-46.0767	0.25
25.3932	-48.1711	0.25
54.414	-2.09439	0.25
29.0208	46.0767	0.25
-32.6484	43.9823	1
-54.414	-6.28319	1
-21.7656	-50.2655	1
32.6484	-43.9823	1
54.414	6.28319	1
-21.7656	50.2655	1
-54.414	6.28319	1
-32.6484	-43.9823	1
21.7656	-50.2655	1
54.414	-6.28319	1
32.6484	43.9823	1
-36.276	41.8879	0.25
-54.414	-10.472	0.25
-18.138	-52.3599	0.25
36.276	-41.8879	0.25
54.414	10.472	0.25
-18.138	52.3599	0.25
-54.414	10.472	0.25
-36.276	-41.8879	0.25
18.138	-52.3599	0.25
54.414	-10.472	0.25
36.276	41.8879	0.25
-39.9036	39.7935	0.25
-54.414	-14.6608	0.25
-14.5104	-54.4543	0.25
39.9036	-39.7935	0.25
54.414	14.6608	0.25
-14.5104	54.4543	0.25
-54.414	14.6608	0.25
-39.9036	-39.7935	0.25
14.5104	-54.4543	0.25
54.414	-14.6608	0.25
39.9036	39.7935	0.25
-43.5312	37.6991	1
-54.414	-18.8496	1
-10.8828	-56.5487	1
43.5312	-37.6991	1
54.414	18.8496	1
-10.8828	56.5487	1
-54.414	18.8496	1
-43.5312	-37.6991	1
10.8828	-56.5487	1
54.414	-18.8496	1
43.5312	37.6991	1
-47.1588	35.6047	0.25
-54.414	-23.0384	0.25
-7.2552	-58.6431	0.25
47.1588	-35.6047	0.25
54.414	23.0384	0.25
-7.2552	58.6431	0.25
-54.414	23.0384	0.25
-47.1588	-35.6047	0.25
7.2552	-58.6431	0.25
54.414	-23.0384	0.25
47.1588	35.6047	0.25
-29.0208	50.2655	1
-58.0416	3.81E-08	1
-29.0208	-50.2655	1
29.0208	-50.2655	1
58.0416	-3.81E-08	1
-32.6484	48.1711	0.25
-58.0416	-4.18879	0.25
-25.3932	-52.3599	0.25
32.6484	-48.1711	0.25
58.0416	4.18879	0.25
-25.3932	52.3599	0.25
-58.0416	4.18879	0.25
-32.6484	-48.1711	0.25
25.3932	-52.3599	0.25
58.0416	-4.18879	0.25
32.6484	48.1711	0.25
-36.276	46.0767	0.25
-58.0416	-8.37759	0.25
-21.7656	-54.4543	0.25
36.276	-46.0767	0.25
58.0416	8.37759	0.25
-21.7656	54.4543	0.25
-58.0416	8.37759	0.25
-36.276	-46.0767	0.25
21.7656	-54.4543	0.25
58.0416	-8.37759	0.25
36.276	46.0767	0.25
-39.9036	43.9823	1
-58.0416	-12.5664	1
-18.138	-56.5487	1
39.9036	-43.9823	1
58.0416	12.5664	1
-18.138	56.5487	1
-58.0416	12.5664	1
-39.9036	-43.9823	1
18.138	-56.5487	1
58.0416	-12.5664	1
39.9036	43.9823	1
-43.5312	41.8879	0.25
-58.0416	-16.7552	0.25
-14.5104	-58.6431	0.25
43.5312	-41.8879	0.25
58.0416	16.7552	0.25
-14.5104	58.6431	0.25
-58.0416	16.7552	0.25
-43.5312	-41.8879	0.25
14.5104	-58.6431	0.25
58.0416	-16.7552	0.25
43.5312	41.8879	0.25
-32.6484	52.3599	0.25
-61.6692	-2.0944	0.25
-29.0208	-54.4543	0.25
32.6484	-52.3599	0.25
61.6692	2.0944	0.25
-29.0208	54.4543	0.25
-61.6692	2.0944	0.25
-32.6484	-52.3599	0.25
29.0208	-54.4543	0.25
61.6692	-2.0944	0.25
32.6484	52.3599	0.25
-36.276	50.2655	1
-61.6692	-6.28319	1
-25.3932	-56.5487	1
36.276	-50.2655	1
61.6692	6.28319	1
-25.3932	56.5487	1
-61.6692	6.28319	1
-36.276	-50.2655	1
25.3932	-56.5487	1
61.6692	-6.28319	1
36.276	50.2655	1
-39.9036	48.1711	0.25
-61.6692	-10.472	0.25
-21.7656	-58.6431	0.25
39.9036	-48.1711	0.25
61.6692	10.472	0.25
-21.7656	58.6431	0.25
-61.6692	10.472	0.25
-39.9036	-48.1711	0.25
21.7656	-58.6431	0.25
61.6692	-10.472	0.25
39.9036	48.1711	0.25
-32.6484	56.5487	1
-65.2968	-6.21E-06	1
-32.6484	-56.5487	1
32.6484	-56.5487	1
65.2968	6.21E-06	1
-36.276	54.4543	0.25
-65.2968	-4.1888	0.25
-29.0208	-58.6431	0.25
36.276	-54.4543	0.25
65.2968	4.1888	0.25
-29.0208	58.6431	0.25
-65.2968	4.1888	0.25
-36.276	-54.4543	0.25
29.0208	-58.6431	0.25
65.2968	-4.1888	0.25
36.276	54.4543	0.25
