# Supplementary material for: Aperiodic approximants bridging quasicrystals and modulated structures
Source: Nat Commun. 2024 Jul 11;15:5742. doi: 10.1038/s41467-024-49843-4 (PMC11239952; doi:10.1038/s41467-024-49843-4)
Supplement: Supplementary file 3 — Source Data [file 41467_2024_49843_MOESM3_ESM.zip › Source Data/SFig14/SFIg14a/k=1.csv]

supplementary fig14a k=1
x	y	intensity
-7.11E-15	1.87328	0.00601915
-3.55E-15	3.74657	0.00127897
-7.11E-15	3.03104	0.0544785
-5.33E-15	1.15775	0.00217781
-7.11E-15	4.90432	0.00824038
1.62231	3.96768	0.00144653
1.62231	5.84096	0.00333252
3.24462	6.7776	0.00547983
-3.55E-15	10.5242	0.00113147
4.24727	8.07201	0.00246667
-5.33E-15	4.18879	0.00168594
-5.33E-15	2.31551	0.00137843
-7.11E-15	7.93536	0.124509
1.62231	6.99872	0.00598973
-3.55E-15	9.80864	0.011576
1.62231	8.872	0.00842548
3.24462	7.93536	0.00138821
-3.55E-15	11.6819	0.00287151
1.62231	10.7453	0.00242585
3.24462	9.80864	0.00182842
4.86693	10.7453	0.00256348
6.48925	11.6819	0.00207625
2.62496	6.41984	0.0923801
4.24727	7.35648	0.181262
1.00264	7.35648	0.00846954
4.24727	9.22977	0.00647757
2.00529	6.7776	0.00119662
-7.11E-15	9.09311	0.00130716
-7.11E-15	10.9664	0.034488
-3.55E-15	12.8397	0.233225
1.62231	11.903	0.0130973
-3.55E-15	14.713	0.00121673
1.62231	13.7763	0.0117687
-3.55E-15	16.5862	0.00217956
2.62496	7.57759	0.00265953
2.62496	9.45088	0.00373009
4.24727	8.51423	0.0101689
1.00264	8.51423	0.00172074
2.62496	11.3242	0.00495276
4.24727	10.3875	0.169652
1.00264	10.3875	0.00118451
4.24727	12.2608	0.0017481
5.86958	11.3242	0.0165803
1.00264	12.2608	0.00200255
4.24727	14.1341	0.00206442
4.24727	16.0074	0.00123615
3.6276	6.99872	0.00544038
6.87222	12.6186	0.00418104
-7.11E-15	12.1241	0.0019212
-5.33E-15	10.2509	0.0010418
-3.55E-15	15.8707	0.0508353
-3.55E-15	17.744	0.0910629
1.62231	16.8074	0.00607386
-3.55E-15	19.6173	0.00158044
1.62231	18.6806	0.0122348
3.24462	17.744	0.00168129
1.62231	20.5539	0.00107641
3.24462	19.6173	0.00267712
-3.55E-15	23.3639	0.00138411
-3.55E-15	25.2371	0.00146111
4.24727	7.7987	0.0016334
2.62496	12.4819	0.0035621
2.62496	14.3552	0.0102408
4.24727	13.4186	0.026798
5.86958	12.4819	0.00194189
1.00264	13.4186	0.00629787
2.62496	16.2285	0.00155218
4.24727	15.2918	0.0624573
5.86958	14.3552	0.00413751
4.24727	17.1651	0.00174589
5.24991	9.09311	0.0012866
5.24991	10.9664	0.0192345
3.6276	10.0298	0.00151225
5.24991	12.8397	0.00171477
6.87222	11.903	0.548897
5.24991	14.713	0.00515721
6.87222	13.7763	0.0283326
8.49453	14.713	0.00539098
8.49453	16.5862	0.00120448
-7.11E-15	17.0285	0.00211726
-3.55E-15	20.775	0.242036
1.62231	19.8384	0.0117286
3.24462	18.9018	0.00766342
4.86693	17.9651	0.00159324
-3.55E-15	22.6483	0.00321384
-3.55E-15	24.5216	0.00678605
3.24462	22.6483	0.00254519
-3.55E-15	26.3949	0.00241059
4.86693	23.585	0.00149722
4.24727	14.5763	0.00216892
2.62496	17.3862	0.00607615
4.24727	16.4496	0.00681045
2.62496	19.2595	0.283292
4.24727	18.3229	0.115235
5.86958	17.3862	0.00161729
1.00264	18.3229	0.00882377
2.62496	21.1328	0.00510729
4.24727	20.1962	0.0238912
5.86958	19.2595	0.00309818
1.00264	20.1962	0.0109262
4.24727	22.0694	0.00209254
7.49189	20.1962	0.00196276
6.87222	13.0608	0.00391859
0.382976	13.0608	0.00109535
5.24991	17.744	0.00399257
6.87222	16.8074	0.0105014
8.49453	15.8707	0.00924332
8.49453	17.744	0.00656089
3.6276	18.6806	0.00858802
10.1168	18.6806	0.00104555
2.00529	19.6173	0.00414958
6.87222	24.3005	0.00137621
6.25255	11.5453	0.00432355
4.63024	10.6086	0.00133327
9.49718	17.1651	0.00108574
4.63024	18.1018	0.00122799
11.1195	19.975	0.0030711
3.00793	19.0384	0.00196425
11.1195	21.8483	0.00131354
0	21.9328	0.00385328
0	23.8061	0.134241
1.62231	22.8694	0.00381049
0	25.6794	0.179731
1.62231	24.7427	0.019869
0	27.5526	0.00445487
1.62231	26.616	0.00200706
3.24462	27.5526	0.00234466
2.62496	20.4173	0.00811719
2.62496	22.2906	0.0497478
4.24727	21.3539	0.00746977
1.00264	21.3539	0.00234055
2.62496	24.1638	0.00870643
4.24727	23.2272	0.0900637
1.00264	23.2272	0.00849145
5.86958	24.1638	0.00162429
1.00264	25.1005	0.00229707
7.49189	25.1005	0.00103736
4.24727	28.847	0.00171671
9.1142	26.0371	0.00149151
6.87222	12.3453	0.00118686
6.87222	19.8384	0.0263961
8.49453	18.9018	0.00264263
3.6276	19.8384	0.00175837
2.00529	18.9018	0.00197845
6.87222	21.7117	0.00975467
8.49453	20.775	0.0413116
10.1168	19.8384	0.00199561
6.87222	23.585	0.00708916
8.49453	22.6483	0.0016162
6.87222	25.4582	0.00486716
9.49718	16.4496	0.00515981
7.87487	19.2595	0.00289344
9.49718	18.3229	0.00410199
7.87487	21.1328	0.00116967
9.49718	20.1962	0.00407133
11.1195	19.2595	0.800072
11.1195	21.1328	0.0200651
11.1195	23.0061	0.00180843
5.63289	11.1875	0.00109666
-3.55E-15	23.0905	0.00228821
0	24.9638	0.00765787
0	26.8371	0.00722972
0	28.7104	0.0109935
0	30.5837	0.0234411
1.62231	29.647	0.00488963
1.62231	31.5203	0.00154342
4.86693	31.5203	0.0024203
6.48925	32.457	0.00116049
0	38.0768	0.00181628
0	39.9501	0.0011418
2.62496	27.1949	0.0397315
4.24727	26.2582	0.00799529
5.86958	25.3216	0.00520911
7.49189	24.385	0.00170898
2.62496	29.0682	0.00373338
4.24727	28.1315	0.0713841
5.86958	27.1949	0.00631985
7.49189	26.2582	0.0022865
4.24727	30.0048	0.00759983
9.1142	30.9414	0.00107579
10.7365	31.8781	0.00113877
5.24991	23.8061	0.00718731
6.87222	22.8694	0.004572
3.6276	22.8694	0.0031968
5.24991	25.6794	0.00593024
6.87222	24.7427	0.189059
8.49453	23.8061	0.00753069
5.24991	27.5526	0.00179494
6.87222	26.616	0.0560612
8.49453	25.6794	0.0556255
10.1168	26.616	0.00396689
7.87487	20.4173	0.00132167
11.1195	20.4173	0.0131061
7.87487	24.1638	0.00132267
9.49718	23.2272	0.00376472
11.1195	22.2906	0.13402
7.87487	26.0371	0.00183666
9.49718	25.1005	0.00200719
11.1195	24.1638	0.00523634
12.7418	23.2272	0.00283633
6.25255	25.1005	0.00168246
11.1195	26.0371	0.00120415
12.7418	25.1005	0.00415546
11.1195	27.9104	0.00175813
14.3641	26.0371	0.00204782
10.4998	18.9018	0.00147
13.7444	24.5216	0.00343153
-3.55E-15	24.2483	0.00150519
-3.55E-15	26.1216	0.00166562
0	31.7414	0.00283496
0	33.6147	0.0108904
3.24462	31.7414	0.00485222
4.86693	30.8048	0.00514234
6.48925	29.8681	0.00157659
1.62231	34.5514	0.00134757
0	37.3613	0.00704626
0	39.2346	0.00518257
0	41.1079	0.00121358
6.48925	37.3613	0.00154025
8.11156	38.2979	0.0010225
2.62496	28.3526	0.00147738
4.24727	27.416	0.00110939
2.62496	30.2259	0.0046609
4.24727	29.2893	0.0096483
2.62496	32.0992	0.0291938
4.24727	31.1626	0.635397
5.86958	30.2259	0.0227784
7.49189	29.2893	0.00175765
1.00264	31.1626	0.00618457
2.62496	33.9725	0.00602435
5.86958	32.0992	0.0153173
2.62496	35.8458	0.00103148
7.49189	33.0358	0.00153983
6.87222	24.0272	0.00208303
6.87222	25.9005	0.00428427
8.49453	26.8371	0.00204902
3.6276	27.7738	0.00163095
5.24991	30.5837	0.0174995
6.87222	29.647	0.19177
8.49453	28.7104	0.00303111
10.1168	27.7738	0.00221568
11.7392	26.8371	0.00215497
8.49453	30.5837	0.00314339
10.1168	29.647	0.00234178
3.6276	31.5203	0.00445478
6.87222	33.3936	0.00131493
10.1168	31.5203	0.00536495
11.7392	32.457	0.00171299
11.1195	19.7017	0.00145886
11.1195	21.575	0.00300988
11.1195	23.4483	0.00225398
4.63024	23.4483	0.00100888
7.87487	27.1949	0.0031907
9.49718	26.2582	0.00994879
11.1195	25.3216	0.00228887
7.87487	29.0682	0.00258956
9.49718	28.1315	0.0113929
11.1195	27.1949	0.146324
12.7418	26.2582	0.00651751
9.49718	30.0048	0.00288122
11.1195	29.0682	0.00917998
6.25255	30.0048	0.00301427
14.3641	29.0682	0.00189091
4.63024	30.9414	0.0023223
15.9864	30.0048	0.00223343
12.1221	22.8694	0.00125369
13.7444	23.8061	0.0564699
10.4998	27.5526	0.00178823
12.1221	26.616	0.00950759
13.7444	25.6794	0.116479
15.3668	26.616	0.0190493
5.63289	30.3626	0.00111492
13.1248	26.0371	0.00140057
11.5025	26.9738	0.00103013
0	36.6458	0.0572071
1.62231	35.7091	0.00666119
3.24462	34.7725	0.00175353
0	38.519	0.500557
1.62231	37.5824	0.00522132
0	40.3923	0.0193249
1.62231	39.4557	0.011379
0	42.2656	0.00127375
1.62231	41.329	0.00101649
3.24462	40.3923	0.00117946
4.24727	30.447	0.00106519
2.62496	33.257	0.00233203
2.62496	35.1302	0.0377475
4.24727	34.1936	0.0124491
2.62496	37.0035	0.00335828
4.24727	36.0669	0.0103479
1.00264	36.0669	0.00164658
5.86958	37.0035	0.00752474
7.49189	37.9402	0.00571504
9.1142	38.8768	0.00112438
6.87222	25.1849	0.00103753
5.24991	31.7414	0.0112999
3.6276	30.8048	0.00135287
5.24991	33.6147	0.00301934
6.87222	32.6781	0.102883
8.49453	31.7414	0.0079575
10.1168	30.8048	0.00344977
6.87222	34.5514	0.0245596
8.49453	33.6147	0.00656934
10.1168	32.6781	0.00430835
11.7392	31.7414	0.00117696
3.6276	34.5514	0.00127006
6.87222	38.2979	0.00174601
11.7392	35.488	0.00108242
11.1195	20.8595	0.001044
7.87487	30.2259	0.00254729
11.1195	28.3526	0.00571219
7.87487	32.0992	0.00329542
9.49718	31.1626	0.0981995
11.1195	30.2259	0.0699405
9.49718	33.0358	0.00245288
11.1195	32.0992	0.152864
12.7418	31.1626	0.00385928
11.1195	33.9725	0.00904218
12.7418	33.0358	0.00227648
11.1195	35.8458	0.00246322
10.4998	26.8371	0.00125218
13.7444	24.9638	0.00359475
13.7444	26.8371	0.00479327
10.4998	30.5837	0.00306599
12.1221	29.647	0.00261846
13.7444	28.7104	0.00686179
10.4998	32.457	0.00102594
13.7444	30.5837	0.00267782
15.3668	29.647	0.0997917
8.87751	31.5203	0.00130166
16.9891	30.5837	0.00804204
15.3668	33.3936	0.00108671
14.7471	26.2582	0.00192332
0	37.8035	0.00639253
0	39.6768	0.0181387
0	41.5501	0.225045
3.24462	39.6768	0.00171304
0	43.4234	0.00180836
1.62231	42.4867	0.0032036
0	45.2966	0.00283072
1.62231	44.36	0.00129563
3.24462	43.4234	0.00624905
0	47.1699	0.00234699
4.86693	44.36	0.00217185
2.62496	38.1613	0.00462827
2.62496	40.0346	0.08425
4.24727	39.0979	0.0452737
7.49189	37.2246	0.00166794
1.00264	39.0979	0.0103813
2.62496	41.9078	0.00955301
4.24727	40.9712	0.00773435
1.00264	40.9712	0.0014163
2.62496	43.7811	0.00287283
4.24727	42.8445	0.00391855
1.00264	42.8445	0.00112529
6.87222	33.8358	0.00127794
5.24991	36.6458	0.00695091
5.24991	38.519	0.0015642
6.87222	37.5824	0.211475
8.49453	36.6458	0.0283718
10.1168	35.7091	0.00113035
6.87222	39.4557	0.0167042
8.49453	38.519	0.0693173
10.1168	37.5824	0.00176437
3.6276	39.4557	0.00244774
8.49453	40.3923	0.00205527
10.1168	39.4557	0.00103496
11.1195	29.5104	0.00142573
7.87487	33.257	0.00113836
6.25255	32.3203	0.00204925
4.63024	31.3837	0.0011034
9.49718	34.1936	0.00104841
11.1195	33.257	0.00351591
7.87487	37.0035	0.00256239
9.49718	36.0669	0.0101288
11.1195	35.1302	0.11181
14.3641	33.257	0.00112302
15.9864	32.3203	0.00102134
7.87487	38.8768	0.00109499
9.49718	37.9402	0.00596113
11.1195	37.0035	0.0274164
12.7418	36.0669	0.00738702
11.1195	38.8768	0.00217307
12.7418	37.9402	0.00484407
11.1195	40.7501	0.00226864
11.1195	42.6234	0.0026112
11.1195	44.4967	0.00111057
10.4998	31.7414	0.0057021
8.87751	30.8048	0.00160188
12.1221	32.6781	0.00602939
13.7444	33.6147	0.0089617
15.3668	32.6781	0.047006
16.9891	31.7414	0.0019179
15.3668	34.5514	0.013048
16.9891	33.6147	0.00163531
13.7444	37.3613	0.00337735
13.7444	39.2346	0.00240365
21.856	38.2979	0.00144862
14.7471	29.2893	0.00207355
16.3694	30.2259	0.0169379
14.7471	33.0358	0.0013697
16.3694	32.0992	0.00532082
17.9917	31.1626	0.919083
16.3694	33.9725	0.00180473
19.614	33.9725	0.00327847
0	38.9613	0.00277403
0	40.8345	0.00288174
0	42.7078	0.00264547
0	44.5811	0.0212405
1.62231	43.6445	0.00496268
0	46.4544	0.131978
1.62231	45.5178	0.0093291
0	48.3277	0.00484441
3.24462	48.3277	0.00153792
0	52.0742	0.0015219
4.86693	49.2643	0.00202186
2.62496	41.1923	0.00395549
2.62496	43.0656	0.119215
4.24727	42.129	0.00610233
1.00264	42.129	0.00323136
2.62496	44.9389	0.0464912
4.24727	44.0022	0.169044
5.86958	43.0656	0.00713653
7.49189	42.129	0.0029795
1.00264	44.0022	0.0016538
5.86958	44.9389	0.00351248
1.00264	45.8755	0.0034996
6.87222	38.7401	0.00394826
8.49453	37.8035	0.00158626
6.87222	40.6134	0.0100329
8.49453	39.6768	0.00707852
2.00529	39.6768	0.00159913
5.24991	43.4234	0.00163311
6.87222	42.4867	0.0818941
8.49453	41.5501	0.0433785
10.1168	40.6134	0.00180463
11.7392	39.6768	0.00135688
13.3615	38.7401	0.00212941
14.9838	37.8035	0.00127695
8.49453	43.4234	0.00605974
10.1168	42.4867	0.00599031
2.00529	45.2966	0.00130433
11.1195	34.4147	0.00205756
7.87487	38.1613	0.00520727
11.1195	36.288	0.00278345
6.25255	37.2246	0.00280002
11.1195	38.1613	0.00146165
12.7418	37.2246	0.00101628
7.87487	41.9078	0.00234029
11.1195	40.0346	0.225027
12.7418	39.0979	0.0113769
14.3641	38.1613	0.00708195
15.9864	37.2246	0.0013956
11.1195	41.9078	0.0161573
6.25255	42.8445	0.00139303
11.1195	43.7811	0.00687625
14.3641	41.9078	0.00110816
12.1221	35.7091	0.00453435
15.3668	33.8358	0.00125482
12.1221	37.5824	0.00249504
13.7444	36.6458	0.044286
12.1221	39.4557	0.00972989
13.7444	38.519	0.255754
15.3668	37.5824	0.109378
16.9891	36.6458	0.00126521
13.7444	40.3923	0.00889589
15.3668	39.4557	0.00151035
16.9891	38.519	0.00851122
18.6114	39.4557	0.00226957
11.5025	32.3203	0.00121039
9.88015	31.3837	0.0011158
17.9917	34.1936	0.0194721
13.1248	38.8768	0.00370231
14.7471	37.9402	0.00773705
16.3694	37.0035	0.00383247
17.9917	36.0669	0.00974624
19.614	35.1302	0.00655905
21.2363	37.9402	0.0053836
15.7497	29.8681	0.00136788
17.372	30.8048	0.00203425
18.9944	33.6147	0.00108477
15.7497	37.3613	0.00110806
14.1274	38.2979	0.00176464
22.239	39.2346	0.00389111
0	40.119	0.00119065
0	45.7389	0.00225856
0	47.6121	0.00976376
0	49.4854	0.147092
1.62231	48.5488	0.00147542
0	51.3587	0.0920733
1.62231	50.4221	0.0329033
0	53.232	0.00746929
0	60.7251	0.00122357
2.62496	42.3501	0.0012492
2.62496	44.2233	0.00228143
4.24727	43.2867	0.00112634
2.62496	46.0966	0.00138154
2.62496	47.9699	0.00715372
4.24727	47.0333	0.0116599
2.62496	49.8432	0.00254942
4.24727	48.9066	0.0906084
5.86958	47.9699	0.00166768
7.49189	47.0333	0.00116366
1.00264	48.9066	0.00536021
5.86958	49.8432	0.00780681
1.00264	50.7798	0.00234499
5.24991	44.5811	0.00658862
3.6276	43.6445	0.00678525
2.00529	42.7078	0.00199215
6.87222	45.5178	0.00961348
10.1168	43.6445	0.00261658
11.7392	42.7078	0.00289375
6.87222	47.391	0.0262131
8.49453	46.4544	0.0193603
8.49453	48.3277	0.00185095
14.9838	50.201	0.00171396
16.6061	51.1376	0.00110652
7.87487	43.0656	0.00333048
9.49718	42.129	0.00497196
11.1195	41.1923	0.0152871
12.7418	40.2557	0.00125506
9.49718	44.0022	0.0260086
11.1195	43.0656	0.39075
12.7418	42.129	0.0129624
14.3641	41.1923	0.00105228
7.87487	46.8122	0.00174378
9.49718	45.8755	0.00401291
11.1195	44.9389	0.0761239
12.7418	45.8755	0.00778861
14.3641	46.8122	0.00187145
12.1221	38.7401	0.00107648
13.7444	37.8035	0.00395622
7.2552	37.8035	0.00134111
12.1221	40.6134	0.00139459
13.7444	39.6768	0.0134777
15.3668	38.7401	0.00224178
10.4998	43.4234	0.00329343
12.1221	42.4867	0.0143459
13.7444	41.5501	0.125566
15.3668	40.6134	0.00515014
18.6114	38.7401	0.00120546
12.1221	44.36	0.00120731
13.7444	43.4234	0.00418462
15.3668	42.4867	0.0274653
13.7444	45.2966	0.00125469
13.7444	47.1699	0.00121091
18.6114	44.36	0.00244617
13.1248	36.288	0.00110288
16.3694	38.1613	0.00311826
13.1248	41.9078	0.00174821
16.3694	40.0346	0.00384563
17.9917	39.0979	0.0862466
19.614	38.1613	0.00496375
17.9917	40.9712	0.0113606
19.614	40.0346	0.0193244
21.2363	39.0979	0.00186137
11.5025	42.8445	0.00159453
17.9917	42.8445	0.00535773
19.614	41.9078	0.00357262
21.2363	40.9712	0.00117086
17.9917	44.7178	0.00117721
22.8586	41.9078	0.00159219
24.481	42.8445	0.00203552
18.9944	34.7725	0.0012259
20.6167	35.7091	0.00300329
18.9944	38.519	0.00651644
20.6167	37.5824	0.0519166
22.239	38.519	0.390782
22.239	40.3923	0.0145052
23.8613	41.329	0.00130541
0	46.8966	0.00100237
0	52.5165	0.00869052
0	54.3898	0.156128
1.62231	53.4531	0.00271906
3.24462	52.5165	0.00228329
4.86693	51.5798	0.00281771
6.48925	50.6432	0.00135347
0	56.263	0.00493843
1.62231	55.3264	0.00911414
3.24462	54.3898	0.00105593
0	58.1363	0.00265994
1.62231	57.1997	0.00168797
0	60.0096	0.00338032
0	61.8829	0.00195253
6.48925	58.1363	0.00117225
1.00264	50.0643	0.00290643
2.62496	52.8742	0.00527907
4.24727	51.9376	0.136677
5.86958	51.001	0.0126015
7.49189	50.0643	0.00148952
1.00264	51.9376	0.0035986
2.62496	54.7475	0.00317935
1.00264	53.8109	0.0013831
2.62496	56.6208	0.00227237
4.24727	55.6842	0.00227999
7.49189	53.8109	0.00102673
4.24727	57.5574	0.00132329
5.24991	49.4854	0.0149813
8.49453	47.6121	0.00375564
3.6276	48.5488	0.00184829
5.24991	51.3587	0.022072
6.87222	50.4221	0.843862
8.49453	49.4854	0.0039381
6.87222	52.2954	0.0102923
10.1168	50.4221	0.00434733
3.6276	52.2954	0.00217226
6.87222	54.1686	0.00138627
8.49453	53.232	0.00103527
11.1195	42.3501	0.00463307
11.1195	44.2233	0.0075512
4.63024	44.2233	0.00143185
3.00793	43.2867	0.0013432
9.49718	47.0333	0.00196065
11.1195	46.0966	0.00164224
7.87487	49.8432	0.00115609
9.49718	48.9066	0.00712304
11.1195	47.9699	0.0106525
17.6087	44.2233	0.00117267
11.1195	49.8432	0.00350625
6.25255	50.7798	0.00353134
14.3641	49.8432	0.00641265
4.63024	51.7165	0.00163356
15.9864	50.7798	0.0048202
11.1195	55.463	0.00147828
17.6087	51.7165	0.00118163
11.1195	57.3363	0.00162327
13.7444	38.9613	0.00159724
13.7444	40.8345	0.00131138
12.1221	45.5178	0.00293675
13.7444	44.5811	0.00630079
15.3668	43.6445	0.00122194
13.7444	46.4544	0.0684775
15.3668	45.5178	0.0106595
16.9891	44.5811	0.00654632
18.6114	43.6445	0.00262846
13.7444	48.3277	0.0035813
15.3668	47.391	0.0128589
16.9891	46.4544	0.00194984
18.6114	49.2643	0.0011447
5.63289	51.1376	0.00104295
20.2337	50.201	0.00163325
14.7471	42.129	0.00152935
17.9917	42.129	0.018543
16.3694	44.9389	0.0135395
17.9917	44.0022	0.244667
19.614	43.0656	0.0147078
17.9917	45.8755	0.00237812
19.614	44.9389	0.0241351
17.372	38.7401	0.00149581
18.9944	39.6768	0.00193783
20.6167	38.7401	0.00104435
20.6167	40.6134	0.00226997
22.239	39.6768	0.0163263
17.372	44.36	0.00291581
18.9944	43.4234	0.00218399
20.6167	42.4867	0.00534352
22.239	41.5501	0.181059
22.239	43.4234	0.00275665
23.8613	42.4867	0.0142584
22.239	45.2966	0.00209076
23.8613	44.36	0.00153279
22.239	47.1699	0.0018303
21.6193	38.1613	0.00529263
24.8639	43.7811	0.00567696
0	53.6742	0.00217489
0	55.5475	0.00179711
0	57.4208	0.00413137
1.62231	56.4841	0.00287523
3.24462	55.5475	0.00159623
0	59.2941	0.163896
3.24462	57.4208	0.00348939
4.86693	56.4841	0.00158505
0	61.1674	0.0158786
0	63.0406	0.00268162
3.24462	61.1674	0.0010269
2.62496	55.9053	0.0773425
4.24727	54.9686	0.0211556
1.00264	54.9686	0.00634575
2.62496	57.7786	0.042023
4.24727	56.8419	0.164572
5.86958	55.9053	0.00259402
2.62496	59.6518	0.0010271
4.24727	58.7152	0.0025403
5.86958	57.7786	0.00956994
7.49189	58.7152	0.00294061
6.87222	51.5798	0.00566468
5.24991	54.3898	0.00221532
6.87222	53.4531	0.072731
8.49453	52.5165	0.00199224
5.24991	56.263	0.00593208
6.87222	55.3264	0.00773111
8.49453	54.3898	0.0172606
14.9838	50.6432	0.00102068
3.6276	55.3264	0.00169764
3.6276	57.1997	0.00376733
10.1168	57.1997	0.00220694
11.7392	58.1363	0.00163206
11.1195	43.5078	0.00183471
9.49718	50.0643	0.00167296
6.25255	50.0643	0.00178415
4.63024	49.1277	0.00122656
9.49718	51.9376	0.0165833
11.1195	51.001	0.0143007
11.1195	52.8742	0.0105216
14.3641	51.001	0.00316971
15.9864	50.0643	0.00345364
17.6087	49.1277	0.00107022
11.1195	54.7475	0.00608418
11.1195	56.6208	0.00786966
4.63024	56.6208	0.00103146
11.1195	58.4941	0.00280629
13.7444	45.7389	0.00123467
10.4998	49.4854	0.00105915
13.7444	47.6121	0.00694576
10.4998	51.3587	0.00153616
12.1221	50.4221	0.00455364
13.7444	49.4854	0.0551119
13.7444	51.3587	0.0269361
15.3668	50.4221	0.455882
16.9891	49.4854	0.0154099
18.6114	48.5488	0.00122513
13.7444	53.232	0.00390117
15.3668	52.2954	0.00371753
16.9891	51.3587	0.0176678
18.6114	50.4221	0.00131113
18.6114	52.2954	0.00119646
13.1248	46.0966	0.00122373
17.9917	43.2867	0.00248113
14.7471	47.0333	0.00152449
16.3694	47.9699	0.00313814
17.9917	47.0333	0.0173332
14.7471	50.7798	0.00361837
16.3694	49.8432	0.015195
17.9917	48.9066	0.140241
19.614	47.9699	0.00447689
21.2363	47.0333	0.00126335
22.8586	46.0966	0.00146221
19.614	49.8432	0.0126612
21.2363	48.9066	0.00240552
21.2363	50.7798	0.00463792
17.9917	56.3997	0.00107398
22.239	38.9613	0.00225906
22.239	40.8345	0.00215336
18.9944	44.5811	0.00419878
20.6167	43.6445	0.00333828
22.239	42.7078	0.00142951
18.9944	46.4544	0.00153874
20.6167	45.5178	0.0108961
22.239	44.5811	0.0140369
23.8613	43.6445	0.00169212
15.7497	50.201	0.00178706
17.372	49.2643	0.0020583
18.9944	48.3277	0.00111912
20.6167	47.391	0.0057136
22.239	46.4544	0.103581
23.8613	45.5178	0.00546542
22.239	48.3277	0.00435221
22.239	52.0742	0.00114069
23.2416	40.2557	0.00115174
23.2416	42.129	0.0116268
24.8639	43.0656	0.30195
21.6193	46.8122	0.00120738
23.2416	45.8755	0.00739821
24.8639	44.9389	0.0679367
26.4862	45.8755	0.00116665
3.55E-15	58.5785	0.00188693
3.55E-15	60.4518	0.0229478
3.55E-15	62.3251	0.773999
1.62231	61.3885	0.0133489
3.24462	60.4518	0.00168898
3.55E-15	64.1984	0.0107787
1.62231	65.135	0.00506854
2.62496	57.063	0.00237886
4.24727	56.1264	0.00271148
2.62496	58.9363	0.00408241
4.24727	57.9997	0.00572975
2.62496	60.8096	0.0846591
4.24727	59.873	0.00775321
2.62496	62.6829	0.00250962
4.24727	61.7462	0.0195747
1.00264	61.7462	0.00770545
2.62496	64.5562	0.00126128
7.49189	61.7462	0.00163364
7.49189	63.6195	0.00124516
9.1142	62.6829	0.00117277
6.87222	52.7376	0.00186007
6.87222	54.6109	0.00152118
5.24991	57.4208	0.00335703
2.00529	55.5475	0.00164009
6.87222	58.3574	0.116734
8.49453	57.4208	0.00855113
6.87222	60.2307	0.00971717
8.49453	59.2941	0.0313702
10.1168	58.3574	0.00615614
3.6276	60.2307	0.00127879
6.87222	62.104	0.00141277
8.49453	61.1674	0.00646659
10.1168	60.2307	0.00263511
2.00529	61.1674	0.00186061
11.7392	61.1674	0.00232546
13.3615	62.104	0.00263258
14.9838	63.0406	0.00117896
7.87487	54.032	0.00147678
11.1195	54.032	0.00276214
7.87487	57.7786	0.00303843
9.49718	56.8419	0.0384141
11.1195	55.9053	0.150474
12.7418	54.9686	0.0071484
14.3641	54.032	0.00283369
9.49718	58.7152	0.00285861
11.1195	57.7786	0.173478
12.7418	56.8419	0.00623485
11.1195	59.6518	0.00577839
12.7418	58.7152	0.00598602
13.7444	52.5165	0.00539714
15.3668	51.5798	0.00460764
12.1221	55.3264	0.00167504
13.7444	54.3898	0.0757611
15.3668	53.4531	0.0387096
16.9891	52.5165	0.00139774
18.6114	51.5798	0.00118573
20.2337	50.6432	0.00195134
21.856	49.7065	0.0011544
15.3668	55.3264	0.00970309
16.9891	54.3898	0.00578942
8.87751	57.1997	0.00112387
16.9891	56.263	0.00474901
18.6114	55.3264	0.00139258
13.7444	60.0096	0.00167764
13.7444	61.8829	0.00119325
14.7471	50.0643	0.00588761
16.3694	51.001	0.0168471
13.1248	54.7475	0.00131801
14.7471	53.8109	0.00220474
16.3694	52.8742	0.00104092
17.9917	51.9376	0.203071
19.614	51.001	0.0109351
21.2363	50.0643	0.00654146
22.8586	49.1277	0.00121785
19.614	52.8742	0.00217127
21.2363	51.9376	0.00156653
17.9917	55.6842	0.00384918
19.614	54.7475	0.00101683
21.2363	53.8109	0.00233115
17.9917	57.5574	0.0027025
22.8586	54.7475	0.00194733
22.239	45.7389	0.00180526
18.9944	49.4854	0.00854772
22.239	47.6121	0.00859994
18.9944	51.3587	0.0086442
20.6167	50.4221	0.230518
22.239	49.4854	0.103903
20.6167	52.2954	0.00100572
22.239	51.3587	0.0604732
22.239	53.232	0.00589054
24.8639	44.2233	0.00575177
24.8639	46.0966	0.00161688
19.997	50.7798	0.00329292
21.6193	49.8432	0.00697333
23.2416	48.9066	0.00369219
24.8639	47.9699	0.00968446
26.4862	47.0333	0.00461719
26.4862	48.9066	0.0288149
24.8639	55.463	0.00113829
24.8639	57.3363	0.00121552
24.2443	42.7078	0.00357305
20.9996	50.201	0.00158897
22.622	49.2643	0.0010039
29.1112	51.1376	0.00108762
3.55E-15	59.7363	0.00147035
3.55E-15	61.6096	0.0040876
3.55E-15	63.4829	0.00228926
3.55E-15	65.3561	0.00337193
3.55E-15	67.2294	0.0105418
1.62231	66.2928	0.0026452
6.48925	63.4829	0.00153097
8.11156	62.5462	0.00144572
3.24462	69.1027	0.00685697
4.86693	70.0394	0.00516089
3.55E-15	74.7226	0.00144776
6.48925	70.976	0.00126342
2.62496	63.8406	0.0146408
2.62496	65.7139	0.0225759
4.24727	64.7773	0.0102543
5.86958	63.8406	0.00684868
7.49189	62.904	0.00725763
9.1142	61.9673	0.00216262
1.00264	64.7773	0.001917
4.24727	68.5238	0.00182438
4.24727	70.3971	0.00272528
6.87222	59.5152	0.00210284
6.87222	61.3885	0.0344595
8.49453	60.4518	0.00240102
3.6276	61.3885	0.00146821
5.24991	64.1984	0.0040879
6.87222	63.2618	0.175825
8.49453	62.3251	0.128189
10.1168	61.3885	0.00354606
6.87222	65.135	0.00501184
8.49453	64.1984	0.010222
10.1168	63.2618	0.00421654
6.87222	67.0083	0.00251643
11.1195	55.1897	0.00195126
7.87487	58.9363	0.0026814
11.1195	57.063	0.00704905
6.25255	57.9997	0.00195213
9.49718	59.873	0.0012146
11.1195	58.9363	0.00631745
7.87487	62.6829	0.00663122
9.49718	61.7462	0.00322474
11.1195	60.8096	0.23482
14.3641	58.9363	0.00177901
12.7418	61.7462	0.0160706
6.25255	63.6195	0.00237545
11.1195	64.5562	0.00241442
14.3641	62.6829	0.00711528
11.1195	66.4294	0.00106259
15.9864	63.6195	0.00104257
10.4998	57.4208	0.00299925
12.1221	56.4841	0.00286289
10.4998	59.2941	0.0011736
12.1221	58.3574	0.0110951
13.7444	57.4208	0.00677244
12.1221	60.2307	0.00173043
13.7444	59.2941	0.0911646
15.3668	58.3574	0.0481506
18.6114	56.4841	0.00187002
20.2337	55.5475	0.00106914
13.7444	61.1674	0.0120208
15.3668	60.2307	0.0052183
8.87751	62.104	0.00134928
13.7444	63.0406	0.00191997
7.2552	63.0406	0.00146636
16.3694	54.032	0.00136796
16.3694	55.9053	0.014931
17.9917	54.9686	0.0415104
19.614	54.032	0.00106436
14.7471	58.7152	0.00252671
16.3694	57.7786	0.0014191
17.9917	56.8419	0.224457
19.614	55.9053	0.0321365
21.2363	54.9686	0.0012737
17.9917	58.7152	0.0085929
19.614	57.7786	0.00158558
15.7497	50.6432	0.00243808
17.372	51.5798	0.00241557
18.9944	52.5165	0.00215765
20.6167	51.5798	0.00334575
18.9944	54.3898	0.00450742
20.6167	53.4531	0.0192887
22.239	52.5165	0.00731228
18.9944	56.263	0.0026513
20.6167	55.3264	0.0105323
22.239	54.3898	0.11984
25.4836	52.5165	0.00127798
27.1059	51.5798	0.00108877
22.239	56.263	0.00267868
23.8613	55.3264	0.00445214
22.239	58.1363	0.00154752
22.239	60.0096	0.00260529
27.1059	57.1997	0.00144631
22.239	61.8829	0.00162628
24.8639	43.5078	0.00140756
19.997	50.0643	0.00263506
21.6193	51.001	0.00432337
23.2416	51.9376	0.00154805
24.8639	51.001	0.0064894
26.4862	50.0643	0.00124256
24.8639	52.8742	0.00896421
26.4862	51.9376	0.0502973
28.1086	51.001	0.00191933
24.8639	54.7475	0.00530888
24.8639	56.6208	0.00597271
24.8639	58.4941	0.00201048
27.4889	47.6121	0.00204957
25.8666	50.4221	0.00122621
27.4889	49.4854	0.00100115
25.8666	52.2954	0.00148529
27.4889	51.3587	0.00592607
29.1112	50.4221	0.968397
29.1112	52.2954	0.012748
29.1112	54.1686	0.00165597
3.55E-15	60.894	0.00104606
3.55E-15	70.2605	0.0548213
1.62231	69.3238	0.00274324
3.55E-15	72.1338	0.0113076
1.62231	71.1971	0.0085279
3.55E-15	74.007	0.00752016
1.62231	73.0704	0.00108156
3.55E-15	75.8803	0.00389034
6.48925	74.007	0.00138119
2.62496	64.9984	0.00155137
2.62496	66.8717	0.00539746
2.62496	68.745	0.0563883
4.24727	67.8083	0.0162647
5.86958	66.8717	0.00265044
4.24727	69.6816	0.483
5.86958	68.745	0.00667533
1.00264	69.6816	0.00714906
4.24727	71.5549	0.0141104
5.86958	70.6182	0.0188965
4.24727	73.4282	0.00113404
5.86958	72.4915	0.00120287
7.49189	71.5549	0.00126952
6.87222	60.6729	0.00100691
5.24991	67.2294	0.00524342
6.87222	66.2928	0.0661145
11.7392	63.4829	0.00127698
5.24991	69.1027	0.00644275
6.87222	68.1661	0.0515088
8.49453	67.2294	0.00910458
6.87222	70.0394	0.00124116
8.49453	69.1027	0.00722448
10.1168	68.1661	0.004453
10.1168	70.0394	0.00192172
6.87222	73.7859	0.0017775
6.87222	75.6592	0.00123892
11.1195	56.3475	0.00139449
11.1195	58.2208	0.00171588
7.87487	61.9673	0.00244061
9.49718	61.0307	0.00110028
7.87487	63.8406	0.00327022
9.49718	62.904	0.00954679
11.1195	61.9673	0.00154092
9.49718	64.7773	0.00805978
11.1195	63.8406	0.0680112
12.7418	62.904	0.00942238
14.3641	61.9673	0.00114413
11.1195	65.7139	0.0629425
12.7418	64.7773	0.00567467
6.25255	68.5238	0.0010953
11.1195	69.4605	0.0014085
11.1195	71.3338	0.00109218
12.1221	59.5152	0.00106694
12.1221	61.3885	0.0165992
13.7444	60.4518	0.0105248
12.1221	63.2618	0.00878777
13.7444	62.3251	0.414452
15.3668	61.3885	0.00545663
12.1221	65.135	0.00138363
13.7444	64.1984	0.0112137
15.3668	63.2618	0.0782233
16.9891	62.3251	0.00679246
18.6114	61.3885	0.00198958
15.3668	65.135	0.00574708
15.3668	67.0083	0.00179099
17.9917	56.1264	0.0045212
11.5025	57.9997	0.00113876
17.9917	57.9997	0.00764637
13.1248	62.6829	0.00138124
16.3694	60.8096	0.00266441
17.9917	59.873	0.011009
19.614	58.9363	0.00150899
16.3694	62.6829	0.00167173
17.9917	61.7462	0.0456152
19.614	60.8096	0.0174871
24.481	57.9997	0.001219
19.614	62.6829	0.00301888
17.9917	69.2394	0.00105687
17.9917	71.1127	0.00108228
17.372	56.4841	0.00218748
22.239	53.6742	0.00153518
22.239	55.5475	0.00102521
20.6167	58.3574	0.0153005
22.239	57.4208	0.00524431
23.8613	56.4841	0.00361266
18.9944	61.1674	0.00145795
20.6167	60.2307	0.00242109
22.239	59.2941	0.131705
23.8613	58.3574	0.00886884
25.4836	57.4208	0.00420431
22.239	61.1674	0.014402
22.239	63.0406	0.00237845
28.7282	63.0406	0.0010112
21.6193	54.032	0.00236931
23.2416	54.9686	0.00966171
24.8639	54.032	0.00132615
24.8639	55.9053	0.129008
26.4862	54.9686	0.00199993
23.2416	58.7152	0.00449858
24.8639	57.7786	0.128887
26.4862	56.8419	0.0788431
24.8639	59.6518	0.00404041
28.1086	57.7786	0.00709249
20.9996	50.6432	0.00109009
29.1112	51.5798	0.00584794
27.4889	54.3898	0.00224188
29.1112	53.4531	0.0837523
24.2443	58.1363	0.00174475
25.8666	57.1997	0.00393198
27.4889	56.263	0.00288458
29.1112	55.3264	0.00710821
30.7335	56.263	0.00438538
29.1112	59.073	0.00111472
32.3558	57.1997	0.00439423
29.1112	60.9462	0.00108507
31.7362	55.6842	0.00107417
33.3585	58.4941	0.0014157
3.55E-15	73.2915	0.0106223
3.55E-15	75.1648	0.236311
3.24462	73.2915	0.00153765
3.55E-15	77.0381	0.0301483
1.62231	76.1014	0.0222504
4.24727	68.9661	0.00269247
2.62496	71.776	0.00371251
4.24727	70.8393	0.0142965
1.00264	70.8393	0.00121772
2.62496	73.6493	0.0266734
4.24727	72.7126	0.121555
5.86958	71.776	0.00124835
10.7365	68.9661	0.00128252
4.24727	74.5859	0.005464
5.86958	73.6493	0.0116237
7.49189	72.7126	0.00106767
5.86958	75.5226	0.00292135
7.49189	74.5859	0.00396667
4.24727	78.3325	0.00129782
6.87222	65.5773	0.0012039
6.87222	67.4505	0.00241607
5.24991	70.2605	0.0173125
3.6276	69.3238	0.00613579
6.87222	71.1971	0.216063
10.1168	69.3238	0.00500789
11.7392	68.3872	0.00264785
6.87222	73.0704	0.00815075
8.49453	72.1338	0.00194486
10.1168	71.1971	0.00111063
3.6276	73.0704	0.00111186
6.87222	74.9437	0.00667231
8.49453	74.007	0.00156873
10.1168	73.0704	0.00248446
6.87222	76.817	0.00153084
11.7392	74.007	0.00204673
11.1195	64.9984	0.00250942
7.87487	68.745	0.00215596
9.49718	67.8083	0.0117504
11.1195	66.8717	0.00346287
9.49718	69.6816	0.0659623
11.1195	68.745	0.206131
12.7418	67.8083	0.00635483
9.49718	71.5549	0.00126397
11.1195	70.6182	0.0373338
12.7418	69.6816	0.00105989
11.1195	72.4915	0.0019028
13.7444	61.6096	0.001871
13.7444	65.3561	0.00115408
15.3668	64.4195	0.00108498
10.4998	69.1027	0.00548244
12.1221	68.1661	0.00736697
13.7444	67.2294	0.010196
15.3668	66.2928	0.0352593
21.856	62.5462	0.00143278
23.4783	61.6096	0.00124003
13.7444	69.1027	0.00115656
15.3668	68.1661	0.0199874
16.9891	67.2294	0.002612
8.87751	70.0394	0.00106107
17.9917	57.2841	0.00150137
13.1248	61.9673	0.00511219
11.5025	61.0307	0.00108123
14.7471	62.904	0.0080933
16.3694	63.8406	0.00167986
16.3694	65.7139	0.00103378
17.9917	64.7773	0.0106368
21.2363	62.904	0.00464846
22.8586	61.9673	0.00494082
24.481	61.0307	0.00151703
17.9917	66.6506	0.00157773
19.614	65.7139	0.00498195
11.5025	68.5238	0.00148095
17.9917	68.5238	0.00310527
17.9917	70.3971	0.00436753
17.9917	72.2704	0.00143542
24.481	68.5238	0.00151357
26.1033	69.4605	0.00175184
22.239	58.5785	0.00143642
18.9944	62.3251	0.00585809
22.239	60.4518	0.0172044
23.8613	59.5152	0.00109006
20.6167	63.2618	0.0289755
22.239	62.3251	0.613993
23.8613	61.3885	0.0219087
25.4836	60.4518	0.00170022
20.6167	65.135	0.00595852
22.239	64.1984	0.0110587
23.8613	63.2618	0.00641843
20.6167	67.0083	0.00124997
23.8613	65.135	0.00279622
25.4836	64.1984	0.0010551
24.8639	55.1897	0.00132237
24.8639	57.063	0.0055696
24.8639	58.9363	0.00584096
26.4862	57.9997	0.0025934
21.6193	62.6829	0.00436649
23.2416	61.7462	0.0173201
24.8639	60.8096	0.187133
26.4862	59.873	0.00320538
28.1086	58.9363	0.00208477
29.7309	57.9997	0.00206183
28.1086	60.8096	0.00166813
24.8639	64.5562	0.00207579
28.1086	62.6829	0.0035287
29.7309	63.6195	0.0024291
22.622	54.6109	0.00109928
29.1112	52.7376	0.00216595
29.1112	54.6109	0.00204428
25.8666	58.3574	0.00240191
27.4889	57.4208	0.00775212
22.622	62.104	0.00226466
24.2443	61.1674	0.00290711
25.8666	60.2307	0.00239449
27.4889	59.2941	0.0106029
29.1112	58.3574	0.140562
30.7335	57.4208	0.00637182
27.4889	61.1674	0.00305811
29.1112	60.2307	0.0110883
30.7335	59.2941	0.00408947
29.1112	62.104	0.00154407
30.7335	61.1674	0.00145062
32.3558	60.2307	0.00201823
33.9781	61.1674	0.00275274
35.6004	62.104	0.0016674
31.7362	54.9686	0.00724633
23.6246	61.5251	0.00108102
28.4915	58.7152	0.00170966
30.1138	57.7786	0.00924139
31.7362	56.8419	0.110426
33.3585	57.7786	0.0938921
33.3585	59.6518	0.0027529
31.1165	57.1997	0.00134784
3.55E-15	74.4493	0.00282852
3.55E-15	76.3225	0.00322193
3.55E-15	78.1958	0.00164479
3.55E-15	80.0691	0.196668
1.62231	79.1325	0.00187263
3.24462	78.1958	0.00222356
4.86693	77.2592	0.00167114
1.62231	81.0058	0.0148702
3.24462	80.0691	0.00106367
3.24462	81.9424	0.00617256
4.24727	70.1238	0.0015846
4.24727	71.9971	0.00215648
2.62496	76.6803	0.0104668
4.24727	75.7437	0.00244493
1.00264	75.7437	0.00408541
2.62496	78.5536	0.0238016
4.24727	77.617	0.0980621
5.86958	76.6803	0.00324625
9.1142	74.807	0.00127953
1.00264	77.617	0.00465588
2.62496	80.4269	0.00312683
4.24727	79.4902	0.0060456
1.00264	79.4902	0.00164025
5.24991	73.2915	0.00677254
6.87222	72.3549	0.00648895
5.24991	75.1648	0.00193704
6.87222	74.2281	0.185919
8.49453	73.2915	0.00155095
5.24991	77.0381	0.00895584
6.87222	76.1014	0.128324
8.49453	75.1648	0.055337
10.1168	74.2281	0.00513901
6.87222	77.9747	0.00168665
3.6276	77.9747	0.00253724
7.87487	71.776	0.0024783
9.49718	70.8393	0.00495823
11.1195	69.9027	0.00193902
6.25255	70.8393	0.00259383
4.63024	69.9027	0.00255996
7.87487	73.6493	0.00414965
9.49718	72.7126	0.021006
11.1195	71.776	0.0107751
9.49718	74.5859	0.00794035
11.1195	73.6493	0.126008
12.7418	72.7126	0.00156735
14.3641	71.776	0.00152996
15.9864	70.8393	0.00233966
17.6087	69.9027	0.00120229
12.7418	74.5859	0.00451011
11.1195	77.3958	0.00172473
4.63024	77.3958	0.00104417
11.1195	79.2691	0.00176722
15.9864	76.4592	0.00155504
10.4998	68.3872	0.0018351
10.4998	70.2605	0.0012916
15.3668	67.4505	0.00154592
12.1221	71.1971	0.00114067
13.7444	70.2605	0.0137052
15.3668	69.3238	0.00223275
10.4998	74.007	0.00129479
13.7444	72.1338	0.00623479
15.3668	71.1971	0.116883
16.9891	70.2605	0.0119164
18.6114	69.3238	0.00141619
13.7444	74.007	0.00459006
15.3668	73.0704	0.00618364
13.7444	75.8803	0.0016064
15.3668	74.9437	0.00356306
16.3694	66.8717	0.0051105
17.9917	67.8083	0.0167259
19.614	66.8717	0.00586779
21.2363	65.935	0.00106727
14.7471	71.5549	0.00178665
16.3694	70.6182	0.0177417
17.9917	69.6816	0.709145
19.614	68.745	0.00443449
17.9917	71.5549	0.0225476
19.614	70.6182	0.00819786
21.2363	69.6816	0.00202789
17.9917	73.4282	0.00177251
21.2363	71.5549	0.00132248
22.239	59.7363	0.00110989
14.1274	62.5462	0.00201853
12.5051	61.6096	0.0011154
22.239	61.6096	0.00305224
20.6167	64.4195	0.0010647
22.239	63.4829	0.00160502
18.9944	67.2294	0.00140434
20.6167	66.2928	0.0176853
22.239	65.3561	0.00230681
15.7497	70.976	0.00133469
17.372	70.0394	0.0028147
20.6167	68.1661	0.00552766
22.239	67.2294	0.0104475
23.8613	68.1661	0.00610127
25.4836	69.1027	0.00830705
27.1059	70.0394	0.00304587
22.239	74.7226	0.00108414
24.8639	56.3475	0.0010433
24.8639	58.2208	0.00133512
23.2416	62.904	0.00480364
23.2416	64.7773	0.00408847
24.8639	63.8406	0.0496619
26.4862	62.904	0.00528198
28.1086	61.9673	0.00168813
24.8639	65.7139	0.0500006
26.4862	64.7773	0.00917344
28.1086	63.8406	0.00573537
29.7309	62.904	0.00203178
29.7309	68.5238	0.00100934
29.1112	59.5152	0.00270719
25.8666	63.2618	0.00107434
27.4889	62.3251	0.0355807
29.1112	61.3885	0.047024
27.4889	64.1984	0.00838351
29.1112	63.2618	0.209108
30.7335	62.3251	0.00992094
29.1112	65.135	0.00475775
30.7335	64.1984	0.00683724
29.1112	67.0083	0.00271939
28.4915	57.9997	0.00173206
31.7362	56.1264	0.00133077
30.1138	58.9363	0.00140567
31.7362	57.9997	0.00380665
28.4915	61.7462	0.00128184
30.1138	60.8096	0.00172806
31.7362	59.873	0.00485343
33.3585	58.9363	0.00531996
28.4915	63.6195	0.0021
30.1138	62.6829	0.0016282
31.7362	61.7462	0.00421813
33.3585	60.8096	0.147967
33.3585	62.6829	0.00131207
34.9808	61.7462	0.0146369
33.3585	64.5562	0.00178234
32.7388	57.4208	0.00438996
35.9834	63.0406	0.00256433
3.55E-15	83.1001	0.156705
1.62231	82.1635	0.0149335
3.24462	81.2269	0.00480983
3.55E-15	84.9734	0.0122954
1.62231	84.0368	0.00326401
3.24462	83.1001	0.00145747
3.55E-15	86.8467	0.00113497
3.24462	84.9734	0.00164803
3.55E-15	88.72	0.00268943
4.86693	85.9101	0.00148662
2.62496	79.7113	0.00137482
4.24727	78.7747	0.00565497
2.62496	81.5846	0.341485
4.24727	80.648	0.0492544
1.00264	80.648	0.0133207
4.24727	82.5213	0.0717123
5.86958	81.5846	0.00212007
7.49189	80.648	0.00127911
1.00264	82.5213	0.0127021
4.24727	84.3946	0.00753087
4.24727	86.2678	0.00131753
6.87222	73.5126	0.00284861
6.87222	75.3859	0.00730116
6.87222	77.2592	0.0051038
6.87222	79.1325	0.00992273
13.3615	75.3859	0.00103425
6.87222	81.0058	0.00822545
8.49453	80.0691	0.0280003
3.6276	81.0058	0.00462313
8.49453	81.9424	0.00136798
2.00529	81.9424	0.00345646
11.7392	81.9424	0.00116579
13.3615	82.879	0.00111436
6.87222	88.4989	0.00167843
11.1195	71.0605	0.00103878
7.87487	74.807	0.00344877
6.25255	73.8704	0.0020881
9.49718	75.7437	0.00146619
9.49718	77.617	0.00848711
11.1195	76.6803	0.00778184
12.7418	75.7437	0.00549386
14.3641	74.807	0.00487368
15.9864	73.8704	0.00131956
9.49718	79.4902	0.00121767
11.1195	78.5536	0.0682884
14.3641	76.6803	0.00109632
11.1195	80.4269	0.00425275
3.00793	81.3635	0.00125436
10.4998	73.2915	0.00248258
5.63289	70.4816	0.00103592
12.1221	74.2281	0.00992417
13.7444	73.2915	0.00109745
15.3668	72.3549	0.00248759
12.1221	76.1014	0.00147708
13.7444	75.1648	0.139871
15.3668	74.2281	0.0825695
16.9891	73.2915	0.00203717
13.7444	77.0381	0.0083595
15.3668	76.1014	0.0868024
16.9891	77.0381	0.00752088
17.9917	68.9661	0.00336694
17.9917	70.8393	0.0169339
13.1248	75.5226	0.00137818
14.7471	74.5859	0.00466633
16.3694	73.6493	0.00305147
17.9917	72.7126	0.173672
21.2363	70.8393	0.00149973
14.7471	76.4592	0.0011686
16.3694	75.5226	0.00297614
17.9917	74.5859	0.00374924
17.9917	76.4592	0.00194306
19.614	75.5226	0.00209922
21.2363	74.5859	0.00310857
17.9917	78.3325	0.00221869
21.2363	76.4592	0.00119943
22.8586	75.5226	0.00206196
18.9944	70.2605	0.00507907
20.6167	69.3238	0.003354
20.6167	71.1971	0.0592136
22.239	70.2605	0.0344608
20.6167	73.0704	0.00425017
22.239	72.1338	0.00908224
25.4836	70.2605	0.00106762
27.1059	69.3238	0.00122267
20.6167	74.9437	0.00172757
22.239	74.007	0.00629998
22.239	75.8803	0.00282613
24.8639	64.9984	0.00225095
23.2416	67.8083	0.00320445
24.8639	66.8717	0.0040376
21.6193	70.6182	0.00218669
23.2416	69.6816	0.00234841
24.8639	68.745	0.156261
26.4862	67.8083	0.0142328
24.8639	70.6182	0.0214214
26.4862	69.6816	0.185354
28.1086	68.745	0.00538656
24.8639	72.4915	0.00117224
26.4862	71.5549	0.00437658
28.1086	70.6182	0.00619785
24.2443	63.4829	0.00111077
29.1112	60.6729	0.00128747
29.1112	62.5462	0.0013616
25.8666	68.1661	0.00209847
27.4889	67.2294	0.00788405
29.1112	66.2928	0.0761299
25.8666	70.0394	0.00204196
27.4889	69.1027	0.00994707
29.1112	68.1661	0.0626182
30.7335	67.2294	0.00694262
27.4889	70.976	0.00109157
29.1112	70.0394	0.00196148
30.7335	69.1027	0.00976082
32.3558	68.1661	0.00108948
29.1112	71.9126	0.00108069
32.3558	70.0394	0.00153105
29.1112	73.7859	0.00205934
29.1112	75.6592	0.00147104
33.3585	58.2208	0.00102747
28.4915	62.904	0.00393045
30.1138	63.8406	0.00687773
31.7362	62.904	0.00263451
31.7362	64.7773	0.00968742
33.3585	63.8406	0.0353864
34.9808	62.904	0.00196601
33.3585	65.7139	0.0394485
34.9808	64.7773	0.00317341
31.7362	70.3971	0.00147847
39.8477	69.4605	0.00103773
32.7388	60.4518	0.0019055
34.3611	61.3885	0.0211733
34.3611	63.2618	0.00310334
35.9834	62.3251	0.709138
34.3611	65.135	0.00374428
35.9834	64.1984	0.0109031
37.6057	65.135	0.00582514
0	0	1
-1.62231	0.93664	0.00601915
-1.62231	-0.93664	0.00601915
-3.44E-16	-1.87328	0.00601915
1.62231	-0.93664	0.00601915
1.62231	0.93664	0.00601915
-3.24462	1.87329	0.00127897
-3.24462	-1.87328	0.00127897
-6.88E-16	-3.74657	0.00127897
3.24462	-1.87329	0.00127897
3.24462	1.87329	0.00127897
-2.62496	1.51552	0.0544785
-2.62496	-1.51552	0.0544785
-5.57E-16	-3.03104	0.0544785
2.62496	-1.51552	0.0544785
2.62496	1.51552	0.0544785
-1.00264	0.578875	0.00217781
-1.00264	-0.578875	0.00217781
-2.13E-16	-1.15775	0.00217781
1.00264	-0.578875	0.00217781
1.00264	0.578875	0.00217781
-4.24727	2.45216	0.00824038
-4.24727	-2.45216	0.00824038
-9.01E-16	-4.90432	0.00824038
4.24727	-2.45216	0.00824038
4.24727	2.45216	0.00824038
-2.62496	3.3888	0.00144653
-4.24727	-0.578878	0.00144653
-1.62231	-3.96768	0.00144653
2.62496	-3.3888	0.00144653
4.24727	0.578878	0.00144653
-1.62231	3.96768	0.00144653
-4.24727	0.578878	0.00144653
-2.62496	-3.3888	0.00144653
1.62231	-3.96768	0.00144653
4.24727	-0.578878	0.00144653
2.62496	3.3888	0.00144653
-4.24726	4.32544	0.00333252
-5.86957	-1.51552	0.00333252
-1.62231	-5.84096	0.00333252
4.24726	-4.32544	0.00333252
5.86957	1.51552	0.00333252
-1.62231	5.84096	0.00333252
-5.86957	1.51552	0.00333252
-4.24726	-4.32544	0.00333252
1.62231	-5.84096	0.00333252
5.86957	-1.51552	0.00333252
4.24726	4.32544	0.00333252
-4.24726	6.19872	0.00547983
-7.49188	-0.578877	0.00547983
-3.24462	-6.7776	0.00547983
4.24726	-6.19872	0.00547983
7.49188	0.578877	0.00547983
-3.24462	6.7776	0.00547983
-7.49188	0.578877	0.00547983
-4.24726	-6.19872	0.00547983
3.24462	-6.7776	0.00547983
7.49188	-0.578877	0.00547983
4.24726	6.19872	0.00547983
-9.11422	5.2621	0.00113147
-9.11422	-5.2621	0.00113147
-1.93E-15	-10.5242	0.00113147
9.11422	-5.2621	0.00113147
9.11422	5.2621	0.00113147
-4.86693	7.71425	0.00246667
-9.1142	-0.357761	0.00246667
-4.24727	-8.07201	0.00246667
4.86693	-7.71425	0.00246667
9.1142	0.357761	0.00246667
-4.24727	8.07201	0.00246667
-9.1142	0.357761	0.00246667
-4.86693	-7.71425	0.00246667
4.24727	-8.07201	0.00246667
9.1142	-0.357761	0.00246667
4.86693	7.71425	0.00246667
-3.6276	2.0944	0.00168594
-3.6276	-2.09439	0.00168594
-7.69E-16	-4.18879	0.00168594
3.6276	-2.0944	0.00168594
3.6276	2.0944	0.00168594
-2.00529	1.15776	0.00137843
-2.00529	-1.15775	0.00137843
-4.25E-16	-2.31551	0.00137843
2.00529	-1.15776	0.00137843
2.00529	1.15776	0.00137843
-6.87222	3.96768	0.124509
-6.87222	-3.96768	0.124509
-1.46E-15	-7.93536	0.124509
6.87222	-3.96768	0.124509
6.87222	3.96768	0.124509
-5.24991	4.90432	0.00598973
-6.87222	-2.0944	0.00598973
-1.62231	-6.99872	0.00598973
5.24991	-4.90432	0.00598973
6.87222	2.0944	0.00598973
-1.62231	6.99872	0.00598973
-6.87222	2.0944	0.00598973
-5.24991	-4.90432	0.00598973
1.62231	-6.99872	0.00598973
6.87222	-2.0944	0.00598973
5.24991	4.90432	0.00598973
-8.49453	4.90432	0.011576
-8.49453	-4.90432	0.011576
-1.80E-15	-9.80864	0.011576
8.49453	-4.90432	0.011576
8.49453	4.90432	0.011576
-6.87222	5.84096	0.00842548
-8.49453	-3.03104	0.00842548
-1.62231	-8.872	0.00842548
6.87222	-5.84096	0.00842548
8.49453	3.03104	0.00842548
-1.62231	8.872	0.00842548
-8.49453	3.03104	0.00842548
-6.87222	-5.84096	0.00842548
1.62231	-8.872	0.00842548
8.49453	-3.03104	0.00842548
6.87222	5.84096	0.00842548
-5.24991	6.7776	0.00138821
-8.49453	-1.15776	0.00138821
-3.24462	-7.93536	0.00138821
5.24991	-6.7776	0.00138821
8.49453	1.15776	0.00138821
-3.24462	7.93536	0.00138821
-8.49453	1.15776	0.00138821
-5.24991	-6.7776	0.00138821
3.24462	-7.93536	0.00138821
8.49453	-1.15776	0.00138821
5.24991	6.7776	0.00138821
-10.1168	5.84095	0.00287151
-10.1168	-5.84095	0.00287151
-2.15E-15	-11.6819	0.00287151
10.1168	-5.84095	0.00287151
10.1168	5.84095	0.00287151
-8.49455	6.77761	0.00242585
-10.1169	-3.96769	0.00242585
-1.62231	-10.7453	0.00242585
8.49455	-6.77761	0.00242585
10.1169	3.96769	0.00242585
-1.62231	10.7453	0.00242585
-10.1169	3.96769	0.00242585
-8.49455	-6.77761	0.00242585
1.62231	-10.7453	0.00242585
10.1169	-3.96769	0.00242585
8.49455	6.77761	0.00242585
-6.87222	7.71424	0.00182842
-10.1168	-2.0944	0.00182842
-3.24462	-9.80864	0.00182842
6.87222	-7.71424	0.00182842
10.1168	2.0944	0.00182842
-3.24462	9.80864	0.00182842
-10.1168	2.0944	0.00182842
-6.87222	-7.71424	0.00182842
3.24462	-9.80864	0.00182842
10.1168	-2.0944	0.00182842
6.87222	7.71424	0.00182842
-6.87224	9.58754	0.00256348
-11.7392	-1.15776	0.00256348
-4.86693	-10.7453	0.00256348
6.87224	-9.58754	0.00256348
11.7392	1.15776	0.00256348
-4.86693	10.7453	0.00256348
-11.7392	1.15776	0.00256348
-6.87224	-9.58754	0.00256348
4.86693	-10.7453	0.00256348
11.7392	-1.15776	0.00256348
6.87224	9.58754	0.00256348
-6.8722	11.4608	0.00207625
-13.3614	-0.221095	0.00207625
-6.48925	-11.6819	0.00207625
6.8722	-11.4608	0.00207625
13.3614	0.221095	0.00207625
-6.48925	11.6819	0.00207625
-13.3614	0.221095	0.00207625
-6.8722	-11.4608	0.00207625
6.48925	-11.6819	0.00207625
13.3614	-0.221095	0.00207625
6.8722	11.4608	0.00207625
-4.24726	5.4832	0.0923801
-6.87222	-0.936638	0.0923801
-2.62496	-6.41984	0.0923801
4.24726	-5.4832	0.0923801
6.87222	0.936638	0.0923801
-2.62496	6.41984	0.0923801
-6.87222	0.936638	0.0923801
-4.24726	-5.4832	0.0923801
2.62496	-6.41984	0.0923801
6.87222	-0.936638	0.0923801
4.24726	5.4832	0.0923801
-4.24726	7.35648	0.181262
-8.49453	3.72E-06	0.181262
-4.24727	-7.35648	0.181262
4.24726	-7.35648	0.181262
8.49453	-3.72E-06	0.181262
-5.86958	4.54655	0.00846954
-6.87222	-2.80993	0.00846954
-1.00264	-7.35648	0.00846954
5.86958	-4.54655	0.00846954
6.87222	2.80993	0.00846954
-1.00264	7.35648	0.00846954
-6.87222	2.80993	0.00846954
-5.86958	-4.54655	0.00846954
1.00264	-7.35648	0.00846954
6.87222	-2.80993	0.00846954
5.86958	4.54655	0.00846954
-5.86958	8.29313	0.00647757
-10.1169	-0.936641	0.00647757
-4.24727	-9.22977	0.00647757
5.86958	-8.29313	0.00647757
10.1169	0.936641	0.00647757
-4.24727	9.22977	0.00647757
-10.1169	0.936641	0.00647757
-5.86958	-8.29313	0.00647757
4.24727	-9.22977	0.00647757
10.1169	-0.936641	0.00647757
5.86958	8.29313	0.00647757
-4.86693	5.12543	0.00119662
-6.87222	-1.65217	0.00119662
-2.00529	-6.7776	0.00119662
4.86693	-5.12543	0.00119662
6.87222	1.65217	0.00119662
-2.00529	6.7776	0.00119662
-6.87222	1.65217	0.00119662
-4.86693	-5.12543	0.00119662
2.00529	-6.7776	0.00119662
6.87222	-1.65217	0.00119662
4.86693	5.12543	0.00119662
-7.87486	4.54656	0.00130716
-7.87486	-4.54655	0.00130716
-1.67E-15	-9.09311	0.00130716
7.87486	-4.54656	0.00130716
7.87486	4.54655	0.00130716
-9.49718	5.4832	0.034488
-9.49718	-5.4832	0.034488
-2.01E-15	-10.9664	0.034488
9.49718	-5.4832	0.034488
9.49718	5.4832	0.034488
-11.1195	6.41985	0.233225
-11.1195	-6.41985	0.233225
-2.36E-15	-12.8397	0.233225
11.1195	-6.41985	0.233225
11.1195	6.41985	0.233225
-9.49715	7.35646	0.0130973
-11.1195	-4.54654	0.0130973
-1.62231	-11.903	0.0130973
9.49715	-7.35646	0.0130973
11.1195	4.54654	0.0130973
-1.62231	11.903	0.0130973
-11.1195	4.54654	0.0130973
-9.49715	-7.35646	0.0130973
1.62231	-11.903	0.0130973
11.1195	-4.54654	0.0130973
9.49715	7.35646	0.0130973
-12.7418	7.3565	0.00121673
-12.7418	-7.3565	0.00121673
-2.70E-15	-14.713	0.00121673
12.7418	-7.3565	0.00121673
12.7418	7.3565	0.00121673
-11.1195	8.29311	0.0117687
-12.7418	-5.48319	0.0117687
-1.62231	-13.7763	0.0117687
11.1195	-8.29311	0.0117687
12.7418	5.48319	0.0117687
-1.62231	13.7763	0.0117687
-12.7418	5.48319	0.0117687
-11.1195	-8.29311	0.0117687
1.62231	-13.7763	0.0117687
12.7418	-5.48319	0.0117687
11.1195	8.29311	0.0117687
-14.3641	8.2931	0.00217956
-14.3641	-8.2931	0.00217956
-3.05E-15	-16.5862	0.00217956
14.3641	-8.2931	0.00217956
14.3641	8.2931	0.00217956
-5.24991	6.06208	0.00265953
-7.87487	-1.51551	0.00265953
-2.62496	-7.57759	0.00265953
5.24991	-6.06208	0.00265953
7.87487	1.51551	0.00265953
-2.62496	7.57759	0.00265953
-7.87487	1.51551	0.00265953
-5.24991	-6.06208	0.00265953
2.62496	-7.57759	0.00265953
7.87487	-1.51551	0.00265953
5.24991	6.06208	0.00265953
-6.87222	6.99872	0.00373009
-9.49718	-2.45216	0.00373009
-2.62496	-9.45088	0.00373009
6.87222	-6.99872	0.00373009
9.49718	2.45216	0.00373009
-2.62496	9.45088	0.00373009
-9.49718	2.45216	0.00373009
-6.87222	-6.99872	0.00373009
2.62496	-9.45088	0.00373009
9.49718	-2.45216	0.00373009
6.87222	6.99872	0.00373009
-5.2499	7.93536	0.0101689
-9.49717	-0.578871	0.0101689
-4.24727	-8.51423	0.0101689
5.2499	-7.93536	0.0101689
9.49717	0.578871	0.0101689
-4.24727	8.51423	0.0101689
-9.49717	0.578871	0.0101689
-5.2499	-7.93536	0.0101689
4.24727	-8.51423	0.0101689
9.49717	-0.578871	0.0101689
5.2499	7.93536	0.0101689
-6.87222	5.12543	0.00172074
-7.87486	-3.3888	0.00172074
-1.00264	-8.51423	0.00172074
6.87222	-5.12543	0.00172074
7.87486	3.3888	0.00172074
-1.00264	8.51423	0.00172074
-7.87486	3.3888	0.00172074
-6.87222	-5.12543	0.00172074
1.00264	-8.51423	0.00172074
7.87486	-3.3888	0.00172074
6.87222	5.12543	0.00172074
-8.49456	7.93538	0.00495276
-11.1195	-3.38882	0.00495276
-2.62496	-11.3242	0.00495276
8.49456	-7.93538	0.00495276
11.1195	3.38882	0.00495276
-2.62496	11.3242	0.00495276
-11.1195	3.38882	0.00495276
-8.49456	-7.93538	0.00495276
2.62496	-11.3242	0.00495276
11.1195	-3.38882	0.00495276
8.49456	7.93538	0.00495276
-6.8722	8.87199	0.169652
-11.1195	-1.51551	0.169652
-4.24727	-10.3875	0.169652
6.8722	-8.87199	0.169652
11.1195	1.51551	0.169652
-4.24727	10.3875	0.169652
-11.1195	1.51551	0.169652
-6.8722	-8.87199	0.169652
4.24727	-10.3875	0.169652
11.1195	-1.51551	0.169652
6.8722	8.87199	0.169652
-8.49452	6.06206	0.00118451
-9.49716	-4.32544	0.00118451
-1.00264	-10.3875	0.00118451
8.49452	-6.06206	0.00118451
9.49716	4.32544	0.00118451
-1.00264	10.3875	0.00118451
-9.49716	4.32544	0.00118451
-8.49452	-6.06206	0.00118451
1.00264	-10.3875	0.00118451
9.49716	-4.32544	0.00118451
8.49452	6.06206	0.00118451
-8.49453	9.80864	0.0017481
-12.7418	-2.45216	0.0017481
-4.24727	-12.2608	0.0017481
8.49453	-9.80864	0.0017481
12.7418	2.45216	0.0017481
-4.24727	12.2608	0.0017481
-12.7418	2.45216	0.0017481
-8.49453	-9.80864	0.0017481
4.24727	-12.2608	0.0017481
12.7418	-2.45216	0.0017481
8.49453	9.80864	0.0017481
-6.87225	10.7453	0.0165803
-12.7418	-0.578895	0.0165803
-5.86958	-11.3242	0.0165803
6.87225	-10.7453	0.0165803
12.7418	0.578895	0.0165803
-5.86958	11.3242	0.0165803
-12.7418	0.578895	0.0165803
-6.87225	-10.7453	0.0165803
5.86958	-11.3242	0.0165803
12.7418	-0.578895	0.0165803
6.87225	10.7453	0.0165803
-10.1168	6.99871	0.00200255
-11.1195	-5.26209	0.00200255
-1.00264	-12.2608	0.00200255
10.1168	-6.99871	0.00200255
11.1195	5.26209	0.00200255
-1.00264	12.2608	0.00200255
-11.1195	5.26209	0.00200255
-10.1168	-6.99871	0.00200255
1.00264	-12.2608	0.00200255
11.1195	-5.26209	0.00200255
10.1168	6.99871	0.00200255
-10.1169	10.7453	0.00206442
-14.3641	-3.38881	0.00206442
-4.24727	-14.1341	0.00206442
10.1169	-10.7453	0.00206442
14.3641	3.38881	0.00206442
-4.24727	14.1341	0.00206442
-14.3641	3.38881	0.00206442
-10.1169	-10.7453	0.00206442
4.24727	-14.1341	0.00206442
14.3641	-3.38881	0.00206442
10.1169	10.7453	0.00206442
-11.7392	11.6819	0.00123615
-15.9865	-4.32546	0.00123615
-4.24727	-16.0074	0.00123615
11.7392	-11.6819	0.00123615
15.9865	4.32546	0.00123615
-4.24727	16.0074	0.00123615
-15.9865	4.32546	0.00123615
-11.7392	-11.6819	0.00123615
4.24727	-16.0074	0.00123615
15.9865	-4.32546	0.00123615
11.7392	11.6819	0.00123615
-4.24727	6.64095	0.00544038
-7.87487	-0.357766	0.00544038
-3.6276	-6.99872	0.00544038
4.24727	-6.64095	0.00544038
7.87487	0.357766	0.00544038
-3.6276	6.99872	0.00544038
-7.87487	0.357766	0.00544038
-4.24727	-6.64095	0.00544038
3.6276	-6.99872	0.00544038
7.87487	-0.357766	0.00544038
4.24727	6.64095	0.00544038
-7.49192	12.2608	0.00418104
-14.3641	-0.357783	0.00418104
-6.87222	-12.6186	0.00418104
7.49192	-12.2608	0.00418104
14.3641	0.357783	0.00418104
-6.87222	12.6186	0.00418104
-14.3641	0.357783	0.00418104
-7.49192	-12.2608	0.00418104
6.87222	-12.6186	0.00418104
14.3641	-0.357783	0.00418104
7.49192	12.2608	0.00418104
-10.4998	6.06205	0.0019212
-10.4998	-6.06205	0.0019212
-2.23E-15	-12.1241	0.0019212
10.4998	-6.06205	0.0019212
10.4998	6.06205	0.0019212
-8.87754	5.12545	0.0010418
-8.87754	-5.12545	0.0010418
-1.88E-15	-10.2509	0.0010418
8.87754	-5.12545	0.0010418
8.87754	5.12545	0.0010418
-13.7444	7.93535	0.0508353
-13.7444	-7.93535	0.0508353
-2.92E-15	-15.8707	0.0508353
13.7444	-7.93535	0.0508353
13.7444	7.93535	0.0508353
-15.3668	8.872	0.0910629
-15.3668	-8.872	0.0910629
-3.26E-15	-17.744	0.0910629
15.3668	-8.872	0.0910629
15.3668	8.872	0.0910629
-13.7445	9.80866	0.00607386
-15.3668	-6.99874	0.00607386
-1.62231	-16.8074	0.00607386
13.7445	-9.80866	0.00607386
15.3668	6.99874	0.00607386
-1.62231	16.8074	0.00607386
-15.3668	6.99874	0.00607386
-13.7445	-9.80866	0.00607386
1.62231	-16.8074	0.00607386
15.3668	-6.99874	0.00607386
13.7445	9.80866	0.00607386
-16.9891	9.80865	0.00158044
-16.9891	-9.80865	0.00158044
-3.60E-15	-19.6173	0.00158044
16.9891	-9.80865	0.00158044
16.9891	9.80865	0.00158044
-15.3667	10.7453	0.0122348
-16.989	-7.93534	0.0122348
-1.62231	-18.6806	0.0122348
15.3667	-10.7453	0.0122348
16.989	7.93534	0.0122348
-1.62231	18.6806	0.0122348
-16.989	7.93534	0.0122348
-15.3667	-10.7453	0.0122348
1.62231	-18.6806	0.0122348
16.989	-7.93534	0.0122348
15.3667	10.7453	0.0122348
-13.7444	11.6819	0.00168129
-16.9891	-6.06208	0.00168129
-3.24462	-17.744	0.00168129
13.7444	-11.6819	0.00168129
16.9891	6.06208	0.00168129
-3.24462	17.744	0.00168129
-16.9891	6.06208	0.00168129
-13.7444	-11.6819	0.00168129
3.24462	-17.744	0.00168129
16.9891	-6.06208	0.00168129
13.7444	11.6819	0.00168129
-16.989	11.6819	0.00107641
-18.6114	-8.87199	0.00107641
-1.62231	-20.5539	0.00107641
16.989	-11.6819	0.00107641
18.6114	8.87199	0.00107641
-1.62231	20.5539	0.00107641
-18.6114	8.87199	0.00107641
-16.989	-11.6819	0.00107641
1.62231	-20.5539	0.00107641
18.6114	-8.87199	0.00107641
[truncated: 15,253 more rows]
