# Supplementary material for: Aperiodic approximants bridging quasicrystals and modulated structures
Source: Nat Commun. 2024 Jul 11;15:5742. doi: 10.1038/s41467-024-49843-4 (PMC11239952; doi:10.1038/s41467-024-49843-4)
Supplement: Supplementary file 3 — Source Data [file 41467_2024_49843_MOESM3_ESM.zip › Source Data/SFig14/SFIg14a/k=10.csv]

supplementary fig14a k=10
x	y	intensity
-7.55E-15	0.410745	0.00528151
-7.55E-15	0.821489	0.00472278
-7.55E-15	1.23223	0.00390984
-7.55E-15	1.64298	0.00298111
-7.55E-15	2.05372	0.00207925
-7.11E-15	2.46447	0.0013105
-7.55E-15	4.14812	0.243919
0.355715	3.94275	0.00179633
-7.55E-15	3.73737	0.00573471
-7.55E-15	3.32663	0.00398071
-7.55E-15	2.91588	0.00333046
-7.55E-15	2.50514	0.00275795
-7.55E-15	2.0944	0.00212006
-7.55E-15	1.68365	0.00145692
0.711431	4.55886	0.00142204
1.06715	4.76424	0.00185161
1.42286	4.96961	0.00197634
1.77858	5.17498	0.00184691
2.13429	5.38035	0.00153434
2.49001	5.58572	0.00110379
-4.44E-16	8.29624	0.222681
0.355715	8.09086	0.00477321
0.711431	7.88549	0.00342031
1.06715	7.68012	0.00283419
1.42286	7.47475	0.00228733
1.77858	7.26938	0.00170553
2.13429	7.064	0.00115071
-4.44E-16	7.88549	0.00512074
-4.44E-16	7.47475	0.00131581
-4.44E-16	8.70698	0.0017752
-4.44E-16	9.93922	0.001023
-4.44E-16	10.35	0.00135909
0	10.7607	0.00144838
0	11.1714	0.00135556
0	11.5822	0.00107653
3.59238	6.22218	0.921378
3.23666	6.01681	0.0227032
2.88095	5.81143	0.0105416
2.52523	5.60606	0.00623906
2.16951	5.40069	0.00375223
1.8138	5.19532	0.00213526
1.45808	4.98994	0.00110027
3.59238	6.63292	0.00131003
3.23666	6.42755	0.00380471
2.88095	6.63292	0.00416637
3.59238	7.45441	0.00127508
2.52523	6.83829	0.00357858
3.59238	7.86516	0.00155386
2.16951	7.04367	0.00275897
3.59238	8.2759	0.00143913
1.8138	7.24904	0.00193557
3.59238	8.68665	0.00112386
1.45808	7.45441	0.00121709
-4.44E-16	12.4444	0.780473
0.355715	12.239	0.0146781
0.711431	12.0336	0.00751117
1.06715	11.8282	0.00457021
1.42286	11.6229	0.00277924
1.77858	11.4175	0.00158604
-4.44E-16	12.0336	0.0392339
-4.44E-16	11.6229	0.0143423
-4.44E-16	11.2121	0.00693155
-4.44E-16	10.8014	0.00348335
-4.44E-16	10.3906	0.00164593
-4.44E-16	12.8551	0.0237273
0.355715	12.6497	0.00283829
-4.44E-16	13.2658	0.00104362
1.06715	13.0605	0.00100842
1.42286	13.2658	0.00127648
1.77858	13.4712	0.00119969
3.59238	10.3703	0.207943
3.23666	10.1649	0.00440338
3.59238	9.95955	0.0113897
2.88095	9.95955	0.00125608
3.59238	9.54881	0.00584736
3.59238	9.13806	0.00387913
3.59238	8.72732	0.00262578
3.59238	8.31657	0.00165031
3.59238	10.781	0.00237055
3.94809	10.5757	0.00178111
2.88095	10.781	0.00104636
2.52523	10.9864	0.00142369
2.16951	11.1918	0.00153265
5.37095	11.3972	0.00121404
1.8138	11.3972	0.00143571
5.72667	11.6025	0.00127503
1.45808	11.6025	0.00118981
6.08238	11.8079	0.0011333
-4.44E-16	16.5925	0.163807
0.355715	16.3871	0.00198597
-4.44E-16	16.1817	0.0148727
-4.44E-16	15.771	0.00652799
-4.44E-16	15.3602	0.00362115
-4.44E-16	14.9495	0.00200624
-4.44E-16	17.0032	0.00903495
0.355715	16.7978	0.00231656
3.59238	14.5184	0.171677
3.94809	14.313	0.00257455
4.30381	14.1077	0.00220906
4.65952	13.9023	0.00188775
5.01524	13.6969	0.0015373
5.37095	13.4916	0.00114742
3.23666	14.313	0.00814656
3.59238	14.1077	0.00703706
2.88095	14.1077	0.00425489
3.59238	13.6969	0.00155374
2.52523	13.9023	0.00279289
2.16951	13.6969	0.00183465
1.8138	13.4916	0.00110086
3.59238	14.9292	0.0132192
3.94809	14.7238	0.00362267
3.59238	15.3399	0.00105238
3.59238	17.3936	0.00105717
3.59238	17.8044	0.00103387
7.18475	12.4444	0.717497
6.82904	12.239	0.033789
6.47332	12.0336	0.0125579
6.82904	11.8282	0.00182612
6.11761	11.8282	0.00609995
5.76189	11.6229	0.00303792
5.40618	11.4175	0.00140514
7.18475	12.8551	0.0255496
7.18475	13.2658	0.00104762
6.82904	13.0605	0.00160594
6.47332	12.8551	0.00215267
6.11761	13.0605	0.00211421
5.76189	13.2658	0.00170243
5.40618	13.4712	0.00121783
-4.44E-16	20.7406	0.11858
0.355715	20.5352	0.00405943
0.711431	20.3298	0.0023298
1.06715	20.1245	0.00156869
1.42286	19.9191	0.00104181
-4.44E-16	20.3298	0.0071731
-4.44E-16	19.9191	0.00143247
-4.44E-16	21.1513	0.0347152
0.355715	20.946	0.00643176
0.711431	20.7406	0.00203241
1.06715	20.5352	0.00134236
-4.44E-16	21.5621	0.00478234
3.59238	18.6665	0.554661
3.94809	18.4612	0.00493872
4.30381	18.2558	0.00348422
4.65952	18.0504	0.00228919
5.01524	17.845	0.00143512
3.23666	18.4612	0.0198017
3.59238	18.2558	0.0420412
2.88095	18.2558	0.00770204
3.23666	18.0504	0.00159865
3.59238	17.845	0.0135792
2.52523	18.0504	0.00380071
3.59238	17.4343	0.00557959
2.16951	17.845	0.00190194
3.59238	17.0236	0.00231587
3.59238	19.0773	0.074796
3.94809	18.8719	0.0298358
4.30381	18.6665	0.00431521
4.65952	18.4612	0.00216682
5.01524	18.2558	0.00125411
3.23666	18.8719	0.00746432
2.88095	18.6665	0.00211183
2.52523	18.4612	0.00103132
3.59238	19.488	0.00734485
7.18475	16.5925	0.149248
6.82904	16.3871	0.0052938
7.18475	16.1817	0.0129022
6.47332	16.1817	0.00125485
7.18475	15.771	0.00569336
7.18475	15.3602	0.0031664
7.18475	14.9495	0.00175703
7.18475	17.0032	0.00991649
7.54047	16.7978	0.0122487
-4.44E-16	24.8887	0.354149
0.355715	24.6833	0.00669924
0.711431	24.478	0.00298125
1.06715	24.2726	0.00153185
-4.44E-16	24.478	0.0357936
-4.44E-16	24.0672	0.0103443
-4.44E-16	23.6565	0.00352047
-4.44E-16	23.2457	0.00110587
-4.44E-16	25.2995	0.141639
0.355715	25.0941	0.0364277
0.711431	24.8887	0.00788882
1.06715	24.6833	0.00353045
1.42286	24.478	0.00174869
-4.44E-16	25.7102	0.0186988
-4.44E-16	26.1209	0.00395213
3.59238	22.8147	0.108087
3.23666	22.6093	0.00230967
3.59238	22.4039	0.0132846
3.59238	21.9932	0.00517037
3.59238	21.5824	0.00237551
3.59238	21.1717	0.00100453
3.59238	23.2254	0.0188409
3.94809	23.02	0.0114094
4.30381	22.8147	0.00113313
3.23666	23.02	0.00304136
3.59238	23.6361	0.00159267
7.18475	20.7406	0.109611
6.82904	20.5352	0.00789665
7.18475	20.3298	0.00616275
6.47332	20.3298	0.00346549
7.18475	19.9191	0.0012113
6.11761	20.1245	0.00189093
5.76189	19.9191	0.00100498
7.18475	21.1513	0.0330937
7.54047	20.946	0.0123949
7.89618	20.7406	0.00212473
8.2519	20.5352	0.0015637
8.60761	20.3298	0.00130114
8.96333	20.1245	0.00103601
6.82904	20.946	0.00268676
6.47332	20.7406	0.00129548
7.18475	21.5621	0.00420524
10.7771	18.6665	0.465378
10.4214	18.4612	0.0313123
10.0657	18.2558	0.0100833
10.4214	18.0504	0.00223002
9.70998	18.0504	0.00410685
9.35427	17.845	0.00165154
10.7771	19.0773	0.0752482
10.7771	19.488	0.00596542
11.1328	19.2827	0.00275334
10.4214	19.2827	0.00490443
10.0657	19.488	0.0027469
9.70998	19.6934	0.00188759
9.35427	19.8988	0.00126342
-4.44E-16	29.0368	0.0645816
-4.44E-16	28.6261	0.00976588
-4.44E-16	28.2153	0.00328321
-4.44E-16	27.8046	0.00113937
-4.44E-16	29.4476	0.0279885
0.355715	29.2422	0.0100019
0.711431	29.0368	0.00135929
-4.44E-16	29.8583	0.00324023
0.355715	29.6529	0.00106239
3.59238	26.9628	0.0658514
3.94809	26.7574	0.0010679
3.23666	26.7574	0.00332678
3.59238	26.552	0.00488612
2.88095	26.552	0.00152507
3.59238	27.3735	0.0597562
3.94809	27.1681	0.0157834
4.30381	26.9628	0.00430948
4.65952	26.7574	0.00267422
5.01524	26.552	0.00183801
5.37095	26.3467	0.00120751
3.23666	27.1681	0.0101357
2.88095	26.9628	0.00364244
2.52523	26.7574	0.00205374
2.16951	26.552	0.00120606
3.59238	27.7843	0.00974958
3.59238	28.195	0.00280057
7.18475	24.8887	0.323409
6.82904	24.6833	0.0160896
7.18475	24.478	0.0310722
6.47332	24.478	0.0051814
6.82904	24.2726	0.0015461
7.18475	24.0672	0.00891026
6.11761	24.2726	0.00209996
7.18475	23.6565	0.00301253
7.18475	25.2995	0.137799
7.54047	25.0941	0.0740058
7.89618	24.8887	0.0102809
8.2519	24.6833	0.00490255
8.60761	24.478	0.00279005
8.96333	24.2726	0.001578
6.82904	25.0941	0.0146728
6.47332	24.8887	0.0042801
6.11761	24.6833	0.00179305
7.18475	25.7102	0.0162844
7.54047	25.5048	0.00719594
7.89618	25.2995	0.00362052
6.82904	25.5048	0.00202627
7.18475	26.1209	0.00341538
6.47332	25.7102	0.00180027
6.11761	25.9156	0.00171899
5.76189	26.1209	0.00146127
5.40618	26.3263	0.00110047
10.7771	22.8147	0.0883571
10.4214	22.6093	0.00413037
10.7771	22.4039	0.00998103
10.7771	21.9932	0.00388163
10.7771	21.5824	0.00178486
10.7771	23.2254	0.0200553
11.1328	23.02	0.0280799
11.4886	22.8147	0.00178979
10.7771	23.6361	0.0012484
11.1328	23.4308	0.00233129
11.4886	23.2254	0.00258834
10.4214	23.4308	0.00118695
10.0657	23.6361	0.00116239
9.70998	23.8415	0.00125187
9.35427	24.0469	0.0012159
8.99855	24.2523	0.00105359
-4.44E-16	33.1849	0.0299575
-4.44E-16	32.7742	0.00246334
-4.44E-16	33.5957	0.0831044
0.355715	33.3903	0.0184413
0.711431	33.1849	0.00610487
1.06715	32.9796	0.00331687
1.42286	32.7742	0.00190532
1.77858	32.5688	0.00100336
-4.44E-16	34.0064	0.0154653
-4.44E-16	34.4172	0.00524756
-4.44E-16	34.8279	0.00207581
3.59238	31.1109	0.179768
3.23666	30.9055	0.0046689
3.59238	30.7001	0.0211049
2.88095	30.7001	0.00151987
3.59238	30.2894	0.00518465
3.59238	29.8787	0.00127627
3.59238	31.5216	0.201216
3.94809	31.3163	0.0707419
4.30381	31.1109	0.0146265
4.65952	30.9055	0.00636935
5.01524	30.7001	0.00313281
5.37095	30.4948	0.00149271
3.23666	31.3163	0.0409847
2.88095	31.1109	0.010594
2.52523	30.9055	0.00427378
2.16951	30.7001	0.00180437
3.59238	31.9324	0.0310866
3.94809	31.727	0.0116615
4.30381	31.5216	0.00166577
3.59238	32.3431	0.00795497
3.59238	32.7539	0.00233395
2.16951	32.3431	0.00101707
1.8138	32.5485	0.00103548
7.18475	29.0368	0.0580134
6.82904	28.8315	0.00164055
7.18475	28.6261	0.00846829
7.18475	28.2153	0.00283503
7.18475	29.4476	0.0279278
7.54047	29.2422	0.0222188
7.89618	29.0368	0.00235606
6.82904	29.2422	0.00362166
7.18475	29.8583	0.00272493
7.54047	29.6529	0.0053011
7.89618	29.4476	0.00121107
5.76189	30.2691	0.00100789
5.40618	30.4744	0.00110894
5.05046	30.6798	0.00104045
10.7771	26.9628	0.0561076
10.4214	26.7574	0.00504787
10.7771	26.552	0.00367242
10.0657	26.552	0.00189501
10.7771	27.3735	0.0525531
11.1328	27.1681	0.0218836
11.4886	26.9628	0.00358261
11.8443	26.7574	0.0025286
12.2	26.552	0.00206968
12.5557	26.3467	0.00163025
12.9114	26.1413	0.00116527
10.4214	27.1681	0.00564925
10.0657	26.9628	0.00228831
9.70998	26.7574	0.00115597
10.7771	27.7843	0.00729019
11.1328	27.5789	0.00481207
10.4214	27.5789	0.00149713
10.7771	28.195	0.00210611
14.3695	24.8887	0.244132
14.0138	24.6833	0.0198476
13.6581	24.478	0.00548284
14.0138	24.2726	0.00155947
13.3024	24.2726	0.00177505
14.3695	25.2995	0.126592
14.0138	25.0941	0.00478528
13.6581	24.8887	0.00166101
14.3695	25.7102	0.0104203
14.7252	25.5048	0.0227821
14.0138	25.5048	0.00867365
14.3695	26.1209	0.00214131
14.7252	25.9156	0.00157763
13.6581	25.7102	0.00465693
13.3024	25.9156	0.0031533
12.9466	26.1209	0.00211085
12.5909	26.3263	0.00130482
-4.44E-16	37.3331	0.0739101
-4.44E-16	36.9223	0.00905416
-4.44E-16	36.5116	0.00156822
-4.44E-16	37.7438	0.242107
0.355715	37.5384	0.0623047
0.711431	37.3331	0.0156798
1.06715	37.1277	0.00625254
1.42286	36.9223	0.00264045
1.77858	36.7169	0.00101795
-4.44E-16	38.1546	0.0471439
0.355715	37.9492	0.014485
-4.44E-16	38.5653	0.0127061
0.711431	38.1546	0.00106195
-4.44E-16	38.976	0.00452679
-4.44E-16	39.3868	0.00157511
3.59238	35.259	0.0302737
3.59238	34.8483	0.00495535
3.59238	34.4375	0.00127347
3.59238	35.6698	0.0339695
3.94809	35.4644	0.0159129
4.30381	35.259	0.00224438
3.23666	35.4644	0.00806738
2.88095	35.259	0.00127985
3.59238	36.0805	0.0053019
3.94809	35.8751	0.00810121
3.23666	35.8751	0.00143531
4.30381	36.0805	0.00102554
7.18475	33.1849	0.0276878
6.82904	32.9796	0.001603
7.18475	32.7742	0.00215094
7.18475	33.5957	0.0769569
7.54047	33.3903	0.023074
7.89618	33.1849	0.00603982
8.2519	32.9796	0.00365759
8.60761	32.7742	0.00248338
8.96333	32.5688	0.00161427
6.82904	33.3903	0.0129497
6.47332	33.1849	0.00466327
6.11761	32.9796	0.00223635
5.76189	32.7742	0.00104839
7.18475	34.0064	0.0132562
7.54047	33.8011	0.00677379
7.18475	34.4172	0.00453812
7.18475	34.8279	0.00180646
10.7771	31.1109	0.14809
11.1328	30.9055	0.00135585
10.4214	30.9055	0.0084645
10.7771	30.7001	0.0158142
10.0657	30.7001	0.00220364
10.7771	30.2894	0.00377039
10.7771	31.5216	0.182345
11.1328	31.3163	0.108715
11.4886	31.1109	0.0151179
11.8443	30.9055	0.00706729
12.2	30.7001	0.00399359
12.5557	30.4948	0.00225184
12.9114	30.2894	0.00116449
10.4214	31.3163	0.021069
10.0657	31.1109	0.00591944
9.70998	30.9055	0.00211794
10.7771	31.9324	0.0221982
11.1328	31.727	0.0421725
11.4886	31.5216	0.00416696
10.4214	31.727	0.00296387
10.7771	32.3431	0.00568688
11.1328	32.1378	0.00220345
11.4886	31.9324	0.00402924
10.0657	31.9324	0.00245687
10.7771	32.7539	0.00166126
9.70998	32.1378	0.00232018
9.35427	32.3431	0.00197705
8.99855	32.5485	0.00149785
14.3695	29.0368	0.041484
14.7252	28.8315	0.00271232
14.0138	28.8315	0.00216365
14.3695	28.6261	0.00537485
14.7252	28.4207	0.0011228
14.3695	28.2153	0.00177195
14.3695	29.4476	0.0275244
14.7252	29.2422	0.0403112
15.0809	29.0368	0.0027443
14.0138	29.2422	0.00109241
14.3695	29.8583	0.00151372
14.7252	29.6529	0.011992
15.0809	29.4476	0.00362994
14.0138	29.6529	0.0016444
15.0809	29.8583	0.00145087
15.4366	29.6529	0.00101506
13.6581	29.8583	0.00156514
13.3024	30.0637	0.00167585
12.9466	30.2691	0.00163087
12.5909	30.4744	0.00141737
12.2352	30.6798	0.00107808
-4.44E-16	41.4812	0.0112404
-4.44E-16	41.0704	0.00167306
-4.44E-16	41.8919	0.0363773
0.355715	41.6866	0.010279
0.711431	41.4812	0.00166672
-4.44E-16	42.3027	0.00925865
0.355715	42.0973	0.00935583
-4.44E-16	42.7134	0.00138847
0.711431	42.3027	0.00123684
3.59238	39.4071	0.00893173
3.59238	39.8179	0.0926832
3.94809	39.6125	0.0222681
4.30381	39.4071	0.00722197
4.65952	39.2018	0.00388001
5.01524	38.9964	0.00221458
5.37095	38.791	0.00115637
3.23666	39.6125	0.0185329
2.88095	39.4071	0.00643585
2.52523	39.2018	0.00302594
2.16951	38.9964	0.00139765
3.59238	40.2286	0.0189099
3.94809	40.0232	0.00788017
3.59238	40.6394	0.00676367
3.59238	41.0501	0.00325317
3.59238	41.4608	0.00156073
7.18475	37.3331	0.0668691
6.82904	37.1277	0.00172795
7.18475	36.9223	0.00782374
7.18475	36.5116	0.00131894
7.18475	37.7438	0.226185
7.54047	37.5384	0.0870714
7.89618	37.3331	0.0178552
8.2519	37.1277	0.00771405
8.60761	36.9223	0.00378703
8.96333	36.7169	0.00180237
6.82904	37.5384	0.0398509
6.47332	37.3331	0.0107536
6.11761	37.1277	0.00380823
5.76189	36.9223	0.00129941
7.18475	38.1546	0.0393633
7.54047	37.9492	0.0585469
7.18475	38.5653	0.0106784
7.54047	38.3599	0.00146915
7.89618	38.1546	0.00657353
7.18475	38.976	0.00380993
7.18475	39.3868	0.00132173
5.76189	38.5653	0.00116203
5.40618	38.7707	0.00119079
10.7771	35.259	0.0239028
11.1328	35.0536	0.00103108
10.7771	34.8483	0.00365267
10.7771	35.6698	0.0318776
11.1328	35.4644	0.0274393
11.4886	35.259	0.00298062
10.4214	35.4644	0.00365214
10.7771	36.0805	0.0034339
11.1328	35.8751	0.0205322
11.4886	35.6698	0.00106011
11.4886	36.0805	0.00296586
9.35427	36.4912	0.0011648
8.99855	36.6966	0.00128721
8.64284	36.902	0.00120429
14.3695	33.1849	0.0216062
14.0138	32.9796	0.00207691
14.3695	32.7742	0.00139784
14.3695	33.5957	0.0609566
14.7252	33.3903	0.0262278
15.0809	33.1849	0.00425378
15.4366	32.9796	0.00296171
15.7924	32.7742	0.00241215
16.1481	32.5688	0.00189117
16.5038	32.3635	0.00134882
14.0138	33.3903	0.00767669
13.6581	33.1849	0.00266468
13.3024	32.9796	0.00105931
14.3695	34.0064	0.00803293
14.7252	33.8011	0.0200327
14.0138	33.8011	0.00183466
14.3695	34.4172	0.00285282
14.7252	34.2118	0.00199093
15.0809	34.0064	0.00135094
14.3695	34.8279	0.00116204
17.9619	31.1109	0.0979134
17.6062	30.9055	0.00831128
17.2504	30.7001	0.00178272
17.9619	31.5216	0.149522
17.6062	31.3163	0.00964289
17.2504	31.1109	0.00253329
17.9619	31.9324	0.0100586
18.3176	31.727	0.0878316
17.6062	31.727	0.0104415
17.9619	32.3431	0.00264035
18.3176	32.1378	0.00748112
17.2504	31.9324	0.00553441
18.3176	32.5485	0.00159593
16.8947	32.1378	0.00372882
16.539	32.3431	0.00249864
16.1833	32.5485	0.00154971
-4.44E-16	45.6293	0.00106354
-4.44E-16	46.04	0.0929689
0.355715	45.8347	0.0187812
0.711431	45.6293	0.00651487
1.06715	45.4239	0.00305859
1.42286	45.2186	0.00141233
-4.44E-16	46.4508	0.0224932
0.355715	46.2454	0.0079125
-4.44E-16	46.8615	0.00755566
-4.44E-16	47.2723	0.00413127
-4.44E-16	47.683	0.00241411
0	48.0938	0.00129984
3.59238	43.5552	0.0181462
3.59238	43.1445	0.0016151
3.59238	43.966	0.243354
3.94809	43.7606	0.0635321
4.30381	43.5552	0.0159717
4.65952	43.3499	0.00636069
5.01524	43.1445	0.00268676
5.37095	42.9391	0.001033
3.23666	43.7606	0.0486528
2.88095	43.5552	0.0130283
2.52523	43.3499	0.00460101
2.16951	43.1445	0.00157542
3.59238	44.3767	0.0606149
3.94809	44.1714	0.065399
3.23666	44.1714	0.0146752
3.59238	44.7875	0.0153825
4.30381	44.3767	0.0077344
2.88095	44.3767	0.00108693
3.59238	45.1982	0.00613651
4.65952	44.5821	0.00114729
3.59238	45.609	0.00259143
3.59238	46.0197	0.00101962
7.18475	41.4812	0.00991931
7.18475	41.0704	0.00142463
7.18475	41.8919	0.034275
7.54047	41.6866	0.0163315
7.89618	41.4812	0.00230959
6.82904	41.6866	0.00581379
7.18475	42.3027	0.00745433
7.54047	42.0973	0.0264861
6.82904	42.0973	0.00146842
7.18475	42.7134	0.00109241
7.89618	42.3027	0.00411705
10.7771	39.4071	0.00767511
10.7771	39.8179	0.0774152
11.1328	39.6125	0.0234361
11.4886	39.4071	0.0061265
11.8443	39.2018	0.00370401
12.2	38.9964	0.00251474
12.5557	38.791	0.00163072
10.4214	39.6125	0.0129186
10.0657	39.4071	0.0043016
9.70998	39.2018	0.00166334
10.7771	40.2286	0.0134344
11.1328	40.0232	0.0257455
10.7771	40.6394	0.00496667
11.1328	40.434	0.00152651
11.4886	40.2286	0.00209203
10.7771	41.0501	0.00242988
10.7771	41.4608	0.00118105
14.3695	37.3331	0.048686
14.7252	37.1277	0.00411386
14.0138	37.1277	0.00259433
14.3695	36.9223	0.0048888
14.3695	37.7438	0.18407
14.7252	37.5384	0.110888
15.0809	37.3331	0.0154247
15.4366	37.1277	0.00719806
15.7924	36.9223	0.00406678
16.1481	36.7169	0.00228829
16.5038	36.5116	0.00118171
14.0138	37.5384	0.0221925
13.6581	37.3331	0.00565252
13.3024	37.1277	0.00162048
14.3695	38.1546	0.0214405
14.7252	37.9492	0.13442
15.0809	37.7438	0.00164216
14.0138	37.9492	0.00299159
14.3695	38.5653	0.0060287
14.7252	38.3599	0.00770506
15.0809	38.1546	0.0142622
13.6581	38.1546	0.00248011
14.3695	38.976	0.00216834
14.7252	38.7707	0.00197421
15.4366	38.3599	0.00320693
13.3024	38.3599	0.00234286
12.9466	38.5653	0.00200144
12.5909	38.7707	0.0015177
12.2352	38.976	0.00100598
17.9619	35.259	0.0142999
18.3176	35.0536	0.00380882
17.9619	34.8483	0.00184654
18.3176	34.6429	0.00116372
17.9619	35.6698	0.0279314
18.3176	35.4644	0.0412112
18.6733	35.259	0.00281677
17.6062	35.4644	0.0015702
17.9619	36.0805	0.0010961
18.3176	35.8751	0.0365539
18.6733	35.6698	0.00280475
17.6062	35.8751	0.00166512
18.3176	36.2859	0.00180312
18.6733	36.0805	0.00459726
19.029	35.8751	0.00108044
17.2504	36.0805	0.00158574
19.029	36.2859	0.00140815
16.8947	36.2859	0.00169752
16.539	36.4912	0.00165569
16.1833	36.6966	0.00144018
15.8276	36.902	0.00109105
-4.44E-16	50.1882	0.227681
0.355715	49.9828	0.0413457
0.711431	49.7774	0.0111389
1.06715	49.572	0.00393475
1.42286	49.3667	0.00134368
-4.44E-16	50.5989	0.0834503
0.355715	50.3935	0.0598724
0.711431	50.1882	0.00135516
-4.44E-16	51.0097	0.0173574
0.711431	50.5989	0.00679959
-4.44E-16	51.4204	0.00745648
-4.44E-16	51.8311	0.00362165
0	52.2419	0.00172912
3.59238	47.7034	0.00206797
3.59238	48.1141	0.0343881
3.94809	47.9087	0.00852586
4.30381	47.7034	0.00136106
3.23666	47.9087	0.00595878
3.59238	48.5249	0.0145774
3.94809	48.3195	0.0269152
3.23666	48.3195	0.008404
3.59238	48.9356	0.00192893
4.30381	48.5249	0.00419851
2.88095	48.5249	0.00107553
7.18475	45.6293	0.00102835
7.18475	46.04	0.0838551
7.54047	45.8347	0.0190205
7.89618	45.6293	0.00627484
8.2519	45.4239	0.00339843
8.60761	45.2186	0.00195178
8.96333	45.0132	0.00102153
6.82904	45.8347	0.0152646
6.47332	45.6293	0.00503039
6.11761	45.4239	0.00192836
7.18475	46.4508	0.0189111
7.54047	46.2454	0.0279541
7.18475	46.8615	0.00647129
7.89618	46.4508	0.00241511
7.18475	47.2723	0.00357155
7.18475	47.683	0.00209929
7.18475	48.0938	0.00113565
10.7771	43.5552	0.014737
11.1328	43.3499	0.00169184
10.7771	43.1445	0.00115929
10.7771	43.966	0.204162
11.1328	43.7606	0.0737945
11.4886	43.5552	0.0152241
11.8443	43.3499	0.00660881
12.2	43.1445	0.00325107
12.5557	42.9391	0.00154204
10.4214	43.7606	0.0317515
10.0657	43.5552	0.00806571
9.70998	43.3499	0.00231877
10.7771	44.3767	0.0407643
11.1328	44.1714	0.164839
10.7771	44.7875	0.0106038
11.1328	44.5821	0.00431212
11.4886	44.3767	0.0193184
10.7771	45.1982	0.00427186
11.1328	44.9929	0.00136047
11.8443	44.5821	0.00449432
10.7771	45.609	0.00180394
9.35427	44.7875	0.00103678
8.99855	44.9929	0.00105788
14.3695	41.4812	0.00664436
14.7252	41.2758	0.00133325
14.3695	41.8919	0.0286076
14.7252	41.6866	0.0233687
15.0809	41.4812	0.00249264
14.0138	41.6866	0.00294918
14.3695	42.3027	0.00346057
14.7252	42.0973	0.0520762
14.7252	42.508	0.0014064
15.0809	42.3027	0.00740588
15.4366	42.508	0.00230835
12.9466	42.7134	0.00103676
12.5909	42.9188	0.00114277
12.2352	43.1242	0.00106282
17.9619	39.4071	0.00544356
17.9619	39.8179	0.053396
18.3176	39.6125	0.0225963
18.6733	39.4071	0.00369744
19.029	39.2018	0.00259878
19.3847	38.9964	0.00212677
19.7405	38.791	0.00166765
20.0962	38.5856	0.00118891
17.6062	39.6125	0.00710482
17.2504	39.4071	0.00199435
17.9619	40.2286	0.0060416
18.3176	40.0232	0.0533755
17.6062	40.0232	0.0015319
17.9619	40.6394	0.00248634
18.3176	40.434	0.00499595
18.6733	40.2286	0.00371247
17.9619	41.0501	0.00127411
18.3176	40.8447	0.0019053
21.5543	37.3331	0.0266889
21.1985	37.1277	0.00187835
21.5543	37.7438	0.129712
21.1985	37.5384	0.010362
20.8428	37.3331	0.00210616
21.5543	38.1546	0.00528793
21.91	37.9492	0.225989
21.1985	37.9492	0.00890157
21.5543	38.5653	0.00178863
21.91	38.3599	0.0185736
20.8428	38.1546	0.00477988
21.91	38.7707	0.00509845
22.2657	38.5653	0.00145959
20.4871	38.3599	0.00323396
21.91	39.1814	0.0016377
20.1314	38.5653	0.00217378
19.7757	38.7707	0.00134734
-4.44E-16	52.6933	0.00106141
-4.44E-16	52.2826	0.00123872
-4.44E-16	51.8718	0.00124578
-4.44E-16	51.4611	0.00105975
-4.44E-16	54.3363	0.0322127
0.355715	54.1309	0.00397387
-4.44E-16	54.747	0.0250916
0.355715	54.5417	0.0215819
-4.44E-16	55.1578	0.00260151
0.711431	54.747	0.003155
3.59238	52.2622	0.0776935
3.94809	52.0569	0.0135451
4.30381	51.8515	0.00485395
4.65952	51.6461	0.00231599
5.01524	51.4407	0.00108492
3.23666	52.0569	0.0132307
2.88095	51.8515	0.00439983
2.52523	51.6461	0.00169544
3.59238	52.673	0.023344
3.94809	52.4676	0.0259701
4.30381	52.2622	0.00139644
3.23666	52.4676	0.00686464
3.59238	53.0837	0.00638863
4.30381	52.673	0.00213286
3.59238	53.4945	0.00390753
3.59238	53.9052	0.00268656
3.59238	54.3159	0.00176941
3.59238	54.7267	0.00102669
7.18475	50.1882	0.204433
7.54047	49.9828	0.0437933
7.89618	49.7774	0.0112586
8.2519	49.572	0.00452054
8.60761	49.3667	0.00191049
6.82904	49.9828	0.0322283
6.47332	49.7774	0.00818717
6.11761	49.572	0.00235056
7.18475	50.5989	0.0691163
7.54047	50.3935	0.166489
7.89618	50.1882	0.00390499
8.2519	49.9828	0.00127286
6.82904	50.3935	0.0121435
7.18475	51.0097	0.0144871
7.89618	50.5989	0.0196056
6.82904	50.8043	0.00146586
7.18475	51.4204	0.00626289
8.2519	50.8043	0.00457115
7.18475	51.8311	0.00304743
8.60761	51.0097	0.00100214
7.18475	52.2419	0.00145297
10.7771	47.7034	0.00157077
10.7771	48.1141	0.0287624
11.1328	47.9087	0.0109282
11.4886	47.7034	0.00149738
10.4214	47.9087	0.00359371
10.7771	48.5249	0.00937963
11.1328	48.3195	0.0588811
10.4214	48.3195	0.00114175
10.7771	48.9356	0.00119077
11.4886	48.5249	0.00870048
11.8443	48.7302	0.00272616
14.3695	46.04	0.0609017
14.7252	45.8347	0.0166435
15.0809	45.6293	0.00451567
15.4366	45.4239	0.00278622
15.7924	45.2186	0.00191473
16.1481	45.0132	0.00124841
14.0138	45.8347	0.00962781
13.6581	45.6293	0.00268112
14.3695	46.4508	0.0106173
14.7252	46.2454	0.0628836
14.3695	46.8615	0.00392299
14.7252	46.6562	0.00330126
15.0809	46.4508	0.00497416
14.3695	47.2723	0.00223931
14.7252	47.0669	0.00151667
14.3695	47.683	0.00134353
17.9619	43.5552	0.00917406
18.3176	43.3499	0.00400426
17.9619	43.966	0.141982
18.3176	43.7606	0.079061
18.6733	43.5552	0.0109742
19.029	43.3499	0.00520122
19.3847	43.1445	0.00295886
19.7405	42.9391	0.00166224
17.6062	43.7606	0.0165977
17.2504	43.5552	0.0034378
17.9619	44.3767	0.0151974
18.3176	44.1714	0.302464
17.6062	44.1714	0.00208661
17.9619	44.7875	0.00441916
18.3176	44.5821	0.0152612
18.6733	44.3767	0.0295321
17.2504	44.3767	0.0018556
17.9619	45.1982	0.00184149
18.3176	44.9929	0.00483452
18.6733	44.7875	0.00147725
19.029	44.5821	0.00824858
16.8947	44.5821	0.00177345
18.3176	45.4036	0.00192925
19.3847	44.7875	0.00265954
16.539	44.7875	0.00151995
16.1833	44.9929	0.00114826
21.5543	41.4812	0.00303274
21.91	41.2758	0.00297339
21.5543	41.8919	0.0210077
21.91	41.6866	0.0301767
22.2657	41.4812	0.00194672
21.1985	41.6866	0.00134016
21.91	42.0973	0.080674
21.1985	42.0973	0.00123468
21.91	42.508	0.00362508
22.2657	42.3027	0.00903802
20.8428	42.3027	0.00121172
22.6214	42.508	0.00334948
20.4871	42.508	0.00130376
22.9771	42.7134	0.00144089
20.1314	42.7134	0.00127542
19.7757	42.9188	0.00110854
-4.44E-16	58.0737	0.0015028
-4.44E-16	58.4844	0.0614108
0.355715	58.279	0.0081252
0.711431	58.0737	0.00280685
1.06715	57.8683	0.00110659
-4.44E-16	58.8951	0.0261607
0.355715	58.6898	0.0204127
0.711431	58.4844	0.00188459
-4.44E-16	59.3059	0.00452303
0.711431	58.8951	0.00140954
-4.44E-16	59.7166	0.00314654
-4.44E-16	60.1274	0.00256648
0	60.5381	0.00201975
0	60.9489	0.00144171
3.59238	55.9996	0.00207206
3.59238	55.5889	0.00191362
3.59238	55.1781	0.00190575
3.59238	54.7674	0.00169153
3.59238	54.3566	0.00130518
3.59238	56.4103	0.184897
3.94809	56.205	0.0230459
4.30381	55.9996	0.00642689
4.65952	55.7942	0.00228415
3.23666	56.205	0.023322
2.88095	55.9996	0.0059366
2.52523	55.7942	0.00169427
3.59238	56.8211	0.104945
3.94809	56.6157	0.138593
4.30381	56.4103	0.00753707
4.65952	56.205	0.00194603
3.23666	56.6157	0.0442002
2.88095	56.4103	0.00220154
3.59238	57.2318	0.0149455
3.94809	57.0265	0.00118339
4.30381	56.8211	0.0149406
3.23666	57.0265	0.0036189
2.88095	56.8211	0.00433716
3.59238	57.6426	0.00688192
4.65952	57.0265	0.00338422
3.59238	58.0533	0.00381077
3.59238	58.4641	0.00212927
3.59238	58.8748	0.0010926
7.18475	52.2826	0.00108464
7.18475	51.8718	0.00108852
7.18475	54.3363	0.0286344
7.54047	54.1309	0.00417072
6.82904	54.1309	0.00307785
7.18475	54.747	0.0207604
7.54047	54.5417	0.0536489
7.89618	54.3363	0.00140171
6.82904	54.5417	0.0057344
7.18475	55.1578	0.00210378
7.89618	54.747	0.00768122
6.82904	54.9524	0.00105113
8.2519	54.9524	0.00239799
10.7771	52.2622	0.0609209
11.1328	52.0569	0.0109373
11.4886	51.8515	0.00388172
11.8443	51.6461	0.00217088
12.2	51.4407	0.00127447
10.4214	52.0569	0.00971849
10.0657	51.8515	0.00270606
10.7771	52.673	0.0162235
11.1328	52.4676	0.063148
11.4886	52.2622	0.00300226
11.8443	52.0569	0.00138208
10.7771	53.0837	0.00462308
11.1328	52.8783	0.00106861
11.4886	52.673	0.00502152
10.7771	53.4945	0.00289082
10.7771	53.9052	0.00201084
10.7771	54.3159	0.00133405
14.7252	49.572	0.00108608
14.3695	50.1882	0.146088
14.7252	49.9828	0.0404048
15.0809	49.7774	0.00865783
15.4366	49.572	0.00384194
15.7924	49.3667	0.00190426
14.0138	49.9828	0.0193305
13.6581	49.7774	0.00403446
14.3695	50.5989	0.0364188
14.7252	50.3935	0.334327
15.0809	50.1882	0.00569305
15.4366	49.9828	0.00259573
15.7924	49.7774	0.00134577
14.3695	51.0097	0.00798126
14.7252	50.8043	0.00650824
15.0809	50.5989	0.0344861
14.3695	51.4204	0.00353683
14.7252	51.215	0.00279269
15.4366	50.8043	0.00972261
14.3695	51.8311	0.00173282
14.7252	51.6258	0.00140226
15.7924	51.0097	0.00316
17.9619	48.1141	0.0198195
18.3176	47.9087	0.0128787
18.6733	47.7034	0.00129382
17.6062	47.9087	0.00175805
17.9619	48.5249	0.00294942
18.3176	48.3195	0.100231
18.3176	48.7302	0.00208064
18.6733	48.5249	0.0122465
19.029	48.7302	0.0045433
19.3847	48.9356	0.00195083
21.5543	46.04	0.0343248
21.91	45.8347	0.0133973
22.2657	45.6293	0.00228311
22.6214	45.4239	0.00166334
22.9771	45.2186	0.00138386
23.3328	45.0132	0.001091
21.1985	45.8347	0.00420186
21.5543	46.4508	0.00296555
21.91	46.2454	0.10605
21.5543	46.8615	0.00143561
21.91	46.6562	0.00801037
22.2657	46.4508	0.00643658
21.91	47.0669	0.00354838
22.6214	46.6562	0.00134633
21.91	47.4777	0.00195478
21.91	47.8884	0.00106585
25.1466	43.5552	0.00359986
25.1466	43.966	0.0795337
24.7909	43.7606	0.0061708
25.5023	44.1714	0.441018
24.7909	44.1714	0.00519839
25.5023	44.5821	0.0302142
24.4352	44.3767	0.00291307
25.5023	44.9929	0.0096216
25.8581	44.7875	0.00220508
24.0795	44.5821	0.00199745
25.5023	45.4036	0.00387403
23.7238	44.7875	0.00134953
25.5023	45.8143	0.00156167
-4.44E-16	62.2218	0.00910774
-4.44E-16	61.811	0.00486828
-4.44E-16	61.4003	0.00331775
-4.44E-16	60.9895	0.00227158
-4.44E-16	60.5788	0.00143122
-4.44E-16	62.6325	0.150897
0.355715	62.4271	0.0107401
0.711431	62.2218	0.00280523
-4.44E-16	63.0433	0.143379
0.355715	62.8379	0.0926906
0.711431	62.6325	0.00764224
1.06715	62.4271	0.00162631
-4.44E-16	63.454	0.0104593
0.355715	63.2486	0.00881927
0.711431	63.0433	0.00809066
-4.44E-16	63.8648	0.00537847
0.711431	63.454	0.00228117
1.06715	63.2486	0.00169833
-4.44E-16	64.2755	0.00350923
0	64.6862	0.00231332
0	65.097	0.00140778
3.59238	60.1477	0.00137273
3.59238	59.737	0.00140876
3.59238	59.3262	0.00160149
3.59238	58.9155	0.00163338
3.59238	58.5047	0.00147639
3.59238	58.094	0.00121074
3.59238	60.5585	0.0280613
3.94809	60.3531	0.00134572
3.23666	60.3531	0.00174021
3.59238	60.9692	0.0378029
3.94809	60.7638	0.0388961
4.30381	60.5585	0.001944
3.23666	60.7638	0.013122
3.59238	61.38	0.00252219
3.94809	61.1746	0.00237422
4.30381	60.9692	0.00497338
3.23666	61.1746	0.00324071
2.88095	60.9692	0.00163084
4.65952	61.1746	0.00152922
7.18475	58.0737	0.00123659
7.18475	58.4844	0.0534509
7.54047	58.279	0.00624551
7.89618	58.0737	0.00248556
8.2519	57.8683	0.00124068
6.82904	58.279	0.00732871
6.47332	58.0737	0.00205582
7.18475	58.8951	0.0221302
7.54047	58.6898	0.0540763
7.89618	58.4844	0.00470878
8.2519	58.279	0.00176512
6.82904	58.6898	0.00494167
7.18475	59.3059	0.00386451
7.89618	58.8951	0.00382642
7.18475	59.7166	0.00271944
7.18475	60.1274	0.00222887
7.18475	60.5381	0.00175813
7.18475	60.9489	0.00125701
10.7771	55.9996	0.00141247
10.7771	55.5889	0.00142259
10.7771	55.1781	0.00143337
10.7771	54.7674	0.00127166
10.7771	56.4103	0.141729
11.1328	56.205	0.0171341
11.4886	55.9996	0.00487294
11.8443	55.7942	0.00201557
10.4214	56.205	0.0169896
10.0657	55.9996	0.00352196
10.7771	56.8211	0.0726755
11.1328	56.6157	0.308121
11.4886	56.4103	0.0146484
11.8443	56.205	0.0047176
12.2	55.9996	0.00191201
10.4214	56.6157	0.0077506
10.7771	57.2318	0.0103555
11.4886	56.8211	0.0303906
11.8443	56.6157	0.00143931
10.4214	57.0265	0.0033371
10.7771	57.6426	0.00485287
11.8443	57.0265	0.00850664
10.7771	58.0533	0.00270532
12.2	57.2318	0.00274797
10.7771	58.4641	0.00151198
14.3695	54.3363	0.0197482
14.7252	54.1309	0.00377224
14.0138	54.1309	0.00178231
14.3695	54.747	0.0108771
14.7252	54.5417	0.101616
15.0809	54.3363	0.00199338
14.3695	55.1578	0.00102774
15.0809	54.747	0.0124568
15.4366	54.9524	0.00462109
15.7924	55.1578	0.00198389
17.9619	52.2622	0.0360087
18.3176	52.0569	0.00726769
18.6733	51.8515	0.00223837
19.029	51.6461	0.00145827
19.3847	51.4407	0.00103348
17.6062	52.0569	0.00481842
17.9619	52.673	0.0067831
18.3176	52.4676	0.115188
18.6733	52.2622	0.00371183
19.029	52.0569	0.0021601
19.3847	51.8515	0.00146131
17.9619	53.0837	0.00222208
18.3176	52.8783	0.00416821
18.6733	52.673	0.0075536
17.9619	53.4945	0.00147273
18.3176	53.2891	0.00237452
19.029	52.8783	0.00160522
17.9619	53.9052	0.00105535
18.3176	53.6998	0.00160025
18.3176	54.1106	0.00107901
21.91	49.572	0.00129673
21.5543	50.1882	0.0791963
21.91	49.9828	0.0345252
22.2657	49.7774	0.00492916
22.6214	49.572	0.00243905
22.9771	49.3667	0.00141159
21.1985	49.9828	0.00770271
21.5543	50.5989	0.00787699
21.91	50.3935	0.530508
22.2657	50.1882	0.00410186
22.6214	49.9828	0.00308956
22.9771	49.7774	0.0020648
23.3328	49.572	0.00130619
21.5543	51.0097	0.00221688
21.91	50.8043	0.0194564
22.2657	50.5989	0.0417136
21.5543	51.4204	0.00106469
21.91	51.215	0.00738775
22.2657	51.0097	0.0016181
22.6214	50.8043	0.013292
21.91	51.6258	0.00357761
22.9771	51.0097	0.00533046
21.91	52.0365	0.00177579
23.3328	51.215	0.00210575
25.5023	47.498	0.00102366
25.1466	48.1141	0.0108328
25.5023	47.9087	0.0142217
25.5023	48.3195	0.140271
25.5023	48.7302	0.00485254
25.8581	48.5249	0.0122875
25.5023	49.141	0.00104484
26.2138	48.7302	0.00521919
26.5695	48.9356	0.00276939
26.9252	49.141	0.00142882
-4.44E-16	66.3699	0.00401277
-4.44E-16	65.9592	0.00289291
-4.44E-16	65.5484	0.0024569
-4.44E-16	65.1377	0.00200651
-4.44E-16	64.7269	0.00148778
-4.44E-16	64.3162	0.0010034
-4.44E-16	66.7806	0.0265699
-4.44E-16	67.1914	0.0575653
0.355715	66.986	0.021339
0.711431	66.7806	0.00141839
-4.44E-16	67.6021	0.00177754
0.355715	67.3968	0.00709937
0.711431	67.1914	0.00212313
0.711431	67.6021	0.00244317
3.59238	64.2958	0.00243405
3.59238	64.7066	0.0410657
3.94809	64.5012	0.00299121
4.30381	64.2958	0.00116767
3.23666	64.5012	0.00387528
2.88095	64.2958	0.00111818
3.59238	65.1173	0.0274923
3.94809	64.912	0.0388205
4.30381	64.7066	0.00476509
4.65952	64.5012	0.00149326
3.23666	64.912	0.0130099
2.88095	64.7066	0.0015593
3.59238	65.5281	0.00183241
4.30381	65.1173	0.00209931
3.23666	65.3227	0.00146832
3.59238	65.9388	0.00168625
3.59238	66.3496	0.00177802
3.59238	66.7603	0.00172341
3.59238	67.171	0.00149473
3.59238	67.5818	0.00118033
7.18475	62.2218	0.00765483
7.18475	61.811	0.0041504
7.18475	61.4003	0.00284209
7.18475	60.9895	0.00194783
7.18475	60.5788	0.00122472
7.18475	62.6325	0.129503
7.54047	62.4271	0.00599431
7.89618	62.2218	0.00198854
6.82904	62.4271	0.0109377
6.47332	62.2218	0.00222625
7.18475	63.0433	0.122516
7.54047	62.8379	0.234784
7.89618	62.6325	0.0186251
8.2519	62.4271	0.00512913
8.60761	62.2218	0.00165566
6.82904	62.8379	0.0246431
6.47332	62.6325	0.00166329
7.18475	63.454	0.00878831
7.54047	63.2486	0.00426319
7.89618	63.0433	0.0197671
8.2519	62.8379	0.00151801
6.82904	63.2486	0.00939534
6.47332	63.0433	0.00175769
7.18475	63.8648	0.00457615
7.89618	63.454	0.00149045
8.2519	63.2486	0.00538762
6.47332	63.454	0.00184079
7.18475	64.2755	0.00299922
8.60761	63.454	0.00169968
7.18475	64.6862	0.00197898
7.18475	65.097	0.00120171
10.7771	60.1477	0.00100204
10.7771	59.737	0.00106154
10.7771	59.3262	0.00121212
10.7771	58.9155	0.00123607
10.7771	58.5047	0.00111681
10.7771	60.5585	0.020849
10.4214	60.3531	0.0014015
10.7771	60.9692	0.0268063
11.1328	60.7638	0.0841401
11.4886	60.5585	0.00378161
10.4214	60.7638	0.00267571
10.7771	61.38	0.00167978
11.4886	60.9692	0.00953321
10.4214	61.1746	0.00237973
11.8443	61.1746	0.00353255
12.2	61.38	0.00151867
14.3695	58.4844	0.0342065
14.7252	58.279	0.00324145
15.0809	58.0737	0.00147759
14.0138	58.279	0.0042599
14.3695	58.8951	0.0127128
14.7252	58.6898	0.106939
15.0809	58.4844	0.00748108
15.4366	58.279	0.00328829
15.7924	58.0737	0.00179622
14.3695	59.3059	0.00232646
15.0809	58.8951	0.00657344
14.3695	59.7166	0.00170221
15.4366	59.1005	0.00137635
14.3695	60.1274	0.00141814
14.3695	60.5381	0.00112739
17.9619	56.4103	0.0788265
18.3176	56.205	0.00978129
18.6733	55.9996	0.00258499
19.029	55.7942	0.00123026
17.6062	56.205	0.00774698
17.9619	56.8211	0.0299148
18.3176	56.6157	0.535134
18.6733	56.4103	0.018235
19.029	56.205	0.00714555
19.3847	55.9996	0.00354007
19.7405	55.7942	0.00178032
17.9619	57.2318	0.00444128
18.3176	57.0265	0.00508558
18.6733	56.8211	0.0423066
19.029	56.6157	0.00151144
17.9619	57.6426	0.00218322
18.3176	57.4372	0.0033649
19.029	57.0265	0.0134833
17.9619	58.0533	0.00123769
18.3176	57.848	0.00214797
19.3847	57.2318	0.0054091
18.3176	58.2587	0.00132489
19.7405	57.4372	0.00214049
21.5543	54.3363	0.00983537
21.91	54.1309	0.00313909
21.5543	54.747	0.00227568
21.91	54.5417	0.156062
22.2657	54.3363	0.00170286
21.91	54.9524	0.00188122
22.2657	54.747	0.0143932
22.6214	54.9524	0.0060792
22.9771	55.1578	0.00321543
23.3328	55.3631	0.00165722
25.1466	52.2622	0.0142312
25.5023	52.0569	0.00435145
24.7909	52.0569	0.0011153
23.0123	51.03	0.00102204
25.5023	52.4676	0.168209
25.8581	52.2622	0.00233821
26.2138	52.0569	0.00207542
26.5695	51.8515	0.00178759
26.9252	51.6461	0.00146245
27.2809	51.4407	0.00109986
25.5023	52.8783	0.0084918
25.8581	52.673	0.00760658
25.5023	53.2891	0.00442892
26.2138	52.8783	0.00179195
25.5023	53.6998	0.00291451
25.5023	54.1106	0.00194529
25.5023	54.5213	0.00120142
28.739	50.1882	0.028608
28.3833	49.9828	0.00119855
29.0947	50.3935	0.693255
28.3833	50.3935	0.0017967
29.0947	50.8043	0.0336404
28.3833	50.8043	0.00199149
28.0276	50.5989	0.00109794
29.0947	51.215	0.0122569
29.4504	51.0097	0.00191504
28.0276	51.0097	0.00198101
29.0947	51.6258	0.00585141
27.6719	51.215	0.00160025
29.0947	52.0365	0.00289278
27.3161	51.4204	0.00114039
29.0947	52.4473	0.00133625
-4.44E-16	70.518	0.00266769
-4.44E-16	70.9288	0.0275517
0.355715	70.7234	0.00114566
-4.44E-16	71.3395	0.0315699
0.355715	71.1341	0.0223335
0.711431	70.9288	0.00321335
0.355715	71.5449	0.00341493
0	72.9825	0.00119968
0	73.3932	0.00131883
0	73.804	0.00126981
0	74.2147	0.00103917
3.59238	68.444	0.0142223
3.59238	68.0332	0.00665526
3.59238	67.6225	0.00379027
3.59238	67.2117	0.00218412
3.59238	66.801	0.00115953
3.59238	68.8547	0.110857
3.94809	68.6493	0.00183322
3.23666	68.6493	0.00449303
3.59238	69.2654	0.176951
3.94809	69.0601	0.143361
4.30381	68.8547	0.0149716
4.65952	68.6493	0.00345688
3.23666	69.0601	0.0463128
2.88095	68.8547	0.00445091
3.59238	69.6762	0.00325116
3.94809	69.4708	0.0196083
4.30381	69.2654	0.00864393
3.23666	69.4708	0.0206741
2.88095	69.2654	0.00259196
3.59238	70.0869	0.00245945
4.30381	69.6762	0.00551106
4.65952	69.4708	0.00221542
2.88095	69.6762	0.00519571
3.59238	70.4977	0.0021953
4.65952	69.8816	0.00192936
2.52523	69.8816	0.00143693
3.59238	70.9084	0.00182615
3.59238	71.3192	0.00134596
7.18475	66.3699	0.00342966
7.18475	65.9592	0.00250185
7.18475	65.5484	0.00213459
7.18475	65.1377	0.00174685
7.18475	64.7269	0.00129701
7.18475	66.7806	0.0225396
7.18475	67.1914	0.0498932
7.54047	66.986	0.0557303
7.89618	66.7806	0.00376656
6.82904	66.986	0.00533337
7.18475	67.6021	0.00146621
7.54047	67.3968	0.00522004
7.89618	67.1914	0.00521202
6.82904	67.3968	0.00648837
7.89618	67.6021	0.00212694
8.2519	67.3968	0.00192314
6.47332	67.6021	0.00177341
8.2519	67.8075	0.00105521
10.7771	64.2958	0.00162963
10.7771	64.7066	0.0294224
11.1328	64.5012	0.00112425
10.4214	64.5012	0.0028479
10.7771	65.1173	0.0202227
11.1328	64.912	0.0843671
11.4886	64.7066	0.00913619
11.8443	64.5012	0.00343405
12.2	64.2958	0.00151334
10.4214	64.912	0.00262975
10.7771	65.5281	0.0013352
11.4886	65.1173	0.00413685
10.4214	65.3227	0.00123799
10.7771	65.9388	0.0012652
10.7771	66.3496	0.0013421
10.7771	66.7603	0.0013022
10.7771	67.171	0.00112978
14.3695	62.2218	0.00438467
14.3695	61.811	0.00249045
14.3695	61.4003	0.00173031
14.3695	60.9895	0.00118841
14.3695	62.6325	0.078605
14.7252	62.4271	0.00117217
14.0138	62.4271	0.00629151
14.3695	63.0433	0.0731358
14.7252	62.8379	0.452848
15.0809	62.6325	0.0298076
15.4366	62.4271	0.00959744
15.7924	62.2218	0.00391012
16.1481	62.0164	0.00157804
14.0138	62.8379	0.00314588
14.3695	63.454	0.00501811
15.0809	63.0433	0.0318286
15.4366	62.8379	0.00222726
14.0138	63.2486	0.00536244
14.3695	63.8648	0.00272367
15.4366	63.2486	0.0101152
14.3695	64.2755	0.00181021
15.7924	63.454	0.0040471
14.3695	64.6862	0.00119701
16.1481	63.6594	0.00159464
17.9619	60.5585	0.0106358
17.9619	60.9692	0.0118891
18.3176	60.7638	0.143975
18.6733	60.5585	0.00491494
19.029	60.3531	0.0011596
18.6733	60.9692	0.0127082
19.029	61.1746	0.00538951
19.3847	61.38	0.00285789
19.7405	61.5853	0.00147788
21.5543	58.4844	0.0141486
21.91	58.279	0.00100121
21.1985	58.279	0.00111594
19.42	57.2522	0.00103714
19.0642	57.0468	0.00101169
21.5543	58.8951	0.00380886
21.91	58.6898	0.168905
22.2657	58.4844	0.00779064
22.6214	58.279	0.00409078
22.9771	58.0737	0.00269145
23.3328	57.8683	0.00177452
23.6885	57.6629	0.00107384
21.91	59.1005	0.00278632
22.2657	58.8951	0.0076986
21.91	59.5113	0.00230437
22.6214	59.1005	0.00181255
21.91	59.922	0.00195227
21.91	60.3328	0.00160221
21.91	60.7435	0.00121591
25.1466	56.4103	0.0264404
25.5023	56.205	0.00457522
24.7909	56.205	0.00119411
25.1466	56.8211	0.00303661
25.5023	56.6157	0.760574
25.8581	56.4103	0.0135461
26.2138	56.205	0.00706421
26.5695	55.9996	0.00432869
26.9252	55.7942	0.00264394
27.2809	55.5889	0.00151878
25.5023	57.0265	0.0150852
25.8581	56.8211	0.0408139
25.5023	57.4372	0.00738863
26.2138	57.0265	0.0147665
25.5023	57.848	0.00437612
26.5695	57.2318	0.00702223
24.0795	57.4372	0.00122508
25.5023	58.2587	0.00261978
26.9252	57.4372	0.00343045
23.7238	57.6426	0.00114831
25.5023	58.6694	0.00147794
27.2809	57.6426	0.00155621
29.0947	52.4879	0.00111484
29.0947	52.0772	0.00122155
29.0947	51.6664	0.00116823
28.739	54.3363	0.00282284
29.0947	54.1309	0.00262325
29.0947	54.5417	0.200482
29.0947	54.9524	0.00423337
29.4504	54.747	0.011491
28.3833	54.9524	0.0010062
29.0947	55.3631	0.00108625
29.8062	54.9524	0.00568005
28.0276	55.1578	0.00136764
30.1619	55.1578	0.00361806
27.6719	55.3631	0.00146971
30.5176	55.3631	0.00231971
27.3161	55.5685	0.00137081
30.8733	55.5685	0.0013594
26.9604	55.7739	0.0011482
-4.44E-16	74.6661	0.0172778
-4.44E-16	74.2554	0.00751868
-4.44E-16	73.8446	0.00374587
-4.44E-16	73.4339	0.00184732
-4.44E-16	75.0769	0.0880611
-4.44E-16	75.4876	0.221227
0.355715	75.2822	0.0649114
0.711431	75.0769	0.00734746
1.06715	74.8715	0.00113791
0.355715	75.693	0.0378505
0.711431	75.4876	0.00186025
0.711431	75.8984	0.0102153
1.06715	76.1037	0.00355318
0	77.1306	0.00106052
1.42286	76.3091	0.00117903
0	77.5413	0.00104786
3.59238	72.5921	0.00606193
3.59238	72.1813	0.00379188
3.59238	71.7706	0.00269094
3.59238	71.3598	0.00183638
3.59238	70.9491	0.0011143
3.59238	73.0028	0.0236693
3.59238	73.4136	0.0742988
3.94809	73.2082	0.0279062
4.30381	73.0028	0.00225324
3.23666	73.2082	0.00768894
3.94809	73.6189	0.0122871
4.30381	73.4136	0.00171799
3.23666	73.6189	0.0122189
4.30381	73.8243	0.00443702
2.88095	73.8243	0.00403054
4.65952	74.0297	0.00209165
2.52523	74.0297	0.00151505
7.18475	70.518	0.00216468
7.18475	70.9288	0.0228998
6.82904	70.7234	0.00132777
7.18475	71.3395	0.0279053
7.54047	71.1341	0.0553898
7.89618	70.9288	0.00773929
8.2519	70.7234	0.00246454
6.82904	71.1341	0.00601323
7.54047	71.5449	0.00333003
7.89618	71.3395	0.00169343
6.82904	71.5449	0.00276079
7.18475	72.9825	0.00105179
7.18475	73.3932	0.00115372
7.18475	73.804	0.00110894
10.7771	68.444	0.00987439
10.7771	68.0332	0.00470728
10.7771	67.6225	0.00270022
10.7771	67.2117	0.00155705
10.7771	68.8547	0.0773465
10.4214	68.6493	0.00398588
10.7771	69.2654	0.134321
11.1328	69.0601	0.317048
11.4886	68.8547	0.0301512
11.8443	68.6493	0.00853949
12.2	68.444	0.00282499
10.4214	69.0601	0.0084689
10.7771	69.6762	0.00225019
11.1328	69.4708	0.0134019
11.4886	69.2654	0.0167751
11.8443	69.0601	0.00160195
10.4214	69.4708	0.0152332
10.7771	70.0869	0.00181468
11.4886	69.6762	0.00398671
11.8443	69.4708	0.00530528
10.0657	69.6762	0.0030499
10.7771	70.4977	0.00163858
11.8443	69.8816	0.0016442
12.2	69.6762	0.00210747
10.7771	70.9084	0.00136376
10.7771	71.3192	0.00100019
14.3695	66.3699	0.00206838
14.3695	65.9592	0.00156969
14.3695	65.5484	0.00136008
14.3695	65.1377	0.00112065
14.3695	66.7806	0.01309
14.3695	67.1914	0.031433
14.7252	66.986	0.109377
15.0809	66.7806	0.00638515
15.4366	66.5753	0.00134547
14.7252	67.3968	0.00242913
15.0809	67.1914	0.00826831
14.0138	67.3968	0.00370803
15.0809	67.6021	0.00120841
15.4366	67.3968	0.00356133
15.7924	67.6021	0.00190469
17.9619	64.7066	0.0134771
17.9619	65.1173	0.0100271
18.3176	64.912	0.144815
18.6733	64.7066	0.0121221
19.029	64.5012	0.00522063
19.3847	64.2958	0.00282261
19.7405	64.0905	0.00149656
18.6733	65.1173	0.00547107
19.029	65.3227	0.00127417
21.5543	62.2218	0.00147432
21.91	62.0164	0.0016295
21.91	61.6057	0.00175073
21.91	61.1949	0.00146782
21.91	60.7842	0.00107404
21.5543	62.6325	0.0279275
21.1985	62.4271	0.00117365
21.5543	63.0433	0.0246956
21.91	62.8379	0.704988
22.2657	62.6325	0.0325517
22.6214	62.4271	0.0121288
22.9771	62.2218	0.00590146
23.3328	62.0164	0.00294591
23.6885	61.811	0.00137022
21.5543	63.454	0.00165261
22.2657	63.0433	0.0352227
22.6214	62.8379	0.00187656
21.91	63.6594	0.00219187
22.6214	63.2486	0.012858
21.91	64.0701	0.00203637
22.9771	63.454	0.00613786
21.91	64.4809	0.00159432
23.3328	63.6594	0.00300468
21.91	64.8916	0.00111274
23.6885	63.8648	0.0013656
25.5023	59.5316	0.00126444
25.5023	59.1209	0.00145879
25.5023	58.7101	0.00143373
25.5023	58.2994	0.00123306
25.1466	60.5585	0.00274539
25.1466	60.9692	0.00176739
25.5023	60.7638	0.202975
25.8581	60.5585	0.00413578
26.2138	60.3531	0.0011833
25.8581	60.9692	0.0116839
26.2138	61.1746	0.00576527
26.5695	61.38	0.00367102
26.9252	61.5853	0.00235526
23.7238	61.7907	0.00118021
27.2809	61.7907	0.00138372
23.3681	61.9961	0.00124721
23.0123	62.2014	0.00110473
28.739	58.4844	0.00218405
27.3161	57.6629	0.00130573
26.9604	57.4575	0.001414
26.6047	57.2522	0.00128176
26.249	57.0468	0.00100671
29.0947	58.6898	0.220474
29.4504	58.4844	0.00458426
29.8062	58.279	0.00332359
30.1619	58.0737	0.00276342
30.5176	57.8683	0.00223523
30.8733	57.6629	0.00167287
31.229	57.4575	0.0011201
29.0947	59.1005	0.00521834
29.4504	58.8951	0.00583583
29.0947	59.5113	0.00363336
29.8062	59.1005	0.00159243
29.0947	59.922	0.00298343
29.0947	60.3328	0.00242474
29.0947	60.7435	0.0018307
29.0947	61.1542	0.00123364
32.3314	56.4103	0.0020308
31.62	55.9996	0.00125753
31.2642	55.7942	0.00161359
30.9085	55.5889	0.00154027
30.5528	55.3835	0.00122984
32.3314	56.8211	0.00353865
32.6871	56.6157	0.905747
32.6871	57.0265	0.0236296
31.9757	57.0265	0.00403176
32.6871	57.4372	0.0105462
31.62	57.2318	0.00347616
32.6871	57.848	0.00607534
31.2642	57.4372	0.00268209
32.6871	58.2587	0.00359544
30.9085	57.6426	0.00187764
32.6871	58.6694	0.00202098
30.5528	57.848	0.00118852
32.6871	59.0802	0.00103155
6.66E-15	78.8143	0.00748831
6.66E-15	78.4035	0.00418663
6.66E-15	77.9928	0.00252915
6.66E-15	77.582	0.00142325
6.66E-15	79.225	0.0229127
6.66E-15	79.6357	0.091144
0.355715	79.4304	0.00910218
0.355715	79.8411	0.0179741
0.711431	80.0465	0.00624821
1.06715	80.2519	0.00289
1.42286	80.4572	0.00130139
3.59238	76.7402	0.00205238
3.59238	77.1509	0.0161106
3.59238	77.5617	0.0338489
3.94809	77.3563	0.028852
4.30381	77.1509	0.00448167
4.65952	76.9456	0.00105703
3.23666	77.3563	0.00920029
2.88095	77.1509	0.0012098
3.59238	77.9724	0.00123991
3.94809	77.7671	0.00758463
3.23666	77.7671	0.00549202
4.30381	77.9724	0.00121203
3.59238	80.0261	0.00100745
3.59238	80.4369	0.00101198
7.18475	74.6661	0.0144252
7.18475	74.2554	0.00631927
7.18475	73.8446	0.00315498
7.18475	73.4339	0.00155436
7.18475	75.0769	0.0730494
6.82904	74.8715	0.00177882
7.18475	75.4876	0.197786
7.54047	75.2822	0.17729
7.89618	75.0769	0.0205506
8.2519	74.8715	0.0049016
8.60761	74.6661	0.00113481
6.82904	75.2822	0.013927
7.54047	75.693	0.0387283
7.89618	75.4876	0.00512511
6.82904	75.693	0.0300641
7.89618	75.8984	0.0101477
8.2519	75.693	0.00161471
6.47332	75.8984	0.007545
8.2519	76.1037	0.00404266
6.11761	76.1037	0.00210263
8.60761	76.3091	0.00167881
10.7771	72.5921	0.00438492
10.7771	72.1813	0.00280512
10.7771	71.7706	0.00201359
10.7771	71.3598	0.00138355
10.7771	73.0028	0.0164756
10.7771	73.4136	0.0578172
11.1328	73.2082	0.0666939
11.4886	73.0028	0.00517608
11.1328	73.6189	0.00956333
11.4886	73.4136	0.0036002
10.4214	73.6189	0.00898946
11.4886	73.8243	0.00350097
11.8443	73.6189	0.0016057
10.0657	73.8243	0.00243863
11.8443	74.0297	0.00194888
12.2	74.2351	0.00112956
14.3695	70.518	0.00107414
14.3695	70.9288	0.0122291
14.3695	71.3395	0.0188684
14.7252	71.1341	0.10495
15.0809	70.9288	0.012486
15.4366	70.7234	0.00469509
15.7924	70.518	0.00206476
14.7252	71.5449	0.00270455
15.0809	71.3395	0.00247964
14.0138	71.5449	0.00161575
17.9619	68.444	0.00427131
18.3176	68.2386	0.00294198
17.9619	68.0332	0.00213859
18.3176	67.8278	0.00201457
17.9619	67.6225	0.00124834
18.3176	67.4171	0.00130216
17.9619	68.8547	0.0326222
18.3176	68.6493	0.00362558
17.6062	68.6493	0.00112185
17.9619	69.2654	0.0727584
18.3176	69.0601	0.549293
18.6733	68.8547	0.0416484
19.029	68.6493	0.0134267
19.3847	68.444	0.00548129
19.7405	68.2386	0.00222148
17.9619	69.6762	0.00102511
18.3176	69.4708	0.00647149
18.6733	69.2654	0.0212165
19.029	69.0601	0.00172085
17.6062	69.4708	0.0067542
18.6733	69.6762	0.00194264
19.029	69.4708	0.00803528
19.3847	69.6762	0.00388813
19.7405	69.8816	0.00191364
21.91	66.1645	0.0020167
21.91	65.7538	0.00182315
21.91	65.343	0.0015655
21.91	64.9323	0.00123556
21.5543	66.7806	0.00406292
21.91	66.5753	0.00207647
21.5543	67.1914	0.0124473
21.91	66.986	0.172021
22.2657	66.7806	0.00738621
22.6214	66.5753	0.0017578
22.2657	67.1914	0.00873907
22.6214	67.3968	0.00444516
22.9771	67.6021	0.00285917
23.3328	67.8075	0.00184534
23.6885	68.0129	0.00108981
19.42	68.4236	0.00104955
19.0642	68.629	0.00100085
25.1466	64.7066	0.00231776
23.7238	63.8851	0.00116466
23.3681	63.6797	0.00126463
23.0123	63.4743	0.0011447
25.1466	65.1173	0.00235306
25.5023	64.912	0.204555
25.8581	64.7066	0.0109842
26.2138	64.5012	0.0055418
26.5695	64.2958	0.00360087
26.9252	64.0905	0.00235792
27.2809	63.8851	0.00141915
25.8581	65.1173	0.00474898
25.5023	65.7334	0.00114519
26.2138	65.3227	0.00131583
25.5023	66.1442	0.00149251
25.5023	66.5549	0.00159784
25.5023	66.9657	0.00149487
25.5023	67.3764	0.00123423
29.0947	62.0164	0.00332705
29.0947	61.6057	0.00303824
29.0947	61.1949	0.00242327
29.0947	60.7842	0.00173847
29.0947	60.3734	0.0011204
28.739	62.6325	0.00190736
29.0947	62.4271	0.00237891
28.0276	62.2218	0.00128823
27.6719	62.0164	0.00164462
27.3161	61.811	0.00156536
26.9604	61.6057	0.00125267
28.739	63.0433	0.00114567
29.0947	62.8379	0.913164
29.4504	62.6325	0.0221386
29.8062	62.4271	0.0103302
30.1619	62.2218	0.006127
30.5176	62.0164	0.00369009
30.8733	61.811	0.00210455
31.229	61.6057	0.00108082
29.0947	63.2486	0.00448369
29.4504	63.0433	0.0247319
29.0947	63.6594	0.00427644
29.8062	63.2486	0.0111004
28.0276	63.454	0.00146414
29.0947	64.0701	0.00349473
30.1619	63.454	0.00641791
27.6719	63.6594	0.00174461
29.0947	64.4809	0.00262184
30.5176	63.6594	0.00378644
27.3161	63.8648	0.001603
29.0947	64.8916	0.00179875
30.8733	63.8648	0.00211714
26.9604	64.0701	0.00125297
29.0947	65.3024	0.0011155
31.229	64.0701	0.00106447
32.6871	59.9423	0.00114789
32.6871	59.5316	0.00167045
32.6871	59.1209	0.00191
32.6871	58.7101	0.00187289
32.6871	58.2994	0.00161007
32.6871	57.8886	0.00124737
32.6871	60.7638	0.240826
33.0428	60.5585	0.00170382
32.6871	61.1746	0.00187734
33.0428	60.9692	0.00637223
31.9757	61.1746	0.0014035
33.3985	61.1746	0.00415998
31.62	61.38	0.00182669
33.7542	61.38	0.00332075
31.2642	61.5853	0.00194841
34.11	61.5853	0.00261523
30.9085	61.7907	0.00181811
34.4657	61.7907	0.00191125
30.5528	61.9961	0.00151583
34.8214	61.9961	0.00125468
30.1971	62.2014	0.0010886
6.66E-15	82.9624	0.0015117
6.66E-15	83.3731	0.0102329
6.66E-15	83.7839	0.0363556
0.355715	83.5785	0.0106296
0.711431	83.3731	0.00145902
6.66E-15	84.1946	0.00869742
0.355715	83.9892	0.00977214
6.66E-15	84.6053	0.00120737
0.711431	84.1946	0.00159584
3.59238	80.8883	0.015812
3.59238	80.4776	0.00641599
3.59238	80.0668	0.00279292
3.59238	79.6561	0.00114817
3.59238	81.2991	0.0640253
3.59238	81.7098	0.240888
3.94809	81.5044	0.0730459
4.30381	81.2991	0.00872849
4.65952	81.0937	0.00139484
3.23666	81.5044	0.0174249
2.88095	81.2991	0.00141667
3.59238	82.1205	0.01243
3.94809	81.9152	0.0599973
3.23666	81.9152	0.0470097
4.30381	82.1205	0.0152869
2.88095	82.1205	0.0125882
4.65952	82.3259	0.00603216
2.52523	82.3259	0.00437719
5.01524	82.5313	0.00250473
2.16951	82.5313	0.00145843
7.18475	78.8143	0.00640934
7.18475	78.4035	0.00361787
7.18475	77.9928	0.00219828
7.18475	77.582	0.00124253
7.18475	79.225	0.0192452
7.18475	79.6357	0.0819624
7.54047	79.4304	0.0307612
7.89618	79.225	0.00265763
6.82904	79.4304	0.00103008
7.54047	79.8411	0.0178366
6.82904	79.8411	0.0147564
7.89618	80.0465	0.00599265
6.47332	80.0465	0.00481211
8.2519	80.2519	0.00321597
6.11761	80.2519	0.001796
8.60761	80.4572	0.00181739
10.7771	76.7402	0.00127632
10.7771	77.1509	0.0104426
10.7771	77.5617	0.0279717
11.1328	77.3563	0.0627371
11.4886	77.1509	0.00914839
11.8443	76.9456	0.00292674
10.4214	77.3563	0.00137899
11.1328	77.7671	0.00932771
10.4214	77.7671	0.00338618
11.4886	77.9724	0.00129268
14.3695	74.6661	0.00796099
14.7252	74.4608	0.00265713
14.3695	74.2554	0.0035783
14.7252	74.05	0.00140568
14.3695	73.8446	0.00180054
14.3695	75.0769	0.0387418
14.7252	74.8715	0.00563181
14.3695	75.4876	0.139259
14.7252	75.2822	0.353354
15.0809	75.0769	0.0357134
15.4366	74.8715	0.0102066
15.7924	74.6661	0.00340191
16.1481	74.4608	0.00100538
14.7252	75.693	0.0339976
15.0809	75.4876	0.0076165
14.0138	75.693	0.0180293
15.0809	75.8984	0.00760565
15.4366	75.693	0.00321279
13.6581	75.8984	0.0036447
15.4366	76.1037	0.00336773
15.7924	75.8984	0.001608
15.7924	76.3091	0.0016483
17.9619	72.5921	0.00210624
18.3176	72.3867	0.00226736
17.9619	72.1813	0.0014287
18.3176	71.976	0.00159506
17.9619	71.7706	0.00105577
18.3176	71.5652	0.00111818
17.9619	73.0028	0.00692119
18.3176	72.7974	0.00371318
17.9619	73.4136	0.0335029
18.3176	73.2082	0.120612
18.6733	73.0028	0.00769156
19.029	72.7974	0.00165118
18.3176	73.6189	0.00596167
18.6733	73.4136	0.00450484
17.6062	73.6189	0.00435526
18.6733	73.8243	0.00197218
19.029	73.6189	0.00248433
19.029	74.0297	0.00128635
19.3847	73.8243	0.00163608
19.7405	74.0297	0.00106904
21.5543	70.9288	0.00277076
21.91	70.7234	0.00150304
21.5543	71.3395	0.00896233
21.91	71.1341	0.161323
22.2657	70.9288	0.014337
22.6214	70.7234	0.00613488
22.9771	70.518	0.00330485
23.3328	70.3126	0.00174523
21.91	71.5449	0.00196036
22.2657	71.3395	0.0022621
25.5023	68.2386	0.00662005
25.5023	67.8278	0.00413699
25.5023	67.4171	0.00258054
25.5023	67.0063	0.00151244
25.1466	68.8547	0.00379643
25.5023	68.6493	0.0122813
24.0795	68.2386	0.00121403
23.7238	68.0332	0.00117603
[truncated: 21,859 more rows]
