# Supplementary material for: Aperiodic approximants bridging quasicrystals and modulated structures
Source: Nat Commun. 2024 Jul 11;15:5742. doi: 10.1038/s41467-024-49843-4 (PMC11239952; doi:10.1038/s41467-024-49843-4)
Supplement: Supplementary file 3 — Source Data [file 41467_2024_49843_MOESM3_ESM.zip › Source Data/SFig14/SFIg14a/k=15.csv]

supplementary fig14a k=15
x	y	intensity
-2.18E-14	0.276803	0.00295749
-2.13E-14	0.553606	0.0027891
-2.13E-14	0.830409	0.00251417
-2.13E-14	1.10721	0.00217244
-2.13E-14	1.38402	0.00181018
-2.13E-14	1.66082	0.00146079
-2.13E-14	1.93762	0.00107629
-2.18E-14	4.17042	0.247918
0.239718	4.03202	0.00109603
-2.18E-14	3.89361	0.00295413
-2.15E-14	3.61681	0.0021444
-2.15E-14	3.34001	0.00196161
-2.15E-14	3.06321	0.00183539
-2.15E-14	2.7864	0.00170653
-2.15E-14	2.5096	0.00152923
-2.15E-14	2.2328	0.00130876
-2.16E-14	1.95599	0.0010488
0.958874	4.72402	0.00104996
1.19859	4.86243	0.0011024
1.43831	5.00083	0.00109462
1.67803	5.13923	0.00102586
-1.47E-14	8.34084	0.23725
0.239718	8.20243	0.00251639
0.479437	8.06403	0.00182898
0.719155	7.92563	0.00162916
0.958874	7.78723	0.00150796
1.19859	7.64883	0.0013687
1.43831	7.51043	0.00121519
1.67803	7.37203	0.00103053
-1.47E-14	8.06403	0.00313717
-1.44E-14	7.78723	0.00100046
-1.42E-14	10.2785	0.00101482
3.61169	6.25563	0.966192
3.37197	6.11723	0.0126766
3.13225	5.97882	0.00650025
2.89253	5.84042	0.00447098
2.65281	5.70202	0.00331344
2.4131	5.56362	0.00247642
2.17338	5.42522	0.00182357
1.93366	5.28682	0.0012945
3.37197	6.39403	0.00244035
3.13225	6.53243	0.0026129
2.89253	6.67083	0.00243996
3.61169	7.36284	0.00113858
2.65281	6.80923	0.0021744
3.61169	7.63964	0.00116806
2.4131	6.94763	0.00185289
3.61169	7.91645	0.0010856
2.17338	7.08604	0.00151125
1.93366	7.22444	0.0011798
-1.47E-14	12.5113	0.90163
0.239718	12.3729	0.010031
0.479437	12.2345	0.0055281
0.719155	12.096	0.00387907
0.958874	11.9576	0.00289773
1.19859	11.8192	0.0021745
1.43831	11.6808	0.00161024
1.67803	11.5424	0.0011431
-1.47E-14	12.2345	0.025424
-1.44E-14	11.9576	0.010396
-1.44E-14	11.6808	0.00605384
-1.44E-14	11.404	0.00389769
-1.44E-14	11.1272	0.00258005
-1.44E-14	10.8504	0.00171944
-1.44E-14	10.5736	0.00106951
-1.47E-14	12.7881	0.00838455
0.958874	13.0649	0.00106766
1.19859	13.2033	0.00112348
1.43831	13.3417	0.00105775
3.61169	10.426	0.232542
3.37197	10.2876	0.00309217
3.61169	10.1492	0.00675577
3.13225	10.1492	0.00113862
3.61169	9.87244	0.00369515
3.61169	9.59564	0.00281636
3.61169	9.31883	0.00230819
3.61169	9.04203	0.00192591
3.61169	8.76523	0.00157052
3.61169	8.48842	0.00122881
-1.47E-14	16.6817	0.210958
0.239718	16.5433	0.00209118
-1.47E-14	16.4049	0.0107695
-1.44E-14	16.1281	0.00517193
-1.44E-14	15.8513	0.00351529
-1.44E-14	15.5745	0.00260909
-1.44E-14	15.2977	0.00198593
-1.44E-14	15.0209	0.00148147
-1.44E-14	14.7441	0.00105574
-1.47E-14	16.9585	0.00380989
3.61169	14.5965	0.212558
3.85141	14.4581	0.00178778
4.09112	14.3197	0.00148103
4.33084	14.1813	0.00135095
4.57056	14.0429	0.00126086
4.81028	13.9045	0.00114632
5.05	13.7661	0.00102124
3.37197	14.4581	0.00536721
3.61169	14.3197	0.00532789
3.13225	14.3197	0.00292443
3.61169	14.0429	0.00146557
2.89253	14.1813	0.0021752
2.65281	14.0429	0.00176499
2.4131	13.9045	0.00143953
2.17338	13.7661	0.00116227
3.61169	14.8733	0.00456137
3.85141	14.7349	0.00123371
7.22338	12.5113	0.870822
6.98366	12.3729	0.0235509
6.74394	12.2345	0.00986324
6.50422	12.096	0.00585777
6.2645	11.9576	0.00387118
6.02478	11.8192	0.00262471
5.78506	11.6808	0.00176925
5.54535	11.5424	0.00115132
7.22338	12.7881	0.00906922
6.98366	12.6497	0.00109363
6.74394	12.7881	0.00191558
6.50422	12.9265	0.00192371
6.2645	13.0649	0.0017575
6.02478	13.2033	0.00151296
5.78506	13.3417	0.00123721
-1.47E-14	20.8521	0.18304
0.239718	20.7137	0.00378989
0.479437	20.5753	0.00223074
0.719155	20.4369	0.00169127
0.958874	20.2985	0.00138344
1.19859	20.1601	0.0011303
-1.47E-14	20.5753	0.00722481
-1.44E-14	20.2985	0.00184178
-1.47E-14	21.1289	0.0128738
0.239718	20.9905	0.00204663
-1.42E-14	21.4057	0.00161157
3.61169	18.7669	0.783942
3.85141	18.6285	0.00590185
4.09112	18.4901	0.0039159
4.33084	18.3517	0.00287868
4.57056	18.2133	0.0021905
4.81028	18.0749	0.00165845
5.05	17.9365	0.00123935
3.37197	18.6285	0.0179848
3.61169	18.4901	0.0357868
3.13225	18.4901	0.00789149
3.61169	18.2133	0.0132915
2.89253	18.3517	0.00476319
3.61169	17.9365	0.00702791
2.65281	18.2133	0.00317008
3.61169	17.6597	0.00413964
2.4131	18.0749	0.0021564
3.61169	17.3829	0.00251324
2.17338	17.9365	0.0014617
3.61169	17.1061	0.00153963
3.61169	19.0437	0.0294183
3.85141	18.9053	0.0110425
4.09112	18.7669	0.00106182
3.37197	18.9053	0.00181224
3.61169	19.3205	0.00259981
7.22338	16.6817	0.203354
6.98366	16.5433	0.0049598
7.22338	16.4049	0.0100448
6.74394	16.4049	0.0015645
7.22338	16.1281	0.00485826
7.22338	15.8513	0.00331047
7.22338	15.5745	0.00245985
7.22338	15.2977	0.00187317
7.22338	15.0209	0.00139773
7.22338	16.9585	0.00410195
7.46309	16.8201	0.00452753
-1.47E-14	25.0225	0.656127
0.239718	24.8841	0.0109113
0.479437	24.7457	0.00529813
0.719155	24.6073	0.00330298
0.958874	24.4689	0.00222935
1.19859	24.3305	0.00152606
1.43831	24.1921	0.0010431
-1.47E-14	24.7457	0.0430083
-1.44E-14	24.4689	0.0150987
-1.44E-14	24.1921	0.00740642
-1.44E-14	23.9153	0.00403058
-1.44E-14	23.6385	0.0022465
-1.44E-14	23.3617	0.00125646
-1.47E-14	25.2993	0.0619172
0.239718	25.1609	0.0145587
0.479437	25.0225	0.00235989
0.719155	24.8841	0.00121584
-1.42E-14	25.5761	0.00754736
-1.42E-14	25.8529	0.00139979
3.61169	22.9373	0.178347
3.37197	22.7989	0.00333142
3.61169	22.6605	0.013316
3.13225	22.6605	0.00110281
3.61169	22.3837	0.00597243
3.61169	22.1069	0.00373506
3.61169	21.8301	0.00254776
3.61169	21.5533	0.00177625
3.61169	21.2765	0.00120571
3.61169	23.2141	0.00903225
3.85141	23.0757	0.00490566
3.37197	23.0757	0.00116079
7.22338	20.8521	0.177045
7.70281	20.5753	0.0010213
6.98366	20.7137	0.00749021
7.22338	20.5753	0.00669222
6.74394	20.5753	0.00357667
7.22338	20.2985	0.00170768
6.50422	20.4369	0.00237664
6.2645	20.2985	0.00174847
6.02478	20.1601	0.00130164
7.22338	21.1289	0.0128529
7.46309	20.9905	0.00518677
7.22338	21.4057	0.00154249
10.8351	18.7669	0.730445
10.5953	18.6285	0.0310967
10.3556	18.4901	0.0117939
10.5953	18.3517	0.00151784
10.1159	18.3517	0.00635565
9.87619	18.2133	0.00384218
9.63647	18.0749	0.0023909
9.39675	17.9365	0.00147869
10.8351	19.0437	0.0310196
10.8351	19.3205	0.00250742
10.5953	19.1821	0.0012483
10.3556	19.0437	0.00106612
10.1159	19.1821	0.00125436
9.87619	19.3205	0.00120422
9.63647	19.4589	0.00105777
-1.47E-14	29.1929	0.145552
0.239718	29.0545	0.00164141
-1.47E-14	28.9161	0.014618
-1.44E-14	28.6393	0.00626347
-1.44E-14	28.3625	0.00364604
-1.44E-14	28.0857	0.00229002
-1.44E-14	27.8089	0.00145191
-1.47E-14	29.4697	0.0156561
0.239718	29.3313	0.00538792
-1.42E-14	29.7465	0.00157567
3.61169	27.1077	0.145933
3.85141	26.9693	0.00210517
4.09112	26.8309	0.0014441
4.33084	26.6925	0.00113281
3.37197	26.9693	0.00509087
3.61169	26.8309	0.00786118
3.13225	26.8309	0.00255231
3.61169	26.5541	0.00191462
2.89253	26.6925	0.00172162
2.65281	26.5541	0.00127624
3.61169	27.3845	0.0250228
3.85141	27.2461	0.00669284
4.09112	27.1077	0.00119504
3.37197	27.2461	0.00342003
3.13225	27.1077	0.00101663
3.61169	27.6613	0.00389602
7.22338	25.0225	0.633008
7.46309	24.8841	0.00207413
7.70281	24.7457	0.00219008
7.94253	24.6073	0.00176575
8.18225	24.4689	0.00139133
8.42197	24.3305	0.00107048
6.98366	24.8841	0.0227605
7.22338	24.7457	0.0402522
6.74394	24.7457	0.0088698
6.98366	24.6073	0.0015823
7.22338	24.4689	0.0141481
6.50422	24.6073	0.00483362
7.22338	24.1921	0.00694504
6.2645	24.4689	0.00293639
7.22338	23.9153	0.0037807
6.02478	24.3305	0.00182962
7.22338	23.6385	0.00210669
5.78506	24.1921	0.00113689
7.22338	23.3617	0.0011776
7.22338	25.2993	0.0623676
7.46309	25.1609	0.0338419
7.70281	25.0225	0.00306141
7.94253	24.8841	0.0015697
8.18225	24.7457	0.00106327
6.98366	25.1609	0.00430848
6.74394	25.0225	0.0013113
7.22338	25.5761	0.0072512
7.70281	25.2993	0.00228135
7.22338	25.8529	0.00133853
10.8351	22.9373	0.16527
10.5953	22.7989	0.0059764
10.8351	22.6605	0.0116902
10.3556	22.6605	0.00172923
10.8351	22.3837	0.00527472
10.8351	22.1069	0.00330814
10.8351	21.8301	0.00225993
10.8351	21.5533	0.00157643
10.8351	21.2765	0.00107047
10.8351	23.2141	0.00971244
11.0748	23.0757	0.0122897
11.3145	23.2141	0.00121848
-1.47E-14	33.3633	0.110697
0.239718	33.2249	0.00277618
0.479437	33.0865	0.00152578
0.719155	32.9481	0.00105582
-1.47E-14	33.0865	0.00765433
-1.44E-14	32.8097	0.00180031
-1.47E-14	33.6401	0.0399387
0.239718	33.5017	0.00868836
0.479437	33.3633	0.00217578
0.719155	33.2249	0.0013202
-1.42E-14	33.9169	0.00701478
-1.42E-14	34.1938	0.00218398
3.61169	31.2781	0.508217
3.85141	31.1397	0.00463759
4.09112	31.0013	0.00282255
4.33084	30.8629	0.00187175
4.57056	30.7245	0.00129639
3.37197	31.1397	0.0135567
3.61169	31.0013	0.0432418
3.13225	31.0013	0.00558311
3.37197	30.8629	0.00113773
3.61169	30.7245	0.0146206
2.89253	30.8629	0.00310664
3.61169	30.4477	0.00671195
2.65281	30.7245	0.00190461
3.61169	30.1709	0.0033741
2.4131	30.5861	0.00118954
3.61169	29.8941	0.00170925
3.61169	31.5549	0.102994
3.85141	31.4165	0.0377831
4.09112	31.2781	0.00560214
4.33084	31.1397	0.00272247
4.57056	31.0013	0.00169005
4.81028	30.8629	0.00112977
3.37197	31.4165	0.0192681
3.13225	31.2781	0.00422671
2.89253	31.1397	0.00207424
2.65281	31.0013	0.00122825
3.61169	31.8317	0.0143946
3.85141	31.6933	0.00119183
4.09112	31.5549	0.00200907
3.61169	32.1085	0.00349622
7.22338	29.1929	0.139934
6.98366	29.0545	0.00391796
7.22338	28.9161	0.0137421
6.74394	28.9161	0.00115281
7.22338	28.6393	0.00589132
7.22338	28.3625	0.00343154
7.22338	28.0857	0.00215617
7.22338	27.8089	0.00136712
7.22338	29.4697	0.0159539
7.46309	29.3313	0.0121514
6.98366	29.3313	0.00175061
7.22338	29.7465	0.00151639
10.8351	27.1077	0.136501
10.5953	26.9693	0.0081643
10.8351	26.8309	0.00685818
10.3556	26.8309	0.00360324
10.8351	26.5541	0.00166244
10.1159	26.6925	0.00219891
9.87619	26.5541	0.00148676
9.63647	26.4157	0.00101285
10.8351	27.3845	0.0243909
11.0748	27.2461	0.0113706
11.3145	27.1077	0.00107226
10.5953	27.2461	0.00143315
10.8351	27.6613	0.0035084
14.4468	25.0225	0.567846
14.207	24.8841	0.0330363
13.9673	24.7457	0.0117687
14.207	24.6073	0.00209394
13.7276	24.6073	0.00586917
13.4879	24.4689	0.00327352
13.2482	24.3305	0.00186825
13.0084	24.1921	0.00105017
14.4468	25.2993	0.0635682
14.4468	25.5761	0.0064137
14.6865	25.4377	0.00253119
14.207	25.4377	0.00279037
14.4468	25.8529	0.00116762
13.9673	25.5761	0.00152114
13.7276	25.7145	0.00114497
-1.47E-14	37.5338	0.375533
0.239718	37.3954	0.00593767
0.479437	37.257	0.00275686
0.719155	37.1186	0.00159609
-1.47E-14	37.257	0.0396121
-1.44E-14	36.9802	0.0129694
-1.44E-14	36.7034	0.00556213
-1.44E-14	36.4265	0.0025538
-1.44E-14	36.1497	0.00114572
-1.47E-14	37.8106	0.14744
0.239718	37.6722	0.0418715
0.479437	37.5338	0.00847473
0.719155	37.3954	0.0039967
0.958874	37.257	0.00232108
1.19859	37.1186	0.0014415
-1.42E-14	38.0874	0.023071
0.239718	37.949	0.00159096
0.479437	37.8106	0.00165609
-1.42E-14	38.3642	0.00637055
-1.42E-14	38.641	0.00206243
3.61169	35.4486	0.109931
3.37197	35.3102	0.00197139
3.61169	35.1717	0.0137716
3.61169	34.8949	0.00568894
3.61169	34.6181	0.0030874
3.61169	34.3413	0.00177085
3.61169	35.7254	0.0230779
3.85141	35.587	0.0118434
4.09112	35.4486	0.0014229
3.37197	35.587	0.00587259
3.61169	36.0022	0.0026304
3.85141	35.8638	0.00102858
7.22338	33.3633	0.107062
6.98366	33.2249	0.0052489
7.22338	33.0865	0.00719531
6.74394	33.0865	0.00238192
7.22338	32.8097	0.00168512
6.50422	32.9481	0.00146917
6.2645	32.8097	0.00100013
7.22338	33.6401	0.0391676
7.46309	33.5017	0.0131251
7.70281	33.3633	0.00219065
7.94253	33.2249	0.00135325
8.18225	33.0865	0.00106968
6.98366	33.5017	0.00530498
6.74394	33.3633	0.00180663
6.50422	33.2249	0.0010899
7.22338	33.9169	0.00662504
7.22338	34.1938	0.00205795
10.8351	31.2781	0.472131
10.5953	31.1397	0.0230201
10.8351	31.0013	0.038141
10.3556	31.0013	0.00828258
10.5953	30.8629	0.00196265
10.8351	30.7245	0.0128651
10.1159	30.8629	0.00415163
10.8351	30.4477	0.00590093
9.87619	30.7245	0.0023189
10.8351	30.1709	0.00296387
9.63647	30.5861	0.00132024
10.8351	29.8941	0.00149842
10.8351	31.5549	0.102117
11.0748	31.4165	0.0648913
11.3145	31.2781	0.00595718
11.5542	31.1397	0.00292362
11.7939	31.0013	0.00193834
12.0337	30.8629	0.00139527
12.2734	30.7245	0.00100648
10.5953	31.4165	0.00827158
10.3556	31.2781	0.0026038
10.1159	31.1397	0.00130387
10.8351	31.8317	0.0129715
11.0748	31.6933	0.00503589
11.3145	31.5549	0.00514188
10.5953	31.6933	0.00138394
10.8351	32.1085	0.00312201
14.4468	29.1929	0.124185
14.207	29.0545	0.005901
14.4468	28.9161	0.0113642
13.9673	28.9161	0.00160301
14.4468	28.6393	0.00488051
14.4468	28.3625	0.0028482
14.4468	28.0857	0.00179187
14.4468	27.8089	0.00113625
14.4468	29.4697	0.0167969
14.6865	29.3313	0.0225173
14.9262	29.1929	0.00112605
14.4468	29.7465	0.00134657
14.6865	29.6081	0.00140233
14.9262	29.4697	0.00259534
-1.47E-14	41.7042	0.0795129
-1.47E-14	41.4274	0.0119701
-1.44E-14	41.1506	0.00476175
-1.44E-14	40.8738	0.00238684
-1.44E-14	40.597	0.00122098
-1.47E-14	41.981	0.0300734
0.239718	41.8426	0.0112967
0.479437	41.7042	0.00176956
-1.42E-14	42.2578	0.0040048
0.239718	42.1194	0.00147012
3.61169	39.619	0.0765785
3.85141	39.4806	0.00106665
3.37197	39.4806	0.00269516
3.61169	39.3422	0.00632588
3.13225	39.3422	0.00128784
3.61169	39.0654	0.00143029
3.61169	39.8958	0.0551284
3.85141	39.7574	0.0150457
4.09112	39.619	0.00353644
4.33084	39.4806	0.00207364
4.57056	39.3422	0.00150365
4.81028	39.2038	0.00114193
3.37197	39.7574	0.0108765
3.13225	39.619	0.00330189
2.89253	39.4806	0.00190435
2.65281	39.3422	0.00130188
3.61169	40.1726	0.0102851
3.61169	40.4494	0.00357484
3.61169	40.7262	0.00146913
7.22338	37.5338	0.361664
7.70281	37.257	0.00103599
6.98366	37.3954	0.0131301
7.22338	37.257	0.0373102
6.74394	37.257	0.00482539
6.98366	37.1186	0.00134069
7.22338	36.9802	0.0121826
6.50422	37.1186	0.00244121
7.22338	36.7034	0.00521764
6.2645	36.9802	0.00136732
7.22338	36.4265	0.00239282
7.22338	36.1497	0.00107135
7.22338	37.8106	0.145682
7.46309	37.6722	0.0660631
7.70281	37.5338	0.00963473
7.94253	37.3954	0.00454884
8.18225	37.257	0.00278134
8.42197	37.1186	0.00184423
8.66169	36.9802	0.0012321
6.98366	37.6722	0.0244965
6.74394	37.5338	0.00639179
6.50422	37.3954	0.00301478
6.2645	37.257	0.0016703
7.22338	38.0874	0.021734
7.46309	37.949	0.00774048
7.70281	37.8106	0.00372557
7.22338	38.3642	0.00598457
7.22338	38.641	0.00193511
10.8351	35.4486	0.101245
10.5953	35.3102	0.00373519
10.8351	35.1717	0.012188
10.3556	35.1717	0.00100551
10.8351	34.8949	0.00502531
10.8351	34.6181	0.00272736
10.8351	34.3413	0.00156459
10.8351	35.7254	0.023368
11.0748	35.587	0.0208777
11.3145	35.4486	0.0017908
10.5953	35.587	0.0024629
10.8351	36.0022	0.00235431
11.0748	35.8638	0.00269236
11.3145	35.7254	0.00184223
14.4468	33.3633	0.0967533
14.207	33.2249	0.00738679
14.4468	33.0865	0.00594988
13.9673	33.0865	0.00307369
14.4468	32.8097	0.0013752
13.7276	32.9481	0.00173953
13.4879	32.8097	0.00108231
14.4468	33.6401	0.0369404
14.6865	33.5017	0.0184543
14.9262	33.3633	0.0017392
15.1659	33.2249	0.00113196
14.207	33.5017	0.00295197
13.9673	33.3633	0.00127939
14.4468	33.9169	0.0055565
14.6865	33.7785	0.0025671
14.9262	33.6401	0.00122295
14.4468	34.1938	0.00171461
18.0584	31.2781	0.406471
17.8187	31.1397	0.0295638
17.579	31.0013	0.0100109
17.8187	30.8629	0.00224118
17.3393	30.8629	0.00464128
17.0996	30.7245	0.00238036
16.8598	30.5861	0.00122914
18.0584	31.5549	0.100174
17.8187	31.4165	0.00277777
17.579	31.2781	0.00129018
18.0584	31.8317	0.010444
18.2982	31.6933	0.0111
17.8187	31.6933	0.00473785
18.0584	32.1085	0.00246897
17.579	31.8317	0.00246348
17.3393	31.9701	0.00181865
17.0996	32.1085	0.00144549
16.8598	32.2469	0.0011423
-1.47E-14	45.8746	0.0492523
-1.47E-14	45.5978	0.00469287
-1.44E-14	45.321	0.00100801
-1.47E-14	46.1514	0.0695287
0.239718	46.013	0.0167012
0.479437	45.8746	0.00483292
0.719155	45.7362	0.0027223
0.958874	45.5978	0.00183585
1.19859	45.4594	0.00128744
-1.42E-14	46.4282	0.0138587
0.239718	46.2898	0.00104396
-1.42E-14	46.705	0.00508762
-1.42E-14	46.9818	0.00235982
-1.42E-14	47.2586	0.00112796
3.61169	43.7894	0.252739
3.85141	43.651	0.0013878
3.37197	43.651	0.0055531
3.61169	43.5126	0.0312508
3.13225	43.5126	0.00214385
3.61169	43.2358	0.00984532
2.89253	43.3742	0.00110431
3.61169	42.959	0.00388819
3.61169	42.6822	0.0015821
3.61169	44.0662	0.188012
3.85141	43.9278	0.066036
4.09112	43.7894	0.0130421
4.33084	43.651	0.00603296
4.57056	43.5126	0.00346829
4.81028	43.3742	0.00214262
5.05	43.2358	0.00133083
3.37197	43.9278	0.0450659
3.13225	43.7894	0.0110898
2.89253	43.651	0.00509796
2.65281	43.5126	0.00278998
2.4131	43.3742	0.00161366
3.61169	44.343	0.0318891
3.85141	44.2046	0.0101969
4.09112	44.0662	0.00234764
3.37197	44.2046	0.00186242
3.13225	44.0662	0.00125066
3.61169	44.6198	0.00936302
4.09112	44.343	0.00123323
3.61169	44.8966	0.00345448
3.61169	45.1734	0.00130414
7.22338	41.7042	0.0761873
6.98366	41.5658	0.00185042
7.22338	41.4274	0.0112707
7.22338	41.1506	0.00447503
7.22338	40.8738	0.00224202
7.22338	40.597	0.00114652
7.22338	41.981	0.0299908
7.46309	41.8426	0.0187995
7.70281	41.7042	0.0023172
6.98366	41.8426	0.00622641
6.74394	41.7042	0.00116479
7.22338	42.2578	0.00374628
7.46309	42.1194	0.0041431
7.70281	41.981	0.00111246
10.8351	39.619	0.0715909
10.5953	39.4806	0.00441549
10.8351	39.3422	0.00562616
10.3556	39.3422	0.00185427
10.8351	39.0654	0.00125788
10.1159	39.2038	0.00105507
10.8351	39.8958	0.0525001
11.0748	39.7574	0.0197292
11.3145	39.619	0.003218
11.5542	39.4806	0.0019349
11.7939	39.3422	0.0015083
12.0337	39.2038	0.00123845
12.2734	39.0654	0.00101911
10.5953	39.7574	0.00741093
10.3556	39.619	0.00268582
10.1159	39.4806	0.00152132
10.8351	40.1726	0.00908491
11.0748	40.0342	0.0035416
10.8351	40.4494	0.00315634
10.8351	40.7262	0.00129865
14.4468	37.5338	0.322598
14.207	37.3954	0.0194408
14.4468	37.257	0.0310449
13.9673	37.257	0.00653719
14.207	37.1186	0.00190355
14.4468	36.9802	0.010051
13.7276	37.1186	0.00302259
14.4468	36.7034	0.00428618
13.4879	36.9802	0.00154396
14.4468	36.4265	0.00195832
14.4468	37.8106	0.140476
14.6865	37.6722	0.0966881
14.9262	37.5338	0.00908879
15.1659	37.3954	0.00435092
15.4056	37.257	0.00284752
15.6453	37.1186	0.00203584
15.8851	36.9802	0.00146676
16.1248	36.8418	0.00101537
14.207	37.6722	0.0131805
13.9673	37.5338	0.00418672
13.7276	37.3954	0.00196273
13.4879	37.257	0.00103294
14.4468	38.0874	0.0180665
14.6865	37.949	0.0184837
14.9262	37.8106	0.00734395
14.207	37.949	0.00218244
14.4468	38.3642	0.00493515
14.6865	38.2258	0.00127567
14.9262	38.0874	0.00206148
15.1659	37.949	0.00168937
13.9673	38.0874	0.00140741
14.4468	38.641	0.00159021
13.7276	38.2258	0.00129716
13.4879	38.3642	0.00121104
13.2482	38.5026	0.00107964
18.0584	35.4486	0.0855952
18.2982	35.3102	0.00151026
17.8187	35.3102	0.00492963
18.0584	35.1717	0.0094589
17.579	35.1717	0.00126159
18.0584	34.8949	0.00388401
18.0584	34.6181	0.00210779
18.0584	34.3413	0.00120945
18.0584	35.7254	0.02384
18.2982	35.587	0.0328837
18.5379	35.4486	0.00178142
18.0584	36.0022	0.00186259
18.2982	35.8638	0.00486667
18.5379	35.7254	0.00379306
18.7776	35.8638	0.00110666
-1.47E-14	50.045	0.158546
0.239718	49.9066	0.00129052
-1.47E-14	49.7682	0.0223272
-1.44E-14	49.4914	0.0066641
-1.44E-14	49.2146	0.00234502
-1.47E-14	50.3218	0.221907
0.239718	50.1834	0.0640184
0.479437	50.045	0.0154267
0.719155	49.9066	0.00700551
0.958874	49.7682	0.00381017
1.19859	49.6298	0.00219729
1.43831	49.4914	0.00126383
-1.42E-14	50.5986	0.0422515
0.239718	50.4602	0.0120478
0.479437	50.3218	0.00120926
-1.42E-14	50.8754	0.0126179
0.479437	50.5986	0.00159386
-1.42E-14	51.1522	0.00504705
-1.42E-14	51.429	0.00217121
3.61169	47.9598	0.0523113
3.61169	47.683	0.00902443
3.61169	47.4062	0.00341204
3.61169	47.1294	0.00154013
3.61169	48.2366	0.0357632
3.85141	48.0982	0.016399
4.09112	47.9598	0.0025982
3.37197	48.0982	0.0104575
3.13225	47.9598	0.0019563
3.61169	48.5134	0.00553092
3.85141	48.375	0.00548298
3.37197	48.375	0.00182816
3.61169	48.7902	0.00109158
7.22338	45.8746	0.0476271
6.98366	45.7362	0.00205611
7.22338	45.5978	0.00443873
7.22338	46.1514	0.0675732
7.46309	46.013	0.0207449
7.70281	45.8746	0.00475067
7.94253	45.7362	0.00273497
8.18225	45.5978	0.00196293
8.42197	45.4594	0.00148178
8.66169	45.321	0.00112142
6.98366	46.013	0.0127864
6.74394	45.8746	0.00431733
6.50422	45.7362	0.00237388
6.2645	45.5978	0.0015076
7.22338	46.4282	0.0129847
7.46309	46.2898	0.00433907
7.22338	46.705	0.00477419
7.22338	46.9818	0.00221727
7.22338	47.2586	0.00106118
10.8351	43.7894	0.233826
10.5953	43.651	0.0103871
10.8351	43.5126	0.0277628
10.3556	43.5126	0.0034579
10.5953	43.3742	0.0012008
10.8351	43.2358	0.00867865
10.1159	43.3742	0.00159102
10.8351	42.959	0.00341169
10.8351	42.6822	0.0013821
10.8351	44.0662	0.181277
11.0748	43.9278	0.0916611
11.3145	43.7894	0.0133762
11.5542	43.651	0.0062205
11.7939	43.5126	0.00377161
12.0337	43.3742	0.00248934
12.2734	43.2358	0.00166226
12.5131	43.0974	0.00106464
10.5953	43.9278	0.0291277
10.3556	43.7894	0.00836306
10.1159	43.651	0.0037896
9.87619	43.5126	0.00196555
9.63647	43.3742	0.00105521
10.8351	44.343	0.0278845
11.0748	44.2046	0.0260518
11.3145	44.0662	0.00434357
10.8351	44.6198	0.00817613
11.0748	44.4814	0.00121651
11.3145	44.343	0.00342784
10.8351	44.8966	0.00301439
10.8351	45.1734	0.00113652
14.4468	41.7042	0.0668929
14.207	41.5658	0.00298058
14.4468	41.4274	0.00936695
14.4468	41.1506	0.00369671
14.4468	40.8738	0.00184902
14.4468	41.981	0.0297064
14.6865	41.8426	0.0287811
14.9262	41.7042	0.00256918
14.207	41.8426	0.00315699
14.4468	42.2578	0.00303983
14.6865	42.1194	0.00797882
14.9262	41.981	0.00236615
14.9262	42.2578	0.00125781
18.0584	39.619	0.0624023
17.8187	39.4806	0.00566279
18.0584	39.3422	0.00441489
17.579	39.3422	0.00223015
17.3393	39.2038	0.00116779
18.0584	39.8958	0.0476085
18.2982	39.7574	0.0246383
18.5379	39.619	0.00233931
18.7776	39.4806	0.00148708
19.0173	39.3422	0.00128792
19.257	39.2038	0.00116612
19.4968	39.0654	0.00104958
17.8187	39.7574	0.00472782
17.579	39.619	0.00191791
17.3393	39.4806	0.00105791
18.0584	40.1726	0.00700789
18.2982	40.0342	0.00787443
18.5379	39.8958	0.00140837
17.8187	40.0342	0.00128808
18.0584	40.4494	0.00243611
18.0584	40.7262	0.00100533
21.6701	37.5338	0.265302
21.4304	37.3954	0.0226228
21.1907	37.257	0.00726983
21.4304	37.1186	0.00192524
20.951	37.1186	0.00311008
20.7113	36.9802	0.00144189
21.6701	37.8106	0.132036
21.4304	37.6722	0.0065328
21.1907	37.5338	0.00238917
20.951	37.3954	0.00109757
21.6701	38.0874	0.0129911
21.9098	37.949	0.0328218
21.4304	37.949	0.00657165
21.6701	38.3642	0.00350823
21.9098	38.2258	0.00320867
21.1907	38.0874	0.00332212
21.6701	38.641	0.00112458
20.951	38.2258	0.00242295
20.7113	38.3642	0.00191546
20.4715	38.5026	0.0015111
20.2318	38.641	0.00114502
-1.47E-14	54.2154	0.0321552
-1.47E-14	53.9386	0.00617166
-1.44E-14	53.6618	0.00215686
-1.47E-14	54.4922	0.0398014
0.239718	54.3538	0.0138115
0.479437	54.2154	0.00259939
-1.42E-14	54.769	0.00767443
0.239718	54.6306	0.00644257
-1.42E-14	55.0458	0.00150324
0.479437	54.769	0.00119259
3.61169	52.1302	0.02782
3.61169	51.8534	0.00288584
3.61169	52.407	0.0795459
3.85141	52.2686	0.0210992
4.09112	52.1302	0.00598279
4.33084	51.9918	0.00333036
4.57056	51.8534	0.00223023
4.81028	51.715	0.00155685
5.05	51.5766	0.00108218
3.37197	52.2686	0.0176086
3.13225	52.1302	0.00576317
2.89253	51.9918	0.0031203
2.65281	51.8534	0.00196292
2.4131	51.715	0.00126703
3.61169	52.6838	0.0166893
3.85141	52.5454	0.00488778
3.37197	52.5454	0.00108483
3.61169	52.9606	0.00622072
3.61169	53.2374	0.00312533
3.61169	53.5142	0.00169354
7.22338	50.045	0.152371
6.98366	49.9066	0.00402724
7.22338	49.7682	0.0210638
6.74394	49.7682	0.00132022
7.22338	49.4914	0.00625689
7.22338	49.2146	0.00219428
7.22338	50.3218	0.216709
7.46309	50.1834	0.0846204
7.70281	50.045	0.0165932
7.94253	49.9066	0.00760482
8.18225	49.7682	0.00434944
8.42197	49.6298	0.00267957
8.66169	49.4914	0.00166503
6.98366	50.1834	0.0462655
6.74394	50.045	0.0128134
6.50422	49.9066	0.00571897
6.2645	49.7682	0.00294599
6.02478	49.6298	0.00157786
7.22338	50.5986	0.0393375
7.46309	50.4602	0.0325919
7.70281	50.3218	0.00195873
6.98366	50.4602	0.00201329
7.22338	50.8754	0.0117604
7.70281	50.5986	0.00475375
7.22338	51.1522	0.00470617
7.22338	51.429	0.00202437
10.8351	47.9598	0.0478197
10.5953	47.8214	0.00141348
10.8351	47.683	0.00798677
10.8351	47.4062	0.0030034
10.8351	47.1294	0.00135265
10.8351	48.2366	0.0350021
11.0748	48.0982	0.0242122
11.3145	47.9598	0.00304077
11.5542	47.8214	0.00101098
10.5953	48.0982	0.00631042
10.3556	47.9598	0.00131613
10.8351	48.5134	0.00474166
11.0748	48.375	0.0111503
11.3145	48.2366	0.00116589
11.3145	48.5134	0.00195915
14.4468	45.8746	0.0429977
14.207	45.7362	0.00307598
14.4468	45.5978	0.0037425
13.9673	45.5978	0.00119863
14.4468	46.1514	0.0620189
14.6865	46.013	0.0246652
14.9262	45.8746	0.00399314
15.1659	45.7362	0.00236738
15.4056	45.5978	0.00183187
15.6453	45.4594	0.00149854
15.8851	45.321	0.00123069
14.207	46.013	0.00923871
13.9673	45.8746	0.0034193
13.7276	45.7362	0.0018188
13.4879	45.5978	0.001081
14.4468	46.4282	0.0106107
14.6865	46.2898	0.0102862
14.4468	46.705	0.0039243
14.9262	46.4282	0.00101712
14.4468	46.9818	0.00183042
18.0584	43.7894	0.199438
18.2982	43.651	0.00301151
17.8187	43.651	0.0138606
18.0584	43.5126	0.0217249
18.2982	43.3742	0.00117001
17.579	43.5126	0.00434085
17.8187	43.3742	0.00147324
18.0584	43.2358	0.00667799
17.3393	43.3742	0.00183171
18.0584	42.959	0.00259867
18.0584	42.6822	0.0010425
18.0584	44.0662	0.16847
18.2982	43.9278	0.120644
18.5379	43.7894	0.0115385
18.7776	43.651	0.00545177
19.0173	43.5126	0.00354256
19.257	43.3742	0.00252312
19.4968	43.2358	0.00181687
19.7365	43.0974	0.00126002
17.8187	43.9278	0.0178608
17.579	43.7894	0.00563393
17.3393	43.651	0.00247878
17.0996	43.5126	0.00120247
18.0584	44.343	0.0209859
18.2982	44.2046	0.0488434
18.5379	44.0662	0.00772729
17.8187	44.2046	0.00283375
18.0584	44.6198	0.0061507
18.2982	44.4814	0.00370992
18.5379	44.343	0.00588165
18.7776	44.2046	0.00207285
17.579	44.343	0.00174679
18.0584	44.8966	0.00226585
18.7776	44.4814	0.00144903
17.3393	44.4814	0.00158833
17.0996	44.6198	0.00147652
16.8598	44.7582	0.00131487
16.6201	44.8966	0.00110179
21.6701	41.7042	0.053483
21.9098	41.5658	0.00291216
21.4304	41.5658	0.00350694
21.6701	41.4274	0.00677012
21.9098	41.289	0.00129171
21.6701	41.1506	0.00264114
21.6701	40.8738	0.00131648
21.6701	41.981	0.0291194
21.9098	41.8426	0.0407197
22.1496	41.7042	0.00231325
21.4304	41.8426	0.00150075
21.6701	42.2578	0.00207293
21.9098	42.1194	0.0125569
22.1496	41.981	0.00431654
21.4304	42.1194	0.00113547
22.1496	42.2578	0.0017178
22.3893	42.1194	0.001447
-1.47E-14	58.3859	0.0136565
-1.47E-14	58.109	0.00146766
-1.47E-14	58.6627	0.0861311
0.239718	58.5243	0.0204596
0.479437	58.3859	0.00661568
0.719155	58.2474	0.0035578
0.958874	58.109	0.00222878
1.19859	57.9706	0.00143409
-1.42E-14	58.9395	0.019651
0.239718	58.8011	0.00515688
-1.42E-14	59.2163	0.00714136
-1.42E-14	59.4931	0.00379276
-1.42E-14	59.7699	0.00224773
-1.42E-14	60.0467	0.0013384
3.61169	56.3006	0.0868554
3.61169	56.0238	0.0132486
3.61169	55.747	0.00358776
3.61169	55.4702	0.00103083
3.61169	56.5774	0.241023
3.85141	56.439	0.0755227
4.09112	56.3006	0.0180735
4.33084	56.1622	0.00816609
4.57056	56.0238	0.00442912
4.81028	55.8854	0.00255072
5.05	55.747	0.00146892
3.37197	56.439	0.0594751
3.13225	56.3006	0.0162527
2.89253	56.1622	0.00720502
2.65281	56.0238	0.00369936
2.4131	55.8854	0.00197903
2.17338	55.747	0.00103995
3.61169	56.8542	0.0515668
3.85141	56.7158	0.0370444
3.37197	56.7158	0.0130512
3.61169	57.1311	0.0150312
4.09112	56.8542	0.00572416
3.13225	56.8542	0.00180303
3.61169	57.4079	0.00633847
4.33084	56.9927	0.001228
3.61169	57.6847	0.00297917
3.61169	57.9615	0.00141331
7.22338	54.2154	0.0306941
7.22338	53.9386	0.00580462
7.22338	53.6618	0.00202167
7.22338	54.4922	0.0390907
7.46309	54.3538	0.0195698
7.70281	54.2154	0.00312586
7.94253	54.077	0.00102491
6.98366	54.3538	0.00930892
6.74394	54.2154	0.00194938
7.22338	54.769	0.00707395
7.46309	54.6306	0.0137733
6.98366	54.6306	0.00203383
7.22338	55.0458	0.00138006
7.70281	54.769	0.00257881
10.8351	52.1302	0.0260175
10.5953	51.9918	0.00123285
10.8351	51.8534	0.00258848
10.8351	52.407	0.0745575
11.0748	52.2686	0.024109
11.3145	52.1302	0.0054688
11.5542	51.9918	0.00312294
11.7939	51.8534	0.00223108
12.0337	51.715	0.00167968
12.2734	51.5766	0.00126934
10.5953	52.2686	0.0138859
10.3556	52.1302	0.00493922
10.1159	51.9918	0.00257859
9.87619	51.8534	0.00151421
10.8351	52.6838	0.0145251
11.0748	52.5454	0.0122279
10.8351	52.9606	0.00545157
11.3145	52.6838	0.00135135
10.8351	53.2374	0.00274984
10.8351	53.5142	0.00149475
14.4468	50.045	0.13497
14.6865	49.9066	0.0013791
14.207	49.9066	0.00674341
14.4468	49.7682	0.0176125
13.9673	49.7682	0.00201815
14.4468	49.4914	0.00515286
14.4468	49.2146	0.00178758
14.4468	50.3218	0.201803
14.6865	50.1834	0.107073
14.9262	50.045	0.015668
15.1659	49.9066	0.00723794
15.4056	49.7682	0.00437136
15.6453	49.6298	0.00287889
15.8851	49.4914	0.00192254
16.1248	49.353	0.00123354
14.207	50.1834	0.0318679
13.9673	50.045	0.00957617
13.7276	49.9066	0.00414156
13.4879	49.7682	0.00199595
14.4468	50.5986	0.0314602
14.6865	50.4602	0.0641318
14.9262	50.3218	0.00340799
14.4468	50.8754	0.00945252
14.6865	50.737	0.00329355
14.9262	50.5986	0.00878589
14.4468	51.1522	0.00378959
15.1659	50.737	0.00227265
14.4468	51.429	0.00162992
18.0584	47.9598	0.0397683
18.2982	47.8214	0.00159607
17.8187	47.8214	0.00199646
18.0584	47.683	0.00619621
18.0584	47.4062	0.00230242
18.0584	47.1294	0.00103167
18.0584	48.2366	0.0334887
18.2982	48.0982	0.0336093
18.5379	47.9598	0.00306355
18.7776	47.8214	0.00103955
17.8187	48.0982	0.00364656
18.0584	48.5134	0.00339896
18.2982	48.375	0.0184412
18.5379	48.2366	0.00226456
18.5379	48.5134	0.00291326
21.6701	45.8746	0.0360545
21.4304	45.7362	0.00367184
21.6701	45.5978	0.00277962
21.1907	45.5978	0.00135734
21.6701	46.1514	0.0537247
21.9098	46.013	0.0282319
22.1496	45.8746	0.00269558
22.3893	45.7362	0.00169506
22.629	45.5978	0.00146095
22.8687	45.4594	0.00132046
23.1084	45.321	0.0011876
23.3482	45.1826	0.00102653
21.4304	46.013	0.00624431
21.1907	45.8746	0.00239793
20.951	45.7362	0.00121417
21.6701	46.4282	0.00739243
21.9098	46.2898	0.0186517
22.1496	46.1514	0.00121722
21.4304	46.2898	0.00152845
21.6701	46.705	0.00277485
21.9098	46.5666	0.00212741
22.1496	46.4282	0.00164033
21.6701	46.9818	0.00130604
25.2818	43.7894	0.155591
25.0421	43.651	0.0147472
24.8024	43.5126	0.00443558
25.0421	43.3742	0.00132662
24.5627	43.3742	0.00171084
25.2818	44.0662	0.150819
25.0421	43.9278	0.010448
24.8024	43.7894	0.00339895
24.5627	43.651	0.00141705
25.2818	44.343	0.0130456
25.5215	44.2046	0.0762837
25.0421	44.2046	0.00770265
25.2818	44.6198	0.00385179
25.5215	44.4814	0.00760038
24.8024	44.343	0.00384205
25.2818	44.8966	0.00142047
25.5215	44.7582	0.00204183
24.5627	44.4814	0.00278581
24.3229	44.6198	0.00219655
24.0832	44.7582	0.00173061
23.8435	44.8966	0.00130889
-1.47E-14	62.5563	0.0410952
-1.47E-14	62.2795	0.00646195
-1.44E-14	62.0027	0.00143162
-1.47E-14	62.8331	0.24999
0.239718	62.6947	0.064645
0.479437	62.5563	0.0176048
0.719155	62.4179	0.00778938
0.958874	62.2795	0.00399494
1.19859	62.1411	0.00213596
1.43831	62.0027	0.00112441
-1.42E-14	63.1099	0.0635971
0.239718	62.9715	0.038685
-1.42E-14	63.3867	0.0172584
0.479437	63.1099	0.00609454
-1.42E-14	63.6635	0.00752759
0.719155	63.2483	0.00131864
-1.42E-14	63.9403	0.0037823
-1.42E-14	64.2171	0.00196395
3.61169	60.4711	0.0171121
3.61169	60.1943	0.00346397
3.61169	59.9175	0.00104361
3.61169	60.7479	0.0414408
3.85141	60.6095	0.0151881
4.09112	60.4711	0.00286831
3.37197	60.6095	0.011182
3.13225	60.4711	0.00235276
3.61169	61.0247	0.0101003
3.85141	60.8863	0.0153062
3.37197	60.8863	0.00682092
3.61169	61.3015	0.00188023
4.09112	61.0247	0.0029531
3.13225	61.0247	0.00128299
7.22338	58.3859	0.0132268
7.22338	58.109	0.00139293
7.22338	58.6627	0.0830764
7.46309	58.5243	0.0227435
7.70281	58.3859	0.00641341
7.94253	58.2474	0.00355721
8.18225	58.109	0.0023771
8.42197	57.9706	0.00165696
8.66169	57.8322	0.00115109
6.98366	58.5243	0.0173722
6.74394	58.3859	0.00607392
6.50422	58.2474	0.0031418
6.2645	58.109	0.00183368
6.02478	57.9706	0.00107499
7.22338	58.9395	0.0182969
7.46309	58.8011	0.0134673
6.98366	58.8011	0.00109185
7.22338	59.2163	0.00668005
7.70281	58.9395	0.00158573
7.22338	59.4931	0.00355654
7.22338	59.7699	0.00211138
7.22338	60.0467	0.00125889
10.8351	56.3006	0.0800367
10.5953	56.1622	0.00223486
10.8351	56.0238	0.0117762
10.8351	55.747	0.00315026
10.8351	56.5774	0.227457
11.0748	56.439	0.0918899
11.3145	56.3006	0.0179936
11.5542	56.1622	0.00822358
11.7939	56.0238	0.00469525
12.0337	55.8854	0.00288981
12.2734	55.747	0.00179685
12.5131	55.6086	0.00106319
10.5953	56.439	0.0446275
10.3556	56.3006	0.0131721
10.1159	56.1622	0.00565427
9.87619	56.0238	0.00271695
9.63647	55.8854	0.001326
10.8351	56.8542	0.044235
11.0748	56.7158	0.076172
10.5953	56.7158	0.00206303
10.8351	57.1311	0.0129674
11.0748	56.9927	0.00211498
11.3145	56.8542	0.011279
10.8351	57.4079	0.00548215
11.5542	56.9927	0.00299876
10.8351	57.6847	0.00257895
10.8351	57.9615	0.00122349
14.4468	54.2154	0.0266222
14.4468	53.9386	0.00480588
14.4468	53.6618	0.00165568
14.4468	54.4922	0.0370224
14.6865	54.3538	0.0264152
14.9262	54.2154	0.0033421
15.1659	54.077	0.00111423
14.207	54.3538	0.00601993
13.9673	54.2154	0.00133068
14.4468	54.769	0.00546485
14.6865	54.6306	0.023858
14.4468	55.0458	0.0010542
14.9262	54.769	0.0041103
15.1659	54.9074	0.0013539
18.0584	52.1302	0.0226609
17.8187	51.9918	0.00174837
18.0584	51.8534	0.0020668
18.0584	52.407	0.0654437
18.2982	52.2686	0.0264935
18.5379	52.1302	0.00428323
18.7776	51.9918	0.00252848
19.0173	51.8534	0.00195206
19.257	51.715	0.00159521
19.4968	51.5766	0.00130951
19.7365	51.4382	0.00103728
17.8187	52.2686	0.0102406
17.579	52.1302	0.00376473
17.3393	51.9918	0.00186629
17.0996	51.8534	0.00100614
18.0584	52.6838	0.0108269
18.2982	52.5454	0.0232044
18.0584	52.9606	0.00413651
18.2982	52.8222	0.00188878
18.5379	52.6838	0.00235291
18.0584	53.2374	0.00210596
18.0584	53.5142	0.00115293
21.6701	50.045	0.109447
21.9098	49.9066	0.0058847
21.4304	49.9066	0.00824972
21.6701	49.7682	0.0128689
21.9098	49.6298	0.00182175
21.1907	49.7682	0.00236051
21.6701	49.4914	0.00365976
21.6701	49.2146	0.00124332
21.6701	50.3218	0.179111
21.9098	50.1834	0.129935
22.1496	50.045	0.012508
22.3893	49.9066	0.00588515
22.629	49.7682	0.00381478
22.8687	49.6298	0.00271337
23.1084	49.4914	0.00195426
23.3482	49.353	0.00135742
21.4304	50.1834	0.0208769
21.1907	50.045	0.00644227
20.951	49.9066	0.00264104
20.7113	49.7682	0.00116248
21.6701	50.5986	0.0209128
21.9098	50.4602	0.104637
22.1496	50.3218	0.00607024
21.4304	50.4602	0.00309452
21.6701	50.8754	0.0063844
21.9098	50.737	0.00787585
22.1496	50.5986	0.0124005
22.3893	50.4602	0.00187209
21.1907	50.5986	0.00187903
21.6701	51.1522	0.00257281
21.9098	51.0138	0.00222058
22.3893	50.737	0.00352453
20.951	50.737	0.00170094
21.6701	51.429	0.00110723
22.629	50.8754	0.00118898
20.7113	50.8754	0.00157896
20.4715	51.0138	0.00140486
20.2318	51.1522	0.00117482
25.2818	47.9598	0.0297569
25.5215	47.8214	0.00410554
25.0421	47.8214	0.00209811
25.2818	47.683	0.00411794
25.5215	47.5446	0.00160991
25.2818	47.4062	0.00149761
25.2818	48.2366	0.0312504
25.5215	48.0982	0.0438762
25.7613	47.9598	0.00253436
25.0421	48.0982	0.00206559
25.2818	48.5134	0.00189885
25.5215	48.375	0.0265988
25.7613	48.2366	0.00395954
25.0421	48.375	0.00123111
25.5215	48.6518	0.00170239
25.7613	48.5134	0.00351289
26.001	48.375	0.00148194
26.001	48.6518	0.00122725
-1.47E-14	66.7267	0.00774973
-1.47E-14	66.4499	0.00153922
-1.47E-14	67.0035	0.0417292
0.239718	66.8651	0.0113092
0.479437	66.7267	0.00238239
-1.42E-14	67.2803	0.0138116
0.239718	67.1419	0.015419
-1.42E-14	67.5571	0.00233421
0.479437	67.2803	0.00297724
3.61169	64.6415	0.00512824
3.61169	64.9183	0.0860082
3.85141	64.7799	0.0204776
4.09112	64.6415	0.00662286
4.33084	64.5031	0.00356156
4.57056	64.3647	0.00223135
4.81028	64.2263	0.00143548
3.37197	64.7799	0.0186733
3.13225	64.6415	0.00649821
2.89253	64.5031	0.00335171
2.65281	64.3647	0.00195265
2.4131	64.2263	0.00114261
3.61169	65.1951	0.0214953
3.85141	65.0567	0.0138678
3.37197	65.0567	0.00513926
3.61169	65.4719	0.00729065
4.09112	65.1951	0.00166716
3.61169	65.7487	0.00403831
3.61169	66.0255	0.0025747
3.61169	66.3023	0.00168159
3.61169	66.5791	0.0010646
7.22338	62.5563	0.0394569
7.22338	62.2795	0.00609344
7.22338	62.0027	0.00133904
7.22338	62.8331	0.241595
7.46309	62.6947	0.0759401
7.70281	62.5563	0.018173
7.94253	62.4179	0.00821102
8.18225	62.2795	0.00445257
8.42197	62.1411	0.00256366
8.66169	62.0027	0.00147786
6.98366	62.6947	0.0523292
6.74394	62.5563	0.0153526
6.50422	62.4179	0.00657146
6.2645	62.2795	0.00315366
6.02478	62.1411	0.00153887
7.22338	63.1099	0.058835
7.46309	62.9715	0.0828944
6.98366	62.9715	0.0130851
7.22338	63.3867	0.0160186
7.70281	63.1099	0.0127407
6.74394	63.1099	0.00181033
7.22338	63.6635	0.00699938
7.94253	63.2483	0.00343022
7.22338	63.9403	0.0035198
7.22338	64.2171	0.00182821
10.8351	60.4711	0.0155248
10.8351	60.1943	0.00305276
10.8351	60.7479	0.0394004
11.0748	60.6095	0.0197782
11.3145	60.4711	0.00316297
11.5542	60.3327	0.00103893
10.5953	60.6095	0.00788697
10.3556	60.4711	0.00175751
10.8351	61.0247	0.00850296
11.0748	60.8863	0.0277454
10.5953	60.8863	0.00204754
10.8351	61.3015	0.00157326
11.3145	61.0247	0.00501182
11.5542	61.1631	0.00166766
14.4468	58.3859	0.0119851
14.4468	58.109	0.001186
14.4468	58.6627	0.0744897
14.6865	58.5243	0.0241227
14.9262	58.3859	0.00547364
15.1659	58.2474	0.00312597
15.4056	58.109	0.00223341
15.6453	57.9706	0.00168158
15.8851	57.8322	0.0012712
14.207	58.5243	0.013764
13.9673	58.3859	0.00496415
13.7276	58.2474	0.00243429
13.4879	58.109	0.00130207
14.4468	58.9395	0.0146438
14.6865	58.8011	0.0266037
14.4468	59.2163	0.00543389
14.6865	59.0779	0.00132643
14.9262	58.9395	0.00294565
14.4468	59.4931	0.00291673
14.4468	59.7699	0.00174126
14.4468	60.0467	0.00104269
18.0584	56.3006	0.0676019
18.2982	56.1622	0.00329674
17.8187	56.1622	0.00348938
18.0584	56.0238	0.00921653
18.0584	55.747	0.00240066
18.0584	56.5774	0.202432
18.2982	56.439	0.107635
18.5379	56.3006	0.0157543
18.7776	56.1622	0.00727727
19.0173	56.0238	0.00439413
19.257	55.8854	0.0028934
19.4968	55.747	0.00193349
19.7365	55.6086	0.00124228
17.8187	56.439	0.0316923
17.579	56.3006	0.00961031
17.3393	56.1622	0.00391477
17.0996	56.0238	0.00172085
18.0584	56.8542	0.0318246
18.2982	56.7158	0.12949
18.5379	56.5774	0.00151433
18.0584	57.1311	0.00948757
18.2982	56.9927	0.00646804
18.5379	56.8542	0.0170552
18.0584	57.4079	0.00403761
18.2982	57.2695	0.00190393
18.7776	56.9927	0.00499066
18.0584	57.6847	0.00190387
19.0173	57.1311	0.00172031
21.6701	54.2154	0.0207855
21.9098	54.077	0.00236064
21.4304	54.077	0.00109875
21.6701	53.9386	0.00344493
21.6701	53.6618	0.00116233
21.6701	54.4922	0.0337805
21.9098	54.3538	0.0339284
22.1496	54.2154	0.0030969
22.3893	54.077	0.00105215
21.4304	54.3538	0.0037652
21.6701	54.769	0.00335874
21.9098	54.6306	0.0359224
22.1496	54.4922	0.00159068
21.9098	54.9074	0.00164515
22.1496	54.769	0.0053482
22.3893	54.9074	0.00190695
25.2818	52.1302	0.0182105
25.5215	51.9918	0.00107531
25.0421	51.9918	0.00196932
25.2818	51.8534	0.00144324
25.2818	52.407	0.053703
25.5215	52.2686	0.0282248
25.7613	52.1302	0.00269677
26.001	51.9918	0.00169625
26.2407	51.8534	0.00146202
26.4804	51.715	0.00132191
26.7201	51.5766	0.00118914
26.9598	51.4382	0.00102862
25.0421	52.2686	0.00697595
24.8024	52.1302	0.00252651
24.5627	51.9918	0.00115909
25.2818	52.6838	0.00662818
25.5215	52.5454	0.0369478
25.0421	52.5454	0.00152992
25.2818	52.9606	0.00263697
25.5215	52.8222	0.00398271
25.7613	52.6838	0.00315936
25.2818	53.2374	0.00136725
25.5215	53.099	0.00151463
28.8935	50.045	0.0801475
28.6538	49.9066	0.00800815
28.4141	49.7682	0.00218312
28.8935	50.3218	0.151405
28.6538	50.1834	0.0129884
28.4141	50.045	0.00388281
28.1743	49.9066	0.00145774
28.8935	50.5986	0.0106296
29.1332	50.4602	0.149536
28.6538	50.4602	0.00773732
28.8935	50.8754	0.00340665
29.1332	50.737	0.0141773
28.4141	50.5986	0.00385725
28.8935	51.1522	0.00139231
29.1332	51.0138	0.00421061
29.3729	50.8754	0.00128337
28.1743	50.737	0.00279682
29.1332	51.2906	0.00159578
27.9346	50.8754	0.00220533
27.6949	51.0138	0.00173649
27.4552	51.1522	0.00131107
-1.47E-14	70.8971	0.00113535
-1.47E-14	71.1739	0.0827963
0.239718	71.0355	0.0174043
0.479437	70.8971	0.00608813
0.719155	70.7587	0.00314867
0.958874	70.6203	0.00183812
1.19859	70.4819	0.00107675
-1.42E-14	71.4507	0.0238213
0.239718	71.3123	0.0133915
-1.42E-14	71.7275	0.00708842
0.479437	71.4507	0.00157745
-1.42E-14	72.0043	0.00405168
-1.42E-14	72.2811	0.00275621
-1.42E-14	72.5579	0.00194636
-1.42E-14	72.8347	0.00135409
3.61169	68.8119	0.014306
3.61169	68.5351	0.00201263
3.61169	69.0887	0.241999
3.85141	68.9503	0.0601386
4.09112	68.8119	0.0164325
4.33084	68.6735	0.00728521
4.57056	68.5351	0.00373884
4.81028	68.3967	0.00199886
5.05	68.2583	0.00105319
3.37197	68.9503	0.052605
3.13225	68.8119	0.0154342
2.89253	68.6735	0.00660704
2.65281	68.5351	0.00316991
2.4131	68.3967	0.001546
3.61169	69.3655	0.0745408
3.85141	69.2271	0.0831162
3.37197	69.2271	0.0372463
3.61169	69.6423	0.0178431
4.09112	69.3655	0.0127891
3.13225	69.3655	0.00576914
3.61169	69.9191	0.00795265
4.33084	69.5039	0.00344328
2.89253	69.5039	0.00123779
3.61169	70.1959	0.0042256
3.61169	70.4727	0.00236032
3.61169	70.7495	0.00131049
7.22338	66.7267	0.00737566
7.22338	66.4499	0.0014434
7.22338	67.0035	0.0403964
7.46309	66.8651	0.0141236
7.70281	66.7267	0.00266442
6.98366	66.8651	0.00865381
6.74394	66.7267	0.00193607
7.22338	67.2803	0.0126955
7.46309	67.1419	0.0292911
6.98366	67.1419	0.00653657
7.22338	67.5571	0.00213858
7.70281	67.2803	0.00537403
6.74394	67.2803	0.00121232
7.94253	67.4187	0.00179307
10.8351	64.6415	0.00484525
10.8351	64.9183	0.0793614
11.0748	64.7799	0.0211364
11.3145	64.6415	0.00599574
11.5542	64.5031	0.00333765
11.7939	64.3647	0.00223549
12.0337	64.2263	0.00156039
12.2734	64.0879	0.00108558
10.5953	64.7799	0.0158298
10.3556	64.6415	0.00566799
10.1159	64.5031	0.00276633
9.87619	64.3647	0.00147463
10.8351	65.1951	0.0185166
11.0748	65.0567	0.0283852
10.5953	65.0567	0.00107383
10.8351	65.4719	0.00635363
11.3145	65.1951	0.00327895
10.8351	65.7487	0.00354073
10.8351	66.0255	0.00226628
10.8351	66.3023	0.00148412
14.4468	62.5563	0.034811
14.6865	62.4179	0.00190114
14.4468	62.2795	0.00508327
14.4468	62.0027	0.00108842
14.4468	62.8331	0.217905
14.6865	62.6947	0.0855612
14.9262	62.5563	0.0167793
15.1659	62.4179	0.00768948
15.4056	62.2795	0.00439603
15.6453	62.1411	0.0027073
15.8851	62.0027	0.00168492
14.207	62.6947	0.0398843
13.9673	62.5563	0.0120277
13.7276	62.4179	0.00488814
13.4879	62.2795	0.00214787
14.4468	63.1099	0.0460577
14.6865	62.9715	0.146618
14.207	62.9715	0.00202102
14.4468	63.3867	0.012701
14.6865	63.2483	0.00387974
14.9262	63.1099	0.0204819
14.4468	63.6635	0.00558429
14.6865	63.5251	0.00124506
15.1659	63.2483	0.00608712
14.4468	63.9403	0.00281612
15.4056	63.3867	0.00212182
14.4468	64.2171	0.00146433
18.0584	60.4711	0.012688
18.2982	60.3327	0.00122916
18.0584	60.1943	0.00234452
18.0584	60.7479	0.0355898
18.2982	60.6095	0.0247083
18.5379	60.4711	0.00311103
18.7776	60.3327	0.0010375
17.8187	60.6095	0.00532464
17.579	60.4711	0.00119821
18.0584	61.0247	0.00583517
18.2982	60.8863	0.0435845
18.0584	61.3015	0.0010699
18.2982	61.1631	0.0011777
18.5379	61.0247	0.00696126
18.7776	61.1631	0.0025096
19.0173	61.3015	0.0010755
21.6701	58.3859	0.0100728
21.6701	58.6627	0.0619411
21.9098	58.5243	0.0246798
22.1496	58.3859	0.00399924
22.3893	58.2474	0.00237175
22.629	58.109	0.00183545
22.8687	57.9706	0.00150211
23.1084	57.8322	0.00123426
21.4304	58.5243	0.0100399
21.1907	58.3859	0.00357725
20.951	58.2474	0.00162294
21.6701	58.9395	0.00976922
21.9098	58.8011	0.0440156
21.6701	59.2163	0.00376279
21.9098	59.0779	0.00333383
22.1496	58.9395	0.00425245
21.6701	59.4931	0.00205344
21.9098	59.3547	0.00133351
22.3893	59.0779	0.00100694
21.6701	59.7699	0.00123949
25.2818	56.3006	0.0516938
25.5215	56.1622	0.00767173
25.0421	56.1622	0.00394855
25.2818	56.0238	0.00620794
25.5215	55.8854	0.00206852
25.2818	55.747	0.00154257
25.2818	56.5774	0.169664
25.5215	56.439	0.121855
25.7613	56.3006	0.0116674
26.001	56.1622	0.00551112
26.2407	56.0238	0.00357917
26.4804	55.8854	0.00254825
26.7201	55.747	0.00183704
26.9598	55.6086	0.00127794
25.0421	56.439	0.0211263
24.8024	56.3006	0.00625873
24.5627	56.1622	0.00234378
25.2818	56.8542	0.0180431
25.5215	56.7158	0.192387
25.7613	56.5774	0.00322684
25.0421	56.7158	0.00286136
25.2818	57.1311	0.00562981
25.5215	56.9927	0.013395
25.7613	56.8542	0.0212008
26.001	56.7158	0.00123816
24.8024	56.8542	0.00176022
25.2818	57.4079	0.00243264
25.5215	57.2695	0.00413836
25.7613	57.1311	0.00143447
26.001	56.9927	0.00653654
24.5627	56.9927	0.00160065
25.2818	57.6847	0.00115355
25.5215	57.5463	0.00171357
26.2407	57.1311	0.0025474
24.3229	57.1311	0.00148826
26.4804	57.2695	0.00103166
24.0832	57.2695	0.00132365
23.8435	57.4079	0.00110468
28.8935	54.2154	0.0143296
29.1332	54.077	0.0045894
28.6538	54.077	0.0010181
28.8935	53.9386	0.00206145
29.1332	53.8002	0.00161652
28.8935	54.4922	0.0296479
29.1332	54.3538	0.0414536
29.3729	54.2154	0.00236227
28.6538	54.3538	0.00230612
28.8935	54.769	0.00141345
29.1332	54.6306	0.0486505
29.3729	54.4922	0.00288914
28.6538	54.6306	0.001157
29.1332	54.9074	0.0029138
29.3729	54.769	0.00589284
29.6127	54.6306	0.00122254
29.6127	54.9074	0.00221012
29.8524	55.0458	0.00105434
-1.47E-14	75.0675	0.00249916
-1.47E-14	75.3443	0.2286
0.239718	75.2059	0.0453701
0.479437	75.0675	0.0133912
0.719155	74.9291	0.00574973
0.958874	74.7907	0.0027606
1.19859	74.6523	0.0013452
-1.42E-14	75.6211	0.0904823
0.239718	75.4827	0.0767974
0.479437	75.3443	0.00202857
-1.42E-14	75.8979	0.0178101
0.479437	75.6211	0.0114114
-1.42E-14	76.1747	0.00803454
0.719155	75.7595	0.00303419
-1.42E-14	76.4515	0.00449395
-1.42E-14	76.7283	0.00267988
-1.42E-14	77.0051	0.00160329
3.61169	72.9823	0.00240682
3.61169	73.2591	0.0399081
3.85141	73.1207	0.00964123
4.09112	72.9823	0.00202631
3.37197	73.1207	0.00807005
3.13225	72.9823	0.0018029
3.61169	73.5359	0.0180996
3.85141	73.3975	0.0281597
3.37197	73.3975	0.0140846
3.61169	73.8127	0.00262179
4.09112	73.5359	0.00509454
3.13225	73.5359	0.00264371
4.33084	73.6743	0.00169292
7.22338	70.8971	0.00112112
7.22338	71.1739	0.079207
7.46309	71.0355	0.0176674
7.70281	70.8971	0.00578511
7.94253	70.7587	0.00313169
8.18225	70.6203	0.00197064
8.42197	70.4819	0.00127127
6.98366	71.0355	0.0158411
6.74394	70.8971	0.00567413
6.50422	70.7587	0.00276903
6.2645	70.6203	0.00147628
7.22338	71.4507	0.0221138
7.46309	71.3123	0.0283111
6.98366	71.3123	0.0048399
7.22338	71.7275	0.00661641
7.70281	71.4507	0.00327161
7.22338	72.0043	0.0037945
7.22338	72.2811	0.00258651
7.22338	72.5579	0.00182884
7.22338	72.8347	0.00127303
10.8351	68.8119	0.0132323
11.0748	68.6735	0.00118615
10.8351	68.5351	0.00178684
10.8351	69.0887	0.223505
11.0748	68.9503	0.065139
11.3145	68.8119	0.0156926
11.5542	68.6735	0.00712579
11.7939	68.5351	0.00387309
12.0337	68.3967	0.00223206
12.2734	68.2583	0.00128778
10.5953	68.9503	0.0430643
10.3556	68.8119	0.0129724
10.1159	68.6735	0.0052696
9.87619	68.5351	0.00231484
10.8351	69.3655	0.0635407
11.0748	69.2271	0.152971
11.3145	69.0887	0.00111844
10.5953	69.2271	0.012145
10.8351	69.6423	0.0153123
11.0748	69.5039	0.00125051
11.3145	69.3655	0.0217931
10.5953	69.5039	0.00113851
10.3556	69.3655	0.00161396
10.8351	69.9191	0.00685692
11.5542	69.5039	0.00650855
10.8351	70.1959	0.00365225
11.7939	69.6423	0.00227652
10.8351	70.4727	0.0020424
10.8351	70.7495	0.00113209
14.4468	66.7267	0.0063323
14.4468	66.4499	0.00118308
14.4468	67.0035	0.0366202
14.6865	66.8651	0.0169455
14.9262	66.7267	0.00269454
14.207	66.8651	0.00628451
13.9673	66.7267	0.0014276
14.4468	67.2803	0.00971783
14.6865	67.1419	0.0480613
14.207	67.1419	0.00186631
14.4468	67.5571	0.00162349
14.9262	67.2803	0.00793437
15.1659	67.4187	0.00287375
15.4056	67.5571	0.00123477
18.0584	64.6415	0.00429135
18.0584	64.9183	0.0673977
18.2982	64.7799	0.0207952
18.5379	64.6415	0.00476595
18.7776	64.5031	0.00274429
19.0173	64.3647	0.00197001
19.257	64.2263	0.0014875
19.4968	64.0879	0.00112685
17.8187	64.7799	0.012302
17.579	64.6415	0.0043555
17.3393	64.5031	0.00196534
18.0584	65.1951	0.0134686
18.2982	65.0567	0.0486649
18.0584	65.4719	0.00476007
18.2982	65.3335	0.00222021
18.5379	65.1951	0.00503691
18.0584	65.7487	0.00268989
18.7776	65.3335	0.0012172
18.0584	66.0255	0.00173683
18.0584	66.3023	0.00114421
21.6701	62.5563	0.0279182
21.9098	62.4179	0.00433922
21.4304	62.4179	0.00132193
21.6701	62.2795	0.0036865
21.6701	62.8331	0.183012
21.9098	62.6947	0.0931761
22.1496	62.5563	0.0136061
22.3893	62.4179	0.00632576
22.629	62.2795	0.00383277
22.8687	62.1411	0.0025284
23.1084	62.0027	0.0016916
23.3482	61.8643	0.00108807
21.4304	62.6947	0.0282776
21.1907	62.5563	0.00837616
20.951	62.4179	0.00313731
20.7113	62.2795	0.00120922
21.6701	63.1099	0.0292472
21.9098	62.9715	0.226258
21.6701	63.3867	0.00834704
21.9098	63.2483	0.0100889
22.1496	63.1099	0.0272073
21.6701	63.6635	0.00372111
21.9098	63.5251	0.00330489
22.1496	63.3867	0.00117591
22.3893	63.2483	0.00853392
21.6701	63.9403	0.00188812
21.9098	63.8019	0.00148916
22.629	63.3867	0.00336032
22.8687	63.5251	0.00137629
25.2818	60.4711	0.0091851
25.5215	60.3327	0.00254706
25.2818	60.1943	0.00152623
25.2818	60.7479	0.0304961
25.5215	60.6095	0.0296285
25.7613	60.4711	0.002656
25.0421	60.6095	0.00343726
25.2818	61.0247	0.00296619
25.5215	60.8863	0.061413
25.5215	61.1631	0.00250729
25.7613	61.0247	0.00823397
26.001	61.1631	0.00312074
26.2407	61.3015	0.00149408
28.8935	58.3859	0.00771867
29.1332	58.2474	0.0012621
28.8935	58.6627	0.0475648
29.1332	58.5243	0.0246332
29.3729	58.3859	0.00234366
29.6127	58.2474	0.00149092
29.8524	58.109	0.0012913
30.0921	57.9706	0.00117046
30.3318	57.8322	0.00105408
28.6538	58.5243	0.00662442
28.4141	58.3859	0.0022224
28.8935	58.9395	0.00503133
29.1332	58.8011	0.0638589
28.6538	58.8011	0.00129226
28.8935	59.2163	0.00211212
29.1332	59.0779	0.00615536
29.3729	58.9395	0.00501178
28.8935	59.4931	0.00119047
29.1332	59.3547	0.00249921
29.6127	59.0779	0.00123651
29.1332	59.6315	0.00134803
32.5052	56.3006	0.0349351
32.2655	56.1622	0.00344064
32.5052	56.5774	0.133627
32.2655	56.439	0.0130852
32.0258	56.3006	0.00357398
31.786	56.1622	0.00116464
32.5052	56.8542	0.00676111
32.7449	56.7158	0.256971
32.2655	56.7158	0.00666321
32.5052	57.1311	0.00242233
32.7449	56.9927	0.0219815
32.0258	56.8542	0.00336277
32.5052	57.4079	0.00108779
32.7449	57.2695	0.00697998
32.9846	57.1311	0.00189145
31.786	56.9927	0.00245252
32.7449	57.5463	0.0029351
31.5463	57.1311	0.00193915
32.7449	57.8231	0.00132129
31.3066	57.2695	0.00152713
31.0669	57.4079	0.001151
-7.55E-15	79.5147	0.0379722
0.239718	79.3763	0.00631763
0.479437	79.2379	0.00140371
-7.11E-15	79.7915	0.0245761
0.239718	79.6531	0.0245893
-7.11E-15	80.0684	0.00285834
0.479437	79.7915	0.00425053
0.719155	79.9299	0.00139618
3.61169	77.4295	0.0740507
3.85141	77.2911	0.0139564
4.09112	77.1527	0.00496783
4.33084	77.0143	0.00259232
4.57056	76.8759	0.00152298
3.37197	77.2911	0.0138012
3.13225	77.1527	0.0049827
2.89253	77.0143	0.00244245
2.65281	76.8759	0.00130701
3.61169	77.7063	0.0251711
3.85141	77.5679	0.0264019
4.09112	77.4295	0.00119861
3.37197	77.5679	0.0120977
3.61169	77.9831	0.00607676
4.09112	77.7063	0.00292676
3.13225	77.7063	0.00133821
3.61169	78.2599	0.00357712
3.61169	78.5367	0.00260099
3.61169	78.8136	0.00197967
3.61169	79.0904	0.00149717
3.61169	79.3672	0.00109587
7.22338	75.0675	0.00243729
7.22338	75.3443	0.218479
7.46309	75.2059	0.0473851
7.70281	75.0675	0.0131156
7.94253	74.9291	0.00585395
8.18225	74.7907	0.0030126
8.42197	74.6523	0.00161143
6.98366	75.2059	0.0402868
6.74394	75.0675	0.0121529
6.50422	74.9291	0.0049407
6.2645	74.7907	0.00216954
7.22338	75.6211	0.0837633
7.46309	75.4827	0.147392
7.70281	75.3443	0.00370985
7.94253	75.2059	0.00120738
6.98366	75.4827	0.0329617
7.22338	75.8979	0.016512
7.70281	75.6211	0.0206377
6.98366	75.7595	0.00182721
6.74394	75.6211	0.00483215
7.22338	76.1747	0.00746848
7.94253	75.7595	0.00613327
6.50422	75.7595	0.00100924
7.22338	76.4515	0.00418343
8.18225	75.8979	0.00213756
7.22338	76.7283	0.00249657
7.22338	77.0051	0.00149277
10.8351	72.9823	0.00217997
10.8351	73.2591	0.0368357
11.0748	73.1207	0.0109621
11.3145	72.9823	0.00206037
10.5953	73.1207	0.00635475
10.3556	72.9823	0.0014455
10.8351	73.5359	0.0153212
11.0748	73.3975	0.0484161
10.5953	73.3975	0.00564864
10.8351	73.8127	0.00220054
11.3145	73.5359	0.00799921
10.3556	73.5359	0.00100055
11.5542	73.6743	0.00289534
11.7939	73.8127	0.00124453
14.4468	70.8971	0.0010713
14.4468	71.1739	0.0692158
14.6865	71.0355	0.0167863
14.9262	70.8971	0.0048596
15.1659	70.7587	0.00273704
15.4056	70.6203	0.00184633
15.6453	70.4819	0.00129452
14.207	71.0355	0.0131384
13.9673	70.8971	0.00464542
13.7276	70.7587	0.00209257
14.4468	71.4507	0.0175206
14.6865	71.3123	0.0502086
14.207	71.3123	0.00102469
14.4468	71.7275	0.00534519
14.6865	71.5891	0.00102562
14.9262	71.4507	0.0053156
14.4468	72.0043	0.0030989
15.1659	71.5891	0.00129259
14.4468	72.2811	0.00212623
14.4468	72.5579	0.00150952
14.4468	72.8347	0.0010526
18.0584	68.8119	0.0112204
18.2982	68.6735	0.00237343
18.0584	68.5351	0.00138997
18.0584	69.0887	0.190136
18.2982	68.9503	0.0676268
18.5379	68.8119	0.0133535
18.7776	68.6735	0.00617522
19.0173	68.5351	0.00354692
19.257	68.3967	0.00218958
19.4968	68.2583	0.00136434
17.8187	68.9503	0.0325172
17.579	68.8119	0.0096447
17.3393	68.6735	0.00361467
17.0996	68.5351	0.00139434
18.0584	69.3655	0.0450277
18.2982	69.2271	0.245229
18.5379	69.0887	0.00119588
17.8187	69.2271	0.00187852
18.0584	69.6423	0.011073
18.2982	69.5039	0.00542716
18.5379	69.3655	0.0307428
17.8187	69.5039	0.00121193
18.0584	69.9191	0.00501526
[truncated: 24,529 more rows]
