# Supplementary material for: Aperiodic approximants bridging quasicrystals and modulated structures
Source: Nat Commun. 2024 Jul 11;15:5742. doi: 10.1038/s41467-024-49843-4 (PMC11239952; doi:10.1038/s41467-024-49843-4)
Supplement: Supplementary file 3 — Source Data [file 41467_2024_49843_MOESM3_ESM.zip › Source Data/SFig14/SFIg14a/k=2.csv]

supplementary fig14a k=2
x	y	intensity
-5.33E-15	1.48096	0.0137969
-5.33E-15	2.96192	0.00498748
-5.33E-15	3.57536	0.131767
-5.33E-15	2.0944	0.0114471
-5.33E-15	5.05632	0.00443933
1.28255	5.7968	0.00198986
2.5651	5.05632	0.00322068
-5.33E-15	8.01824	0.0016009
2.5651	6.53728	0.00154524
-5.33E-15	9.4992	0.00154713
3.09635	6.23056	0.00247506
-5.33E-15	7.15071	0.0104185
1.28255	6.41023	0.00164241
-5.33E-15	4.18879	0.00137815
-5.33E-15	2.70783	0.00167211
-5.33E-15	8.63167	0.127477
1.28255	7.89119	0.0136705
2.5651	7.15071	0.00176279
-5.33E-15	10.1126	0.00887966
-5.33E-15	13.0746	0.00115168
-5.33E-15	14.5555	0.001077
3.09635	5.36303	0.113375
1.8138	4.62255	0.00296167
3.09635	6.844	0.104918
3.09635	8.32496	0.00124585
4.3789	7.58448	0.00207511
1.8138	7.58448	0.00999711
0.53125	8.32496	0.00151305
2.34505	7.27776	0.00100286
-5.33E-15	10.7261	0.00651119
-5.33E-15	9.24511	0.00367781
-5.33E-15	12.207	0.20442
1.28255	11.4665	0.0108379
-5.33E-15	13.688	0.0564449
1.28255	12.9475	0.0166725
-5.33E-15	15.169	0.00486574
3.09635	7.45743	0.00243035
3.09635	5.97647	0.00255797
3.09635	10.4194	0.0114313
4.3789	9.67887	0.0110051
4.3789	11.1598	0.034391
1.8138	11.1598	0.00367919
0.53125	11.9003	0.00440321
6.944	12.6408	0.00139861
7.47525	13.815	0.00255594
7.47525	15.296	0.00127617
-5.33E-15	14.3014	0.00527491
-5.33E-15	15.7824	0.0155278
-5.33E-15	17.2633	0.0877939
1.28255	16.5229	0.00612095
5.1302	14.3014	0.0010335
1.28255	18.0038	0.00582147
-3.55E-15	26.1491	0.00111414
3.09635	13.9947	0.0227168
4.3789	13.2542	0.00209271
0.53125	12.5137	0.00221655
3.09635	15.4757	0.00683587
4.3789	14.7352	0.0911609
5.66145	13.9947	0.00851452
3.09635	16.9566	0.00360923
4.3789	16.2161	0.00595721
5.66145	15.4757	0.00167681
3.09635	18.4376	0.00109317
4.3789	17.6971	0.00361012
5.66145	16.9566	0.00132589
9.5091	17.6971	0.00150306
6.1927	10.7261	0.00281467
6.1927	12.207	0.00387518
4.91015	11.4665	0.00104254
6.1927	13.688	0.00702125
7.47525	12.9475	0.721107
4.91015	12.9475	0.00155526
7.47525	14.4285	0.0284956
4.91015	14.4285	0.00331702
7.47525	15.9094	0.00380338
8.7578	15.169	0.00151823
-5.33E-15	19.3577	0.0010024
-5.33E-15	20.8387	0.014124
2.5651	19.3577	0.00426292
3.84765	18.6173	0.00488617
5.1302	17.8768	0.0016451
-5.33E-15	22.3197	0.0024939
1.28255	21.5792	0.00245591
-5.33E-15	23.8006	0.00208045
-5.33E-15	25.2816	0.00487025
-3.55E-15	26.7625	0.00269095
3.09635	17.5701	0.0103324
4.3789	16.8296	0.00612478
3.09635	19.051	0.13046
4.3789	18.3105	0.205611
5.66145	17.5701	0.00734656
1.8138	18.3105	0.00585793
0.53125	17.5701	0.00304134
3.09635	20.532	0.00221537
4.3789	19.7915	0.0257908
5.66145	19.051	0.00415129
1.8138	19.7915	0.00343665
3.09635	22.0129	0.00258427
5.66145	20.532	0.00232112
7.47525	13.5609	0.00624837
7.47525	15.0419	0.0163656
7.47525	16.5229	0.21111
8.7578	15.7824	0.00195395
8.7578	17.2633	0.0116735
4.91015	18.0038	0.00516924
10.0403	18.0038	0.00707661
3.6276	18.7443	0.00431357
7.47525	20.9657	0.00138202
10.5716	19.1781	0.00185843
4.15885	18.4376	0.00130648
-1.78E-15	22.9331	0.00116251
-1.78E-15	24.4141	0.0810286
1.28255	23.6736	0.00502829
2.5651	22.9331	0.00231884
-1.78E-15	25.895	0.356986
1.28255	25.1545	0.00830193
-1.78E-15	27.376	0.0163956
1.28255	26.6355	0.00999307
2.5651	27.376	0.00150632
3.09635	21.1454	0.00314502
3.09635	22.6264	0.0615537
4.3789	21.8859	0.00322649
3.09635	24.1073	0.0133736
4.3789	23.3669	0.0145642
1.8138	23.3669	0.00408751
4.3789	24.8478	0.00108724
5.66145	24.1073	0.00584723
6.944	24.8478	0.00187515
3.09635	28.5502	0.00101778
6.1927	17.8768	0.00122428
7.47525	15.6553	0.00144345
7.47525	14.1744	0.00167288
6.1927	19.3577	0.00614953
7.47525	18.6173	0.00171744
4.91015	18.6173	0.00239326
6.1927	20.8387	0.00934289
7.47525	20.0982	0.0614724
8.7578	19.3577	0.00636406
4.91015	20.0982	0.00369308
7.47525	21.5792	0.0516006
8.7578	20.8387	0.00512325
10.0403	20.0982	0.00104095
7.47525	24.5411	0.00124415
7.47525	26.0221	0.00184252
9.28905	16.0891	0.00139625
9.28905	17.5701	0.0224252
8.0065	16.8296	0.00197678
9.28905	19.051	0.00282876
10.5716	18.3105	0.512056
9.28905	20.532	0.00371934
10.5716	19.7915	0.0245298
8.0065	19.7915	0.00204806
11.8541	20.532	0.00327498
11.8541	22.0129	0.00133062
-1.78E-15	25.0275	0.00397917
-1.78E-15	26.5085	0.00755855
-1.78E-15	27.9894	0.00370247
-1.78E-15	29.4704	0.240646
-1.78E-15	30.9513	0.00101701
1.28255	30.2109	0.012937
2.5651	30.9513	0.00783557
3.84765	31.6918	0.00184471
3.09635	23.2398	0.00101242
3.09635	26.2017	0.00523307
1.8138	25.4613	0.00250438
3.09635	27.6827	0.106178
4.3789	26.9422	0.0261283
6.944	25.4613	0.00277004
8.22655	24.7208	0.00200218
1.8138	26.9422	0.00949036
0.53125	26.2017	0.00363766
3.09635	29.1637	0.0110034
4.3789	28.4232	0.00311899
1.8138	28.4232	0.0025322
0.53125	27.6827	0.00142391
3.09635	30.6446	0.00215578
4.3789	29.9041	0.00122135
7.47525	20.7117	0.00118543
7.47525	22.1926	0.00126489
6.1927	24.4141	0.0397768
7.47525	23.6736	0.002402
4.91015	23.6736	0.00261017
6.1927	25.895	0.0213028
7.47525	25.1545	0.230978
8.7578	24.4141	0.0152905
7.47525	26.6355	0.0202859
8.7578	25.895	0.00192788
10.0403	26.6355	0.00354524
3.6276	27.376	0.00101342
11.3229	27.376	0.00129559
10.5716	18.924	0.0025109
10.5716	21.8859	0.0135484
9.28905	24.1073	0.00404356
10.5716	23.3669	0.0134383
11.8541	22.6264	0.0163928
8.0065	24.8478	0.00514647
13.1367	24.8478	0.00164282
6.72395	25.5883	0.00177706
14.4192	25.5883	0.00329742
9.8203	17.8768	0.00270509
14.9505	26.7625	0.00168416
-1.78E-15	27.1219	0.00122612
-1.78E-15	25.6409	0.00147114
-1.78E-15	31.5648	0.00246072
-1.78E-15	33.0457	0.172499
1.28255	32.3053	0.0139214
2.5651	31.5648	0.00515763
-1.78E-15	34.5267	0.00400649
-1.78E-15	36.0077	0.00229312
0	37.4886	0.00427454
3.84765	35.2672	0.00105768
0	38.9696	0.00171187
3.09635	28.2961	0.00291733
3.09635	29.7771	0.0108714
4.3789	29.0366	0.00117743
3.09635	31.2581	0.591203
4.3789	30.5176	0.0050682
1.8138	30.5176	0.0273637
0.53125	29.7771	0.00238577
4.3789	31.9985	0.0225091
5.66145	31.2581	0.003614
6.944	30.5176	0.00124619
1.8138	31.9985	0.0214227
0.53125	31.2581	0.00143181
3.09635	34.22	0.00181708
4.3789	33.4795	0.0036701
0.53125	32.739	0.0029012
7.47525	25.768	0.00375937
7.47525	27.2489	0.00508247
6.1927	29.4704	0.0268137
7.47525	28.7299	0.0123856
6.1927	30.9513	0.0017306
7.47525	30.2109	0.0258113
10.0403	30.2109	0.00113122
3.6276	30.9513	0.00102345
11.3229	30.9513	0.00209083
2.34505	31.6918	0.00208732
12.6054	31.6918	0.00102013
7.47525	37.6157	0.00101234
9.28905	26.2017	0.00443623
6.72395	24.7208	0.0017896
10.5716	26.9422	0.0980359
11.8541	26.2017	0.0104393
13.1367	25.4613	0.00151283
10.5716	28.4232	0.0127534
11.8541	27.6827	0.0265584
13.1367	26.9422	0.00340154
10.5716	29.9041	0.00301645
11.8541	29.1637	0.00366517
13.1367	28.4232	0.0014165
14.4192	29.1637	0.00122908
15.7018	29.9041	0.00181262
16.9843	30.6446	0.00103339
12.3854	22.9331	0.00146592
12.3854	25.895	0.00755591
13.6679	25.1545	0.0716512
14.9505	25.895	0.243959
11.1028	26.6355	0.00110839
14.9505	27.376	0.00966163
-1.78E-15	35.1401	0.00214033
-1.78E-15	36.6211	0.103649
1.28255	35.8806	0.0021531
-1.78E-15	38.102	0.18568
1.28255	37.3616	0.0245122
2.5651	36.6211	0.00155555
-1.78E-15	39.583	0.00825734
1.28255	38.8425	0.00216433
2.5651	39.583	0.00322299
3.84765	40.3235	0.00105246
3.09635	33.3524	0.00399773
3.09635	34.8334	0.0497337
4.3789	34.0929	0.0035876
1.8138	34.0929	0.00101847
3.09635	36.3144	0.0109629
4.3789	35.5739	0.0421819
1.8138	35.5739	0.00356401
1.8138	37.0549	0.00484244
0.53125	36.3144	0.00206734
0.53125	37.7953	0.00146837
8.22655	37.7953	0.00129992
6.1927	33.0457	0.0160601
7.47525	32.3053	0.00608363
3.6276	31.5648	0.0032539
2.34505	30.8243	0.00324524
1.0625	30.0838	0.00101819
7.47525	33.7862	0.0128264
10.0403	32.3053	0.00345999
11.3229	31.5648	0.0037943
12.6054	30.8243	0.00122867
7.47525	35.2672	0.00176527
7.47525	36.7481	0.00509213
7.47525	38.2291	0.00305265
10.5716	29.0366	0.00647686
10.5716	30.5176	0.0629909
8.0065	30.5176	0.00152825
9.28905	32.739	0.00218794
10.5716	31.9985	0.11741
11.8541	31.2581	0.162177
13.1367	30.5176	0.00516762
10.5716	33.4795	0.00907055
11.8541	32.739	0.0018054
13.1367	31.9985	0.00534578
10.5716	34.9605	0.00225284
13.6679	27.2489	0.00154297
14.9505	26.5085	0.00561947
11.1028	27.2489	0.0016207
12.3854	29.4704	0.00114227
13.6679	28.7299	0.0019654
14.9505	27.9894	0.00291501
12.3854	30.9513	0.0042897
14.9505	29.4704	0.173406
16.233	30.2109	0.0156087
11.1028	31.6918	0.00339644
17.5156	30.9513	0.0025285
14.1992	25.4613	0.00260312
11.6341	31.3851	0.00102833
-1.78E-15	37.2345	0.00398213
-1.78E-15	38.7155	0.00536573
-1.78E-15	41.6774	0.0138738
-1.78E-15	43.1584	0.00589309
1.28255	42.4179	0.00200276
2.5651	43.1584	0.002166
3.84765	43.8988	0.00470335
5.1302	44.6393	0.0024764
3.09635	39.8897	0.0813181
4.3789	39.1492	0.0143696
5.66145	38.4088	0.00485325
1.8138	39.1492	0.00376619
3.09635	41.3707	0.00689706
4.3789	40.6302	0.0205436
5.66145	39.8897	0.00237632
1.8138	40.6302	0.0010136
4.3789	42.1112	0.0016715
8.22655	42.8516	0.00142059
6.1927	36.6211	0.00106292
7.47525	35.8806	0.00865449
4.91015	35.8806	0.00151204
3.6276	35.1401	0.00113334
6.1927	38.102	0.0507274
7.47525	37.3616	0.192812
8.7578	36.6211	0.00688472
10.0403	35.8806	0.00381314
7.47525	38.8425	0.0640799
8.7578	38.102	0.0119519
4.91015	38.8425	0.0043806
8.7578	39.583	0.00131728
10.5716	34.0929	0.0111306
11.8541	33.3524	0.00119487
2.8763	31.131	0.00106624
9.28905	36.3144	0.00789631
10.5716	35.5739	0.119511
11.8541	34.8334	0.0097037
14.4192	33.3524	0.00121878
15.7018	32.612	0.0014515
11.8541	36.3144	0.0153769
13.1367	35.5739	0.00157875
13.1367	37.0549	0.00316666
6.72395	37.7953	0.00120268
5.4414	38.5358	0.00104081
12.3854	31.5648	0.00406853
11.1028	30.8243	0.00174784
12.3854	33.0457	0.00277932
13.6679	32.3053	0.00235642
11.1028	32.3053	0.00154188
13.6679	33.7862	0.00471754
14.9505	33.0457	0.122555
16.233	32.3053	0.010484
13.6679	35.2672	0.00115435
14.9505	34.5267	0.00290959
11.1028	35.2672	0.00136479
13.6679	36.7481	0.00121529
14.9505	36.0077	0.00156808
9.8203	36.0077	0.00127763
14.9505	37.4886	0.00269861
15.4817	29.7771	0.00539922
16.7643	30.5176	0.0251603
15.4817	32.739	0.00476237
16.7643	31.9985	0.0127502
18.0468	31.2581	0.946395
18.0468	32.739	0.00288364
18.0468	34.22	0.00345615
16.013	32.4323	0.00105385
-1.78E-15	37.848	0.00118443
-1.78E-15	45.2528	0.0390104
1.28255	44.5123	0.00196497
-1.78E-15	46.7337	0.0139972
1.28255	45.9932	0.00699148
3.84765	44.5123	0.00157488
5.1302	43.7718	0.00159031
0	48.2147	0.00579568
0	49.6956	0.0035462
3.09635	40.5032	0.00187393
3.09635	41.9841	0.00643539
3.09635	43.4651	0.0769528
4.3789	42.7246	0.00149035
3.09635	44.946	0.0244779
4.3789	44.2056	0.334736
5.66145	43.4651	0.0123388
6.944	42.7246	0.00114051
1.8138	44.2056	0.00272248
0.53125	43.4651	0.00116169
3.09635	46.427	0.00289977
4.3789	45.6865	0.00511261
5.66145	44.946	0.0148163
0.53125	44.946	0.00219247
4.3789	47.1675	0.0014132
7.47525	36.494	0.00165546
7.47525	37.975	0.00350295
7.47525	39.456	0.00117955
6.1927	41.6774	0.00326427
7.47525	40.9369	0.00802908
3.6276	40.1964	0.00130623
6.1927	43.1584	0.00858837
7.47525	42.4179	0.141225
4.91015	42.4179	0.00225873
6.1927	44.6393	0.00131379
7.47525	43.8988	0.00200249
8.7578	43.1584	0.0133985
4.91015	43.8988	0.00512751
10.0403	43.8988	0.00228657
3.6276	44.6393	0.00114682
7.47525	48.3417	0.00133228
7.47525	49.8227	0.00131416
10.5716	34.7064	0.00121476
9.28905	38.4088	0.00441914
8.0065	37.6683	0.00290613
9.28905	39.8897	0.00121403
10.5716	39.1492	0.00978035
13.1367	37.6683	0.00166396
14.4192	36.9278	0.00147542
8.0065	39.1492	0.00194468
10.5716	40.6302	0.0590251
11.8541	39.8897	0.0160875
14.4192	38.4088	0.00108942
10.5716	42.1112	0.00349016
11.8541	41.3707	0.0011235
10.5716	45.0731	0.00149509
10.5716	46.5541	0.00119059
12.3854	36.6211	0.00848878
13.6679	37.3616	0.0854613
14.9505	36.6211	0.0650018
16.233	35.8806	0.00118092
13.6679	38.8425	0.00720194
14.9505	38.102	0.149905
16.233	37.3616	0.00321307
14.9505	39.583	0.00369989
16.233	38.8425	0.0111833
17.5156	39.583	0.00282001
18.0468	33.3524	0.00588534
15.4817	36.3144	0.0020628
18.0468	34.8334	0.0866313
15.4817	37.7953	0.00273496
16.7643	37.0549	0.00280918
18.0468	36.3144	0.00742927
19.3294	35.5739	0.00201081
14.1992	37.0549	0.0013984
19.3294	37.0549	0.00156051
20.6119	36.3144	0.00108357
18.0468	39.2763	0.00110193
20.6119	37.7953	0.00240114
18.0468	40.7573	0.00157797
21.8945	38.5358	0.00107855
17.2955	30.8243	0.00156112
16.013	30.0838	0.00144302
21.1432	37.4886	0.00162357
-1.78E-15	47.3472	0.00133966
-1.78E-15	48.8281	0.0287611
-1.78E-15	50.3091	0.248972
1.28255	49.5686	0.00277971
2.5651	48.8281	0.00141708
3.84765	48.0876	0.00142011
1.28255	51.0496	0.0244732
0	53.271	0.00190393
0	54.752	0.00131631
3.09635	45.5595	0.00250243
4.3789	44.819	0.00203414
3.09635	47.0404	0.00760615
4.3789	46.3	0.00772606
5.66145	45.5595	0.00115004
3.09635	48.5214	0.0543108
4.3789	47.7809	0.068267
5.66145	47.0404	0.00229734
8.22655	45.5595	0.00162777
9.5091	44.819	0.00170458
4.3789	49.2619	0.00687572
5.66145	48.5214	0.00772712
6.944	47.7809	0.00102036
5.66145	50.0024	0.00190314
6.944	49.2619	0.00157005
0.53125	50.0024	0.00162528
6.1927	45.2528	0.0037138
4.91015	44.5123	0.00715491
3.6276	43.7718	0.00349299
7.47525	45.9932	0.227868
8.7578	45.2528	0.0171975
10.0403	44.5123	0.00626111
7.47525	47.4742	0.00604845
7.47525	48.9552	0.00761089
3.6276	48.2147	0.00129989
7.47525	50.4361	0.00323942
10.5716	41.2436	0.00221598
9.28905	43.4651	0.0181305
11.8541	41.9841	0.00214812
8.0065	42.7246	0.00421505
9.28905	44.946	0.0322187
10.5716	44.2056	0.781667
11.8541	43.4651	0.00328463
13.1367	42.7246	0.00116522
9.28905	46.427	0.00117446
10.5716	45.6865	0.0221324
11.8541	44.946	0.00150365
13.1367	44.2056	0.00197687
8.0065	45.6865	0.00413204
10.5716	47.1675	0.00431053
13.1367	45.6865	0.00282894
14.9505	37.2345	0.00250442
14.9505	38.7155	0.00372406
13.6679	40.9369	0.00277759
14.9505	40.1964	0.00102206
13.6679	42.4179	0.038226
14.9505	41.6774	0.010891
18.7981	39.456	0.00113782
14.9505	43.1584	0.00102114
16.233	42.4179	0.00181373
11.1028	43.8988	0.001575
17.5156	43.1584	0.00420845
9.8203	44.6393	0.00300814
18.7981	43.8988	0.00227018
8.53775	45.3798	0.00142012
18.0468	33.9659	0.0011569
18.0468	35.4468	0.00129429
12.9166	36.9278	0.00121996
16.7643	39.1492	0.0127322
18.0468	38.4088	0.00252655
18.0468	39.8897	0.140441
19.3294	39.1492	0.0151622
20.6119	38.4088	0.00184816
18.0468	41.3707	0.0122497
19.3294	40.6302	0.00102999
21.8945	42.1112	0.00111406
18.0468	45.8136	0.00110694
21.1432	36.6211	0.0384323
18.5781	39.583	0.00170507
19.8606	38.8425	0.0111219
21.1432	38.102	0.120619
21.1432	39.583	0.00128923
22.4257	38.8425	0.0211273
20.3919	38.5358	0.00111715
-1.78E-15	49.4416	0.00205017
-1.78E-15	52.4035	0.00168209
-1.78E-15	53.8844	0.0690293
0	55.3654	0.053407
1.28255	54.6249	0.00863453
0	56.8464	0.00195821
1.28255	56.1059	0.00639203
2.5651	55.3654	0.002232
2.5651	56.8464	0.00134522
0	59.8083	0.00177156
0	61.2892	0.00169474
3.09635	52.0968	0.0139854
4.3789	51.3563	0.00866551
6.944	49.8753	0.00192818
8.22655	49.1348	0.00192133
1.8138	51.3563	0.00556999
0.53125	50.6158	0.00404942
3.09635	53.5777	0.00489919
4.3789	52.8372	0.0322706
5.66145	52.0968	0.00167963
4.3789	54.3182	0.00149072
3.09635	56.5396	0.00200349
3.09635	58.0206	0.00167826
10.7916	56.5396	0.00112774
6.1927	48.8281	0.00494262
7.47525	48.0876	0.0179342
8.7578	47.3472	0.00103738
4.91015	48.0876	0.0016522
6.1927	50.3091	0.0247005
7.47525	49.5686	0.390505
8.7578	48.8281	0.0153338
10.0403	48.0876	0.00138765
4.91015	49.5686	0.00324548
6.1927	51.79	0.00292742
7.47525	51.0496	0.0602457
6.1927	53.271	0.001258
8.7578	51.79	0.00628313
4.91015	52.5305	0.00195892
10.0403	52.5305	0.00148446
10.5716	44.819	0.00358404
9.28905	47.0404	0.00224066
10.5716	46.3	0.015308
5.4414	44.819	0.00119104
4.15885	44.0785	0.00130365
9.28905	48.5214	0.00959516
10.5716	47.7809	0.164263
8.0065	47.7809	0.00119231
9.28905	50.0024	0.00172355
10.5716	49.2619	0.00217905
11.8541	48.5214	0.00352751
8.0065	49.2619	0.00579137
13.1367	49.2619	0.00229599
6.72395	50.0024	0.00132514
10.5716	52.2238	0.00149957
14.4192	50.0024	0.0039371
15.7018	50.7428	0.00142345
12.3854	45.2528	0.00476572
13.6679	44.5123	0.00133726
9.8203	43.7718	0.00117586
8.53775	43.0313	0.00111855
13.6679	45.9932	0.0685696
14.9505	45.2528	0.0178231
17.5156	43.7718	0.00142472
13.6679	47.4742	0.00229362
14.9505	46.7337	0.00872235
17.5156	45.2528	0.00130075
18.7981	44.5123	0.00108581
13.6679	48.9552	0.00251434
14.9505	48.2147	0.00427003
14.9505	49.6956	0.00234234
8.53775	48.9552	0.00114431
18.7981	48.9552	0.00109978
18.0468	40.5032	0.00308808
16.7643	42.7246	0.00498022
18.0468	41.9841	0.0100074
16.7643	44.2056	0.0100033
18.0468	43.4651	0.165051
19.3294	42.7246	0.00519387
18.0468	44.946	0.0755092
19.3294	44.2056	0.0475177
18.0468	46.427	0.00727889
21.1432	37.2345	0.00151107
21.1432	38.7155	0.00252135
17.2955	39.456	0.00135554
21.1432	40.1964	0.00102647
18.5781	43.1584	0.00325706
19.8606	42.4179	0.00307873
21.1432	41.6774	0.0085242
22.4257	40.9369	0.00430173
18.5781	44.6393	0.00102763
19.8606	43.8988	0.00162525
22.4257	42.4179	0.0682385
23.7083	43.1584	0.00355504
21.6744	38.4088	0.00123508
25.5221	45.0731	0.00180134
25.5221	46.5541	0.00141598
-1.78E-15	54.4979	0.00165309
0	58.9408	0.216334
1.28255	58.2003	0.00354252
2.5651	57.4598	0.00681695
3.84765	56.7193	0.00330337
0	60.4217	0.0179449
0	61.9027	0.00557515
4.3789	53.4507	0.00195326
3.09635	55.6721	0.0365892
4.3789	54.9316	0.00182238
5.66145	54.1912	0.00126413
1.8138	54.9316	0.00430863
3.09635	57.1531	0.313847
4.3789	56.4126	0.0764305
1.8138	56.4126	0.00308514
0.53125	55.6721	0.00121671
3.09635	58.634	0.0122584
5.66145	57.1531	0.00723185
1.8138	57.8936	0.0135415
6.944	57.8936	0.00175914
7.47525	48.7011	0.00266794
7.47525	50.182	0.00408792
7.47525	51.663	0.0011652
6.1927	53.8844	0.00861751
7.47525	53.144	0.00444511
6.1927	55.3654	0.00172256
7.47525	54.6249	0.0138951
8.7578	55.3654	0.00196368
4.91015	56.1059	0.00205848
10.0403	56.1059	0.00571271
3.6276	56.8464	0.0043787
11.3229	56.8464	0.0033427
2.34505	57.5868	0.00227971
10.5716	45.4324	0.00121247
10.5716	46.9134	0.00153686
9.28905	50.6158	0.00263521
9.28905	52.0968	0.00651111
10.5716	51.3563	0.0294616
11.8541	50.6158	0.00331839
13.1367	49.8753	0.00131843
10.5716	52.8372	0.0747853
11.8541	52.0968	0.0131782
13.1367	51.3563	0.00461032
10.5716	54.3182	0.002992
10.5716	57.2801	0.00135172
12.3854	48.8281	0.00169903
13.6679	48.0876	0.00240662
12.3854	50.3091	0.00108406
13.6679	49.5686	0.0952765
14.9505	48.8281	0.0118239
12.3854	51.79	0.00388056
13.6679	51.0496	0.0447485
14.9505	50.3091	0.177145
16.233	49.5686	0.00660459
17.5156	48.8281	0.00362935
16.233	51.0496	0.0068313
14.9505	53.271	0.00189471
18.0468	45.5595	0.0040247
16.7643	47.7809	0.00167254
18.0468	47.0404	0.0157858
19.3294	46.3	0.00138234
16.7643	49.2619	0.00737456
18.0468	48.5214	0.11157
19.3294	47.7809	0.0088487
21.8945	46.3	0.00109403
23.177	45.5595	0.00135861
19.3294	49.2619	0.00929608
14.1992	50.7428	0.00108201
18.0468	57.4072	0.00106983
18.5781	43.7718	0.00265344
17.2955	43.0313	0.00109502
18.5781	45.2528	0.00108594
19.8606	44.5123	0.00103432
21.1432	45.2528	0.00620612
18.5781	48.2147	0.00124656
21.1432	46.7337	0.00511878
22.4257	45.9932	0.115741
23.7083	45.2528	0.0100935
21.1432	48.2147	0.00302241
22.4257	47.4742	0.0035658
23.7083	46.7337	0.00110724
17.2955	48.9552	0.00119267
21.1432	49.6956	0.00146565
22.4257	48.9552	0.00414299
23.7083	48.2147	0.00104889
22.4257	50.4361	0.00155254
27.5559	48.9552	0.00108037
22.957	42.7246	0.00285254
24.2395	41.9841	0.001122
22.957	45.6865	0.00443481
24.2395	44.946	0.0114049
25.5221	44.2056	0.895302
25.5221	45.6865	0.0274669
25.5221	47.1675	0.00512105
28.6184	49.8227	0.00106034
1.78E-15	59.5542	0.00477485
1.78E-15	61.0351	0.0316054
3.55E-15	62.5161	0.846625
1.28255	61.7756	0.020878
2.5651	61.0351	0.00467831
1.28255	63.2566	0.00206046
3.55E-15	65.478	0.00167235
1.28255	64.7375	0.00143694
2.5651	63.9971	0.00313694
3.09635	56.2855	0.00170415
3.09635	57.7665	0.00564996
3.09635	59.2475	0.00724544
4.3789	58.507	0.00203981
1.8138	58.507	0.00115145
3.09635	60.7284	0.154463
4.3789	59.9879	0.00267754
6.944	58.507	0.00141948
1.8138	59.9879	0.00183796
4.3789	61.4689	0.00326596
1.8138	61.4689	0.0143377
5.66145	62.2094	0.00216833
0.53125	62.2094	0.00240655
6.944	62.9499	0.00363925
8.22655	63.6904	0.00128949
7.47525	49.3145	0.0010213
6.1927	57.4598	0.00774565
6.1927	58.9408	0.0228052
7.47525	58.2003	0.0871384
8.7578	57.4598	0.00398402
11.3229	55.9788	0.00144228
4.91015	58.2003	0.00221747
6.1927	60.4217	0.00287957
7.47525	59.6812	0.0140116
4.91015	59.6812	0.00100148
6.1927	61.9027	0.00102275
7.47525	61.1622	0.00445405
2.34505	61.1622	0.00157521
10.5716	51.9697	0.00109023
10.5716	53.4507	0.00265041
9.28905	55.6721	0.00987008
9.28905	57.1531	0.0020301
10.5716	56.4126	0.20163
11.8541	55.6721	0.0303108
13.1367	54.9316	0.00194468
10.5716	57.8936	0.0234018
11.8541	57.1531	0.0711705
13.1367	56.4126	0.00121585
8.0065	57.8936	0.00333686
10.5716	59.3745	0.0013132
11.8541	58.634	0.00139956
6.72395	58.634	0.00114278
14.9505	49.4416	0.00107939
14.9505	52.4035	0.00133141
12.3854	55.3654	0.00525064
13.6679	54.6249	0.0123028
14.9505	53.8844	0.0500271
21.3632	50.182	0.00105166
12.3854	56.8464	0.00153707
13.6679	56.1059	0.00271228
14.9505	55.3654	0.0355128
16.233	54.6249	0.00394398
11.1028	56.1059	0.00164062
16.233	56.1059	0.00230988
14.9505	59.8083	0.00114476
14.9505	61.2892	0.00121148
15.4817	50.6158	0.00523572
14.1992	49.8753	0.00365474
16.7643	51.3563	0.00111444
16.7643	52.8372	0.00127518
18.0468	52.0968	0.0134917
20.6119	50.6158	0.00379082
21.8945	49.8753	0.00421686
23.177	49.1348	0.00137993
18.0468	53.5777	0.0109748
19.3294	52.8372	0.00498089
18.0468	56.5396	0.00373081
18.0468	58.0206	0.00317016
18.5781	48.8281	0.00269148
19.8606	49.5686	0.00881904
21.1432	48.8281	0.00327315
22.4257	48.0876	0.00603369
19.8606	51.0496	0.00269152
21.1432	50.3091	0.1238
22.4257	49.5686	0.179044
23.7083	48.8281	0.00597839
22.4257	51.0496	0.0512933
23.7083	50.3091	0.00140046
21.1432	53.271	0.00182629
23.7083	51.79	0.00531031
25.5221	44.819	0.00389254
25.5221	46.3	0.0170239
21.6744	50.0024	0.00376792
22.957	49.2619	0.00463353
25.5221	47.7809	0.188963
26.8046	47.0404	0.001259
25.5221	49.2619	0.00141725
26.8046	48.5214	0.00533377
26.8046	50.0024	0.00133117
28.0872	49.2619	0.00637053
25.5221	52.2238	0.00173939
22.2057	49.6956	0.00113922
28.6184	50.4361	0.00263664
1.78E-15	60.1676	0.00147788
1.78E-15	61.6486	0.00248934
1.78E-15	64.6105	0.00179337
3.55E-15	66.0915	0.0515057
3.55E-15	67.5724	0.0100908
1.28255	66.8319	0.00134801
1.28255	68.3129	0.00178536
2.5651	69.0534	0.00370024
3.55E-15	72.0153	0.00137179
3.84765	69.7939	0.00190687
3.09635	58.3799	0.00100842
3.09635	64.3038	0.0747994
4.3789	63.5633	0.00157337
5.66145	62.8228	0.00252265
1.8138	63.5633	0.00501565
3.09635	65.7847	0.011793
4.3789	65.0443	0.00818075
5.66145	64.3038	0.00396565
6.944	63.5633	0.00252598
3.09635	68.7467	0.00149808
4.3789	68.0062	0.00158145
4.3789	69.4871	0.00112868
8.22655	67.2657	0.00123224
7.47525	60.2947	0.00501886
6.1927	62.5161	0.0883266
7.47525	61.7756	0.0538883
4.91015	61.7756	0.00147775
6.1927	63.9971	0.00837299
7.47525	63.2566	0.169268
10.0403	61.7756	0.0015113
11.3229	61.0351	0.00102026
4.91015	63.2566	0.00218543
7.47525	64.7375	0.0078403
8.7578	63.9971	0.00593379
7.47525	66.2185	0.00330464
10.5716	57.026	0.00217567
10.5716	58.507	0.00512644
11.8541	57.7665	0.00174874
10.5716	59.9879	0.0112906
11.8541	59.2475	0.002456
10.5716	61.4689	0.0369905
11.8541	60.7284	0.042868
16.9843	57.7665	0.00115167
11.8541	62.2094	0.00289632
13.1367	61.4689	0.00265503
6.72395	62.2094	0.0010867
6.72395	63.6904	0.00102855
15.7018	62.9499	0.00114679
14.9505	54.4979	0.00120724
12.3854	57.4598	0.00144171
11.1028	56.7193	0.00394794
9.8203	55.9788	0.00175033
13.6679	58.2003	0.00818069
14.9505	57.4598	0.00194944
16.233	56.7193	0.0013462
13.6679	59.6812	0.00143128
14.9505	58.9408	0.154626
16.233	58.2003	0.0127614
17.5156	57.4598	0.00478881
13.6679	61.1622	0.00104306
14.9505	60.4217	0.0138592
16.233	59.6812	0.00276212
17.5156	58.9408	0.00120882
14.9505	61.9027	0.00444462
16.233	61.1622	0.00107293
20.0807	61.9027	0.00147923
21.3632	62.6432	0.00132625
15.4817	54.1912	0.00125679
15.4817	55.6721	0.00132708
16.7643	54.9316	0.0046864
18.0468	55.6721	0.0373133
19.3294	54.9316	0.00404395
20.6119	54.1912	0.00154805
15.4817	58.634	0.00248543
16.7643	57.8936	0.0179779
18.0468	57.1531	0.524964
19.3294	56.4126	0.00604893
16.7643	59.3745	0.00128739
18.0468	58.634	0.0249576
19.3294	57.8936	0.0115874
20.6119	57.1531	0.00111717
18.0468	60.115	0.00187058
20.6119	58.634	0.00255618
22.4257	48.7011	0.00102447
22.4257	50.182	0.00167781
14.7304	50.182	0.00112501
21.1432	52.4035	0.00105891
19.8606	54.6249	0.00237282
21.1432	53.8844	0.0358082
21.1432	55.3654	0.0226431
22.4257	54.6249	0.0131366
23.7083	55.3654	0.00560716
17.2955	57.5868	0.00178571
24.9908	56.1059	0.00320672
25.5221	45.4324	0.00138817
25.5221	46.9134	0.00183098
22.957	49.8753	0.0012391
25.5221	48.3944	0.00106682
22.957	51.3563	0.00318733
24.2395	50.6158	0.00452432
25.5221	49.8753	0.00150686
24.2395	52.0968	0.0118323
25.5221	51.3563	0.0351417
26.8046	50.6158	0.00419868
25.5221	52.8372	0.0856329
26.8046	52.0968	0.00892915
28.0872	51.3563	0.00141685
25.5221	54.3182	0.00336217
25.5221	57.2801	0.00176012
27.3359	48.8281	0.0131645
28.6184	49.5686	0.314181
27.3359	51.79	0.00647127
28.6184	51.0496	0.0577051
29.901	51.79	0.00137553
29.901	53.271	0.00156694
1.78E-15	66.7049	0.00111896
3.55E-15	71.1478	0.143796
1.28255	70.4073	0.0130637
5.1302	68.1859	0.00126683
3.55E-15	72.6287	0.014919
1.28255	71.8883	0.00109192
3.55E-15	74.1097	0.00156469
3.84765	73.3692	0.00116357
3.55E-15	77.0716	0.00102347
3.09635	67.8791	0.0166925
3.09635	69.3601	0.15498
4.3789	68.6196	0.0897283
5.66145	67.8791	0.00883508
1.8138	68.6196	0.00365997
3.09635	70.8411	0.00369761
4.3789	70.1006	0.0395269
1.8138	70.1006	0.011436
0.53125	70.8411	0.00289247
6.1927	66.0915	0.00200904
7.47525	65.351	0.00954721
6.1927	67.5724	0.0158988
7.47525	66.8319	0.123821
15.1705	62.3891	0.00109933
7.47525	68.3129	0.00548468
8.7578	67.5724	0.0103248
4.91015	68.3129	0.00324107
7.47525	71.2748	0.00118161
7.47525	72.7558	0.00134196
12.6054	69.7939	0.00103233
9.28905	64.3038	0.00110585
10.5716	63.5633	0.00148221
8.0065	63.5633	0.00491441
6.72395	62.8228	0.0033891
10.5716	65.0443	0.0128055
11.8541	64.3038	0.0165637
14.4192	62.8228	0.00336214
15.7018	62.0823	0.00334438
16.9843	61.3419	0.00105059
11.8541	65.7847	0.00395643
10.5716	68.0062	0.00396801
10.5716	69.4871	0.00370189
10.5716	70.9681	0.00102821
12.3854	61.0351	0.00166333
14.9505	59.5542	0.00312343
12.3854	62.5161	0.00379767
14.9505	61.0351	0.0190836
16.233	60.2947	0.00132185
13.6679	63.2566	0.0225073
14.9505	62.5161	0.605722
16.233	61.7756	0.0282967
17.5156	61.0351	0.00245938
13.6679	64.7375	0.00362116
14.9505	63.9971	0.00203401
16.233	63.2566	0.0147277
17.5156	62.5161	0.00106449
13.6679	66.2185	0.00110344
14.9505	65.478	0.00106517
17.5156	63.9971	0.00309049
18.0468	56.2855	0.00271754
18.0468	57.7665	0.00837069
18.0468	59.2475	0.0104167
15.4817	62.2094	0.00798641
16.7643	61.4689	0.0131633
18.0468	60.7284	0.246577
19.3294	61.4689	0.00655057
14.1992	62.9499	0.00188899
20.6119	62.2094	0.00802804
21.8945	62.9499	0.00324086
18.5781	57.4598	0.00262222
19.8606	56.7193	0.00148963
18.5781	58.9408	0.00112415
19.8606	58.2003	0.01101
21.1432	57.4598	0.00369963
19.8606	59.6812	0.00269148
21.1432	58.9408	0.108711
22.4257	58.2003	0.0265771
24.9908	56.7193	0.00287746
26.2734	55.9788	0.00208118
19.8606	61.1622	0.00134583
21.1432	60.4217	0.0105132
22.4257	59.6812	0.00446028
17.2955	61.1622	0.00110504
21.1432	61.9027	0.00346527
22.4257	61.1622	0.00210535
16.013	61.9027	0.00177921
14.7304	62.6432	0.00100584
25.5221	51.9697	0.00124586
22.957	54.9316	0.00103435
25.5221	53.4507	0.00276457
24.2395	55.6721	0.0251159
21.6744	58.634	0.00102624
24.2395	57.1531	0.0222477
25.5221	56.4126	0.234611
26.8046	55.6721	0.01613
25.5221	57.8936	0.0329706
25.5221	59.3745	0.00193822
28.0872	57.8936	0.00213273
29.3697	58.634	0.00139718
28.6184	50.182	0.00317835
28.6184	53.144	0.00302455
24.7708	56.8464	0.00184536
26.0533	56.1059	0.00528555
27.3359	55.3654	0.00409536
28.6184	54.6249	0.0137353
29.901	53.8844	0.0175697
29.901	55.3654	0.00756786
32.4661	56.8464	0.00309025
27.8671	49.1348	0.00204582
32.9973	58.0206	0.00245089
1.78E-15	71.7612	0.00208122
3.55E-15	73.2422	0.0109812
3.55E-15	74.7231	0.132334
1.28255	73.9827	0.00187349
3.55E-15	76.2041	0.105169
1.28255	75.4636	0.0284952
3.55E-15	77.6851	0.00989066
3.55E-15	79.166	0.00120705
3.09635	68.4926	0.00120854
3.09635	69.9735	0.00313404
4.3789	69.2331	0.00115083
3.09635	71.4545	0.00235063
4.3789	70.714	0.00128684
3.09635	72.9355	0.00829821
3.09635	74.4164	0.00160093
4.3789	73.6759	0.0702838
1.8138	73.6759	0.00162778
5.66145	74.4164	0.00363314
0.53125	74.4164	0.00292261
0.53125	75.8974	0.00121409
8.22655	75.8974	0.00205512
9.5091	76.6379	0.00151318
7.47525	65.9644	0.00145861
7.47525	67.4454	0.00123965
6.1927	69.6668	0.00103548
4.91015	68.9263	0.00148795
6.1927	71.1478	0.0057618
7.47525	70.4073	0.00628136
8.7578	69.6668	0.00330752
10.0403	68.9263	0.00193433
3.6276	69.6668	0.00223328
7.47525	71.8883	0.103266
8.7578	71.1478	0.00198264
10.0403	70.4073	0.00341549
11.3229	69.6668	0.00143528
7.47525	73.3692	0.00855539
7.47525	77.8121	0.00108643
9.28905	67.8791	0.00962572
10.5716	67.1387	0.00384978
8.0065	67.1387	0.00294702
9.28905	69.3601	0.00404777
10.5716	68.6196	0.142226
13.1367	67.1387	0.0015492
9.28905	70.8411	0.00385259
10.5716	70.1006	0.12999
11.8541	69.3601	0.0607292
10.5716	71.5815	0.00359092
13.1367	70.1006	0.00613814
14.9505	61.6486	0.00160123
13.6679	65.351	0.00227286
14.9505	64.6105	0.00137612
7.2552	63.1295	0.00103811
13.6679	66.8319	0.0312786
14.9505	66.0915	0.0338449
14.9505	67.5724	0.0122308
16.233	66.8319	0.0012067
16.233	68.3129	0.00533766
17.5156	67.5724	0.00120511
11.1028	69.7939	0.00164372
17.5156	69.0534	0.00298476
18.0468	56.899	0.00128345
18.0468	58.3799	0.00169493
15.4817	62.8228	0.00282581
15.4817	64.3038	0.00115035
16.7643	63.5633	0.0122492
18.0468	62.8228	0.00250756
19.3294	62.0823	0.0013653
16.7643	65.0443	0.00236805
18.0468	64.3038	0.124955
19.3294	63.5633	0.0108451
20.6119	62.8228	0.00409399
18.0468	65.7847	0.0182861
19.3294	65.0443	0.00363724
20.6119	64.3038	0.00202099
18.0468	68.7467	0.00322628
21.8945	66.5252	0.00105842
18.0468	70.2276	0.0020323
21.1432	59.5542	0.00198379
18.5781	62.5161	0.00103559
19.8606	61.7756	0.020025
21.1432	61.0351	0.0110044
18.5781	63.9971	0.00190475
19.8606	63.2566	0.0131174
21.1432	62.5161	0.426027
22.4257	61.7756	0.00708524
21.1432	63.9971	0.0037675
22.4257	63.2566	0.0590912
23.7083	62.5161	0.00453448
24.9908	61.7756	0.00197706
22.4257	64.7375	0.00494299
22.4257	66.2185	0.00179326
25.5221	57.026	0.00257974
24.2395	59.2475	0.00104055
25.5221	58.507	0.00584241
24.2395	60.7284	0.0173659
25.5221	59.9879	0.0138037
24.2395	62.2094	0.00326122
25.5221	61.4689	0.0488347
26.8046	60.7284	0.00208926
20.3919	62.9499	0.00135841
26.8046	62.2094	0.00190966
29.3697	62.2094	0.00122057
25.5221	68.8737	0.00115109
24.7708	55.9788	0.00192326
26.0533	56.7193	0.00102181
27.3359	57.4598	0.00136937
28.6184	58.2003	0.0637774
29.901	57.4598	0.00660757
31.1835	56.7193	0.00117554
28.6184	59.6812	0.010374
29.901	58.9408	0.0505499
31.1835	58.2003	0.00553081
28.6184	61.1622	0.00365506
29.901	60.4217	0.00565626
31.1835	59.6812	0.00176942
29.901	61.9027	0.00194806
31.1835	61.1622	0.00108283
33.7486	61.1622	0.00164666
35.0312	61.9027	0.00148379
30.4322	54.1912	0.0015445
31.7148	54.9316	0.00273469
30.4322	57.1531	0.00474862
31.7148	56.4126	0.0360949
30.4322	58.634	0.00156917
31.7148	57.8936	0.00162714
32.9973	57.1531	0.426426
32.9973	58.634	0.0187657
32.9973	60.115	0.00141755
34.2799	59.3745	0.00117002
3.55E-15	76.8175	0.00267222
3.55E-15	78.2985	0.0159419
3.55E-15	79.7795	0.134466
1.28255	79.039	0.00237646
3.84765	77.558	0.00115851
1.28255	80.5199	0.0112668
5.1302	82.7414	0.00118247
3.09635	76.5108	0.00460156
0.53125	75.0299	0.00162777
3.09635	77.9918	0.00744672
4.3789	77.2513	0.0824074
5.66145	76.5108	0.00537714
8.22655	75.0299	0.00148555
9.5091	74.2894	0.0013807
1.8138	77.2513	0.00107089
0.53125	76.5108	0.00211387
3.09635	79.4727	0.00318488
3.09635	80.9537	0.00270204
4.3789	80.2132	0.00230954
4.3789	81.6942	0.0012853
7.47525	72.5017	0.00402787
7.47525	73.9827	0.00723708
4.91015	73.9827	0.00294943
6.1927	76.2041	0.00287403
7.47525	75.4636	0.916174
8.7578	74.7231	0.0237872
10.0403	73.9827	0.00517694
7.47525	76.9446	0.0162136
8.7578	76.2041	0.0289008
4.91015	76.9446	0.00350536
7.47525	78.4255	0.00480088
10.0403	76.9446	0.00527012
10.5716	67.7521	0.00108501
10.5716	69.2331	0.00367579
10.5716	70.714	0.00332703
9.28905	74.4164	0.0151858
10.5716	73.6759	0.167203
11.8541	72.9355	0.00219241
14.4192	71.4545	0.00156692
10.5716	75.1569	0.00117389
11.8541	74.4164	0.00492604
13.1367	73.6759	0.00179598
8.0065	75.1569	0.00247753
13.1367	75.1569	0.005742
14.4192	75.8974	0.00215197
10.5716	81.0807	0.00117602
12.3854	69.6668	0.00340981
12.3854	71.1478	0.00344649
13.6679	70.4073	0.0133307
12.3854	72.6287	0.00129036
13.6679	71.8883	0.0254782
14.9505	71.1478	0.0953205
16.233	70.4073	0.00433629
18.7981	68.9263	0.00167824
13.6679	73.3692	0.00304451
14.9505	72.6287	0.00962849
11.1028	73.3692	0.00115097
14.9505	74.1097	0.0012722
9.8203	74.1097	0.0017383
16.7643	68.6196	0.0217996
18.0468	67.8791	0.0383016
15.4817	70.8411	0.00349757
16.7643	70.1006	0.00198656
18.0468	69.3601	0.223443
19.3294	68.6196	0.0367497
20.6119	67.8791	0.00240311
18.0468	70.8411	0.0135178
14.1992	71.5815	0.00125305
20.6119	70.8411	0.00213834
21.8945	71.5815	0.00133343
21.1432	61.6486	0.00100558
17.2955	63.87	0.00108905
21.1432	64.6105	0.00101696
19.8606	66.8319	0.00165897
21.1432	66.0915	0.0214587
22.4257	65.351	0.00433722
18.5781	69.0534	0.0017946
19.8606	68.3129	0.0056628
21.1432	67.5724	0.0139132
22.4257	66.8319	0.0576248
28.8385	63.1295	0.0011544
22.4257	68.3129	0.00122692
23.7083	67.5724	0.00221213
21.6744	62.8228	0.00474634
20.3919	62.0823	0.0029886
22.957	63.5633	0.0014523
24.2395	64.3038	0.00481909
25.5221	63.5633	0.00312888
24.2395	65.7847	0.00208145
25.5221	65.0443	0.0138281
28.0872	63.5633	0.00410737
29.3697	62.8228	0.00468237
30.6523	62.0823	0.00157051
25.5221	68.0062	0.00459155
25.5221	69.4871	0.00444395
25.5221	70.9681	0.00128808
26.0533	61.7756	0.00245845
28.6184	60.2947	0.00332323
27.3359	62.5161	0.00119321
28.6184	61.7756	0.0338256
29.901	61.0351	0.00300448
27.3359	63.9971	0.00317271
28.6184	63.2566	0.12761
29.901	62.5161	0.197646
31.1835	61.7756	0.0069375
28.6184	64.7375	0.00683484
29.901	63.9971	0.00683442
31.1835	63.2566	0.00633738
28.6184	66.2185	0.00278469
29.1497	58.507	0.00139418
32.9973	57.7665	0.00714975
32.9973	59.2475	0.00900423
29.1497	62.9499	0.00413688
30.4322	62.2094	0.00501229
32.9973	60.7284	0.203877
34.2799	59.9879	0.00171132
34.2799	61.4689	0.0169412
35.5624	62.2094	0.00504811
32.246	56.7193	0.00204693
29.6809	62.6432	0.00125366
1.78E-15	77.431	0.0010103
1.78E-15	78.9119	0.00103348
3.55E-15	83.3548	0.0119654
1.28255	82.6143	0.00114405
2.5651	81.8738	0.00435004
3.84765	81.1334	0.00288787
3.55E-15	84.8358	0.0289048
1.28255	84.0953	0.00219459
3.55E-15	87.7977	0.00208772
3.55E-15	89.2787	0.00310194
3.55E-15	90.7596	0.00131126
3.09635	80.0862	0.00498364
4.3789	79.3457	0.00167108
3.09635	81.5671	0.159323
4.3789	80.8267	0.0751751
5.66145	80.0862	0.00106759
1.8138	80.8267	0.0103137
0.53125	80.0862	0.00319255
3.09635	83.0481	0.00371278
4.3789	82.3076	0.072453
1.8138	82.3076	0.00454883
5.66145	83.0481	0.00712012
7.47525	76.0771	0.00141575
7.47525	77.558	0.0127971
6.1927	79.7795	0.00301387
7.47525	79.039	0.138149
8.7578	78.2985	0.00124845
13.888	75.3366	0.00107483
6.1927	81.2604	0.00106872
7.47525	80.5199	0.00396516
8.7578	79.7795	0.00416912
10.0403	79.039	0.00101225
4.91015	80.5199	0.00188848
8.7578	81.2604	0.00255963
10.0403	80.5199	0.00481454
3.6276	81.2604	0.00311797
7.47525	83.4819	0.00154524
10.0403	82.0009	0.00110234
11.3229	81.2604	0.00176171
2.34505	82.0009	0.00107849
7.47525	84.9628	0.0013099
9.28905	76.5108	0.0169415
8.0065	75.7703	0.00361196
10.5716	77.2513	0.192312
11.8541	76.5108	0.00330049
13.1367	75.7703	0.00615484
14.4192	75.0299	0.0028962
11.8541	77.9918	0.00118494
13.1367	77.2513	0.00115517
10.5716	80.2132	0.00537668
10.5716	81.6942	0.00363891
14.4192	79.4727	0.00161172
14.9505	71.7612	0.0013118
12.3854	74.7231	0.0109946
14.9505	73.2422	0.00721719
12.3854	76.2041	0.011321
13.6679	75.4636	0.275629
14.9505	74.7231	0.0727641
14.9505	76.2041	0.0540629
17.5156	74.7231	0.00139704
14.9505	77.6851	0.0059555
17.5156	76.2041	0.00171876
18.0468	68.4926	0.00252582
18.0468	69.9735	0.00544556
18.0468	71.4545	0.0030452
15.4817	74.4164	0.00180602
16.7643	73.6759	0.001342
18.0468	72.9355	0.0134444
18.0468	74.4164	0.0122372
19.3294	73.6759	0.00877625
14.1992	75.1569	0.00377368
12.9166	75.8974	0.00195218
21.8945	75.1569	0.00342241
23.177	75.8974	0.00278658
17.2955	68.9263	0.00173037
19.8606	70.4073	0.00134417
21.1432	71.1478	0.0609505
22.4257	70.4073	0.0110954
23.7083	69.6668	0.00409315
21.1432	72.6287	0.00591431
22.4257	71.8883	0.0474118
23.7083	71.1478	0.00490494
24.9908	70.4073	0.00193665
22.4257	73.3692	0.00485755
23.7083	72.6287	0.0015139
24.9908	71.8883	0.00104349
26.2734	74.1097	0.00153179
27.5559	74.8502	0.00139826
22.957	67.1387	0.00263483
24.2395	67.8791	0.00102076
25.5221	67.1387	0.0052328
22.957	70.1006	0.00298664
24.2395	69.3601	0.0336524
25.5221	68.6196	0.153663
26.8046	67.8791	0.00629671
28.0872	67.1387	0.00333482
24.2395	70.8411	0.00254612
25.5221	70.1006	0.15497
26.8046	69.3601	0.0112279
25.5221	71.5815	0.00474558
26.8046	70.8411	0.00442504
20.9231	62.3891	0.00118129
27.3359	66.0915	0.00101824
28.6184	65.351	0.00766777
27.3359	67.5724	0.00661767
28.6184	66.8319	0.0999478
29.901	66.0915	0.00738633
33.7486	63.87	0.00117255
28.6184	68.3129	0.00381629
29.901	67.5724	0.0157871
31.1835	66.8319	0.00103994
31.1835	68.3129	0.00462503
28.6184	72.7558	0.00104501
32.9973	58.3799	0.00137368
29.1497	62.0823	0.00103147
29.1497	63.5633	0.00122689
30.4322	62.8228	0.0038726
31.7148	62.0823	0.00127975
30.4322	64.3038	0.00345245
31.7148	63.5633	0.00527511
32.9973	62.8228	0.00137826
27.8671	67.2657	0.00106139
29.1497	66.5252	0.00105613
31.7148	65.0443	0.00610033
32.9973	64.3038	0.101593
34.2799	63.5633	0.0091655
32.9973	65.7847	0.0152674
34.2799	65.0443	0.00121649
32.9973	68.7467	0.00238497
32.9973	70.2276	0.00145629
33.5286	61.0351	0.00439765
34.8111	60.2947	0.00135025
34.8111	61.7756	0.0293569
33.5286	63.9971	0.0038077
34.8111	63.2566	0.00882125
36.0937	62.5161	0.800243
36.0937	65.478	0.00155443
37.3762	64.7375	0.00214177
0	0	1
-1.28255	0.74048	0.0137969
-1.28255	-0.74048	0.0137969
-2.72E-16	-1.48096	0.0137969
1.28255	-0.74048	0.0137969
1.28255	0.74048	0.0137969
-2.5651	1.48096	0.00498748
-2.5651	-1.48096	0.00498748
-5.44E-16	-2.96192	0.00498748
2.5651	-1.48096	0.00498748
2.5651	1.48096	0.00498748
-3.09635	1.78768	0.131767
-3.09635	-1.78768	0.131767
-6.57E-16	-3.57536	0.131767
3.09635	-1.78768	0.131767
3.09635	1.78768	0.131767
-1.8138	1.0472	0.0114471
-1.8138	-1.0472	0.0114471
-3.85E-16	-2.0944	0.0114471
1.8138	-1.0472	0.0114471
1.8138	1.0472	0.0114471
-4.3789	2.52816	0.00443933
-4.3789	-2.52816	0.00443933
-9.29E-16	-5.05632	0.00443933
4.3789	-2.52816	0.00443933
4.3789	2.52816	0.00443933
-4.3789	4.00912	0.00198986
-5.66145	-1.78768	0.00198986
-1.28255	-5.7968	0.00198986
4.3789	-4.00912	0.00198986
5.66145	1.78768	0.00198986
-1.28255	5.7968	0.00198986
-5.66145	1.78768	0.00198986
-4.3789	-4.00912	0.00198986
1.28255	-5.7968	0.00198986
5.66145	-1.78768	0.00198986
4.3789	4.00912	0.00198986
-3.09635	4.7496	0.00322068
-5.66145	-0.306718	0.00322068
-2.5651	-5.05632	0.00322068
3.09635	-4.7496	0.00322068
5.66145	0.306718	0.00322068
-2.5651	5.05632	0.00322068
-5.66145	0.306718	0.00322068
-3.09635	-4.7496	0.00322068
2.5651	-5.05632	0.00322068
5.66145	-0.306718	0.00322068
3.09635	4.7496	0.00322068
-6.944	4.00912	0.0016009
-6.944	-4.00912	0.0016009
-1.47E-15	-8.01824	0.0016009
6.944	-4.00912	0.0016009
6.944	4.00912	0.0016009
-4.3789	5.49008	0.00154524
-6.944	-1.0472	0.00154524
-2.5651	-6.53728	0.00154524
4.3789	-5.49008	0.00154524
6.944	1.0472	0.00154524
-2.5651	6.53728	0.00154524
-6.944	1.0472	0.00154524
-4.3789	-5.49008	0.00154524
2.5651	-6.53728	0.00154524
6.944	-1.0472	0.00154524
4.3789	5.49008	0.00154524
-8.22655	4.7496	0.00154713
-8.22655	-4.7496	0.00154713
-1.74E-15	-9.4992	0.00154713
8.22655	-4.7496	0.00154713
8.22655	4.7496	0.00154713
-3.84765	5.7968	0.00247506
-6.944	-0.433762	0.00247506
-3.09635	-6.23056	0.00247506
3.84765	-5.7968	0.00247506
6.944	0.433762	0.00247506
-3.09635	6.23056	0.00247506
-6.944	0.433762	0.00247506
-3.84765	-5.7968	0.00247506
3.09635	-6.23056	0.00247506
6.944	-0.433762	0.00247506
3.84765	5.7968	0.00247506
-6.1927	3.57536	0.0104185
-6.1927	-3.57535	0.0104185
-1.31E-15	-7.15071	0.0104185
6.1927	-3.57536	0.0104185
6.1927	3.57536	0.0104185
-4.91015	4.31584	0.00164241
-6.1927	-2.09439	0.00164241
-1.28255	-6.41023	0.00164241
4.91015	-4.31584	0.00164241
6.1927	2.09439	0.00164241
-1.28255	6.41023	0.00164241
-6.1927	2.09439	0.00164241
-4.91015	-4.31584	0.00164241
1.28255	-6.41023	0.00164241
6.1927	-2.09439	0.00164241
4.91015	4.31584	0.00164241
-3.6276	2.0944	0.00137815
-3.6276	-2.09439	0.00137815
-7.69E-16	-4.18879	0.00137815
3.6276	-2.0944	0.00137815
3.6276	2.0944	0.00137815
-2.34505	1.35392	0.00167211
-2.34505	-1.35391	0.00167211
-4.97E-16	-2.70783	0.00167211
2.34505	-1.35392	0.00167211
2.34505	1.35391	0.00167211
-7.47525	4.31584	0.127477
-7.47525	-4.31583	0.127477
-1.59E-15	-8.63167	0.127477
7.47525	-4.31584	0.127477
7.47525	4.31583	0.127477
-6.1927	5.05632	0.0136705
-7.47525	-2.83487	0.0136705
-1.28255	-7.89119	0.0136705
6.1927	-5.05632	0.0136705
7.47525	2.83487	0.0136705
-1.28255	7.89119	0.0136705
-7.47525	2.83487	0.0136705
-6.1927	-5.05632	0.0136705
1.28255	-7.89119	0.0136705
7.47525	-2.83487	0.0136705
6.1927	5.05632	0.0136705
-4.91015	5.7968	0.00176279
-7.47525	-1.35391	0.00176279
-2.5651	-7.15071	0.00176279
4.91015	-5.7968	0.00176279
7.47525	1.35391	0.00176279
-2.5651	7.15071	0.00176279
-7.47525	1.35391	0.00176279
-4.91015	-5.7968	0.00176279
2.5651	-7.15071	0.00176279
7.47525	-1.35391	0.00176279
4.91015	5.7968	0.00176279
-8.75777	5.0563	0.00887966
-8.75777	-5.0563	0.00887966
-1.86E-15	-10.1126	0.00887966
8.75777	-5.0563	0.00887966
8.75777	5.0563	0.00887966
-11.3229	6.5373	0.00115168
-11.3229	-6.5373	0.00115168
-2.40E-15	-13.0746	0.00115168
11.3229	-6.5373	0.00115168
11.3229	6.5373	0.00115168
-12.6054	7.27775	0.001077
-12.6054	-7.27775	0.001077
-2.67E-15	-14.5555	0.001077
12.6054	-7.27775	0.001077
12.6054	7.27775	0.001077
-3.09635	5.36303	0.113375
-6.1927	2.76E-06	0.113375
-3.09635	-5.36303	0.113375
3.09635	-5.36303	0.113375
6.1927	-2.76E-06	0.113375
-3.09635	3.88207	0.00296167
-4.91015	-0.740478	0.00296167
-1.8138	-4.62255	0.00296167
3.09635	-3.88207	0.00296167
4.91015	0.740478	0.00296167
-1.8138	4.62255	0.00296167
-4.91015	0.740478	0.00296167
-3.09635	-3.88207	0.00296167
1.8138	-4.62255	0.00296167
4.91015	-0.740478	0.00296167
3.09635	3.88207	0.00296167
-4.3789	6.10352	0.104918
-7.47525	-0.740482	0.104918
-3.09635	-6.844	0.104918
4.3789	-6.10352	0.104918
7.47525	0.740482	0.104918
-3.09635	6.844	0.104918
-7.47525	0.740482	0.104918
-4.3789	-6.10352	0.104918
3.09635	-6.844	0.104918
7.47525	-0.740482	0.104918
4.3789	6.10352	0.104918
-5.66145	6.844	0.00124585
-8.7578	-1.48096	0.00124585
-3.09635	-8.32496	0.00124585
5.66145	-6.844	0.00124585
8.7578	1.48096	0.00124585
-3.09635	8.32496	0.00124585
-8.7578	1.48096	0.00124585
-5.66145	-6.844	0.00124585
3.09635	-8.32496	0.00124585
8.7578	-1.48096	0.00124585
5.66145	6.844	0.00124585
-4.3789	7.58448	0.00207511
-8.7578	-1.36E-06	0.00207511
-4.3789	-7.58448	0.00207511
4.3789	-7.58448	0.00207511
8.7578	1.36E-06	0.00207511
-5.66145	5.36304	0.00999711
-7.47525	-2.22144	0.00999711
-1.8138	-7.58448	0.00999711
5.66145	-5.36304	0.00999711
7.47525	2.22144	0.00999711
-1.8138	7.58448	0.00999711
-7.47525	2.22144	0.00999711
-5.66145	-5.36304	0.00999711
1.8138	-7.58448	0.00999711
7.47525	-2.22144	0.00999711
5.66145	5.36304	0.00999711
-6.944	4.62256	0.00151305
-7.47525	-3.7024	0.00151305
-0.53125	-8.32496	0.00151305
6.944	-4.62256	0.00151305
7.47525	3.7024	0.00151305
-0.53125	8.32496	0.00151305
-7.47525	3.7024	0.00151305
-6.944	-4.62256	0.00151305
0.53125	-8.32496	0.00151305
7.47525	-3.7024	0.00151305
6.944	4.62256	0.00151305
-5.1302	5.66975	0.00100286
-7.47525	-1.60801	0.00100286
-2.34505	-7.27776	0.00100286
5.1302	-5.66975	0.00100286
7.47525	1.60801	0.00100286
-2.34505	7.27776	0.00100286
-7.47525	1.60801	0.00100286
-5.1302	-5.66975	0.00100286
2.34505	-7.27776	0.00100286
7.47525	-1.60801	0.00100286
5.1302	5.66975	0.00100286
-9.28908	5.36305	0.00651119
-9.28908	-5.36305	0.00651119
-1.97E-15	-10.7261	0.00651119
9.28908	-5.36305	0.00651119
9.28908	5.36305	0.00651119
-8.0065	4.62256	0.00367781
-8.0065	-4.62255	0.00367781
-1.70E-15	-9.24511	0.00367781
8.0065	-4.62256	0.00367781
8.0065	4.62256	0.00367781
-10.5716	6.1035	0.20442
-10.5716	-6.1035	0.20442
-2.24E-15	-12.207	0.20442
10.5716	-6.1035	0.20442
10.5716	6.1035	0.20442
-9.28901	6.84397	0.0108379
-10.5716	-4.62253	0.0108379
-1.28255	-11.4665	0.0108379
9.28901	-6.84397	0.0108379
10.5716	4.62253	0.0108379
-1.28255	11.4665	0.0108379
-10.5716	4.62253	0.0108379
-9.28901	-6.84397	0.0108379
1.28255	-11.4665	0.0108379
10.5716	-4.62253	0.0108379
9.28901	6.84397	0.0108379
-11.8542	6.844	0.0564449
-11.8542	-6.844	0.0564449
-2.51E-15	-13.688	0.0564449
11.8542	-6.844	0.0564449
11.8542	6.844	0.0564449
-10.5716	7.58447	0.0166725
-11.8541	-5.36303	0.0166725
-1.28255	-12.9475	0.0166725
10.5716	-7.58447	0.0166725
11.8541	5.36303	0.0166725
-1.28255	12.9475	0.0166725
-11.8541	5.36303	0.0166725
-10.5716	-7.58447	0.0166725
1.28255	-12.9475	0.0166725
11.8541	-5.36303	0.0166725
10.5716	7.58447	0.0166725
-13.1367	7.5845	0.00486574
-13.1367	-7.5845	0.00486574
-2.79E-15	-15.169	0.00486574
13.1367	-7.5845	0.00486574
13.1367	7.5845	0.00486574
-4.91015	6.41023	0.00243035
-8.0065	-1.0472	0.00243035
-3.09635	-7.45743	0.00243035
4.91015	-6.41023	0.00243035
8.0065	1.0472	0.00243035
-3.09635	7.45743	0.00243035
-8.0065	1.0472	0.00243035
-4.91015	-6.41023	0.00243035
3.09635	-7.45743	0.00243035
8.0065	-1.0472	0.00243035
4.91015	6.41023	0.00243035
-3.6276	5.66975	0.00255797
-6.72395	-0.306717	0.00255797
-3.09635	-5.97647	0.00255797
3.6276	-5.66975	0.00255797
6.72395	0.306717	0.00255797
-3.09635	5.97647	0.00255797
-6.72395	0.306717	0.00255797
-3.6276	-5.66975	0.00255797
3.09635	-5.97647	0.00255797
6.72395	-0.306717	0.00255797
3.6276	5.66975	0.00255797
-7.47529	7.89122	0.0114313
-10.5716	-2.52818	0.0114313
-3.09635	-10.4194	0.0114313
7.47529	-7.89122	0.0114313
10.5716	2.52818	0.0114313
-3.09635	10.4194	0.0114313
-10.5716	2.52818	0.0114313
-7.47529	-7.89122	0.0114313
3.09635	-10.4194	0.0114313
10.5716	-2.52818	0.0114313
7.47529	7.89122	0.0114313
-6.1927	8.63167	0.0110051
-10.5716	-1.0472	0.0110051
-4.3789	-9.67887	0.0110051
6.1927	-8.63167	0.0110051
10.5716	1.0472	0.0110051
-4.3789	9.67887	0.0110051
-10.5716	1.0472	0.0110051
-6.1927	-8.63167	0.0110051
4.3789	-9.67887	0.0110051
10.5716	-1.0472	0.0110051
6.1927	8.63167	0.0110051
-7.47522	9.37214	0.034391
-11.8541	-1.78766	0.034391
-4.3789	-11.1598	0.034391
7.47522	-9.37214	0.034391
11.8541	1.78766	0.034391
-4.3789	11.1598	0.034391
-11.8541	1.78766	0.034391
-7.47522	-9.37214	0.034391
4.3789	-11.1598	0.034391
11.8541	-1.78766	0.034391
7.47522	9.37214	0.034391
-8.75777	7.1507	0.00367919
-10.5716	-4.0091	0.00367919
-1.8138	-11.1598	0.00367919
8.75777	-7.1507	0.00367919
10.5716	4.0091	0.00367919
-1.8138	11.1598	0.00367919
-10.5716	4.0091	0.00367919
-8.75777	-7.1507	0.00367919
1.8138	-11.1598	0.00367919
10.5716	-4.0091	0.00367919
8.75777	7.1507	0.00367919
-10.0403	6.41023	0.00440321
-10.5716	-5.49007	0.00440321
-0.53125	-11.9003	0.00440321
10.0403	-6.41023	0.00440321
10.5716	5.49007	0.00440321
-0.53125	11.9003	0.00440321
-10.5716	5.49007	0.00440321
-10.0403	-6.41023	0.00440321
0.53125	-11.9003	0.00440321
10.5716	-5.49007	0.00440321
10.0403	6.41023	0.00440321
-7.47525	12.3341	0.00139861
-14.4193	-0.30672	0.00139861
-6.944	-12.6408	0.00139861
7.47525	-12.3341	0.00139861
14.4193	0.30672	0.00139861
-6.944	12.6408	0.00139861
-14.4193	0.30672	0.00139861
-7.47525	-12.3341	0.00139861
6.944	-12.6408	0.00139861
14.4193	-0.30672	0.00139861
7.47525	12.3341	0.00139861
-8.22652	13.3813	0.00255594
-15.7018	-0.433744	0.00255594
-7.47525	-13.815	0.00255594
8.22652	-13.3813	0.00255594
15.7018	0.433744	0.00255594
-7.47525	13.815	0.00255594
-15.7018	0.433744	0.00255594
-8.22652	-13.3813	0.00255594
7.47525	-13.815	0.00255594
15.7018	-0.433744	0.00255594
8.22652	13.3813	0.00255594
-9.5091	14.1218	0.00127617
-16.9843	-1.17424	0.00127617
-7.47525	-15.296	0.00127617
9.5091	-14.1218	0.00127617
16.9843	1.17424	0.00127617
-7.47525	15.296	0.00127617
-16.9843	1.17424	0.00127617
-9.5091	-14.1218	0.00127617
7.47525	-15.296	0.00127617
16.9843	-1.17424	0.00127617
9.5091	14.1218	0.00127617
-12.3854	7.1507	0.00527491
-12.3854	-7.1507	0.00527491
-2.63E-15	-14.3014	0.00527491
12.3854	-7.1507	0.00527491
12.3854	7.1507	0.00527491
-13.668	7.8912	0.0155278
-13.668	-7.8912	0.0155278
-2.90E-15	-15.7824	0.0155278
13.668	-7.8912	0.0155278
13.668	7.8912	0.0155278
-14.9505	8.63165	0.0877939
-14.9505	-8.63165	0.0877939
-3.17E-15	-17.2633	0.0877939
14.9505	-8.63165	0.0877939
14.9505	8.63165	0.0877939
-13.668	9.37217	0.00612095
-14.9505	-7.15073	0.00612095
-1.28255	-16.5229	0.00612095
13.668	-9.37217	0.00612095
14.9505	7.15073	0.00612095
-1.28255	16.5229	0.00612095
-14.9505	7.15073	0.00612095
-13.668	-9.37217	0.00612095
1.28255	-16.5229	0.00612095
14.9505	-7.15073	0.00612095
13.668	9.37217	0.00612095
-9.82028	11.5936	0.0010335
-14.9505	-2.70782	0.0010335
-5.1302	-14.3014	0.0010335
9.82028	-11.5936	0.0010335
14.9505	2.70782	0.0010335
-5.1302	14.3014	0.0010335
-14.9505	2.70782	0.0010335
-9.82028	-11.5936	0.0010335
5.1302	-14.3014	0.0010335
14.9505	-2.70782	0.0010335
9.82028	11.5936	0.0010335
-14.9505	10.1126	0.00582147
-16.233	-7.89118	0.00582147
-1.28255	-18.0038	0.00582147
14.9505	-10.1126	0.00582147
16.233	7.89118	0.00582147
-1.28255	18.0038	0.00582147
-16.233	7.89118	0.00582147
-14.9505	-10.1126	0.00582147
1.28255	-18.0038	0.00582147
16.233	-7.89118	0.00582147
14.9505	10.1126	0.00582147
-22.6458	13.0746	0.00111414
-22.6458	-13.0745	0.00111414
-4.80E-15	-26.1491	0.00111414
22.6458	-13.0746	0.00111414
22.6458	13.0746	0.00111414
-10.5716	9.67887	0.0227168
-13.6679	-4.31583	0.0227168
-3.09635	-13.9947	0.0227168
10.5716	-9.67887	0.0227168
13.6679	4.31583	0.0227168
-3.09635	13.9947	0.0227168
-13.6679	4.31583	0.0227168
-10.5716	-9.67887	0.0227168
3.09635	-13.9947	0.0227168
13.6679	-4.31583	0.0227168
10.5716	9.67887	0.0227168
-9.28902	10.4193	0.00209271
-13.6679	-2.83486	0.00209271
-4.3789	-13.2542	0.00209271
9.28902	-10.4193	0.00209271
13.6679	2.83486	0.00209271
-4.3789	13.2542	0.00209271
-13.6679	2.83486	0.00209271
-9.28902	-10.4193	0.00209271
4.3789	-13.2542	0.00209271
13.6679	-2.83486	0.00209271
9.28902	10.4193	0.00209271
-10.5716	6.71693	0.00221655
-11.1028	-5.79677	0.00221655
-0.53125	-12.5137	0.00221655
10.5716	-6.71693	0.00221655
11.1028	5.79677	0.00221655
-0.53125	12.5137	0.00221655
-11.1028	5.79677	0.00221655
-10.5716	-6.71693	0.00221655
0.53125	-12.5137	0.00221655
11.1028	-5.79677	0.00221655
10.5716	6.71693	0.00221655
-11.8542	10.4194	0.00683587
-14.9505	-5.05633	0.00683587
-3.09635	-15.4757	0.00683587
11.8542	-10.4194	0.00683587
14.9505	5.05633	0.00683587
-3.09635	15.4757	0.00683587
-14.9505	5.05633	0.00683587
-11.8542	-10.4194	0.00683587
3.09635	-15.4757	0.00683587
14.9505	-5.05633	0.00683587
11.8542	10.4194	0.00683587
-10.5716	11.1598	0.0911609
-14.9505	-3.57536	0.0911609
-4.3789	-14.7352	0.0911609
10.5716	-11.1598	0.0911609
14.9505	3.57536	0.0911609
-4.3789	14.7352	0.0911609
-14.9505	3.57536	0.0911609
-10.5716	-11.1598	0.0911609
4.3789	-14.7352	0.0911609
14.9505	-3.57536	0.0911609
10.5716	11.1598	0.0911609
-9.28904	11.9003	0.00851452
-14.9505	-2.09439	0.00851452
-5.66145	-13.9947	0.00851452
9.28904	-11.9003	0.00851452
14.9505	2.09439	0.00851452
-5.66145	13.9947	0.00851452
-14.9505	2.09439	0.00851452
-9.28904	-11.9003	0.00851452
5.66145	-13.9947	0.00851452
14.9505	-2.09439	0.00851452
9.28904	11.9003	0.00851452
-13.1367	11.1598	0.00360923
-16.233	-5.79678	0.00360923
-3.09635	-16.9566	0.00360923
13.1367	-11.1598	0.00360923
16.233	5.79678	0.00360923
-3.09635	16.9566	0.00360923
-16.233	5.79678	0.00360923
-13.1367	-11.1598	0.00360923
3.09635	-16.9566	0.00360923
16.233	-5.79678	0.00360923
13.1367	11.1598	0.00360923
-11.8541	11.9003	0.00595721
-16.233	-4.31581	0.00595721
-4.3789	-16.2161	0.00595721
11.8541	-11.9003	0.00595721
16.233	4.31581	0.00595721
-4.3789	16.2161	0.00595721
-16.233	4.31581	0.00595721
-11.8541	-11.9003	0.00595721
4.3789	-16.2161	0.00595721
16.233	-4.31581	0.00595721
11.8541	11.9003	0.00595721
-10.5716	12.6408	0.00167681
-16.2331	-2.83489	0.00167681
-5.66145	-15.4757	0.00167681
10.5716	-12.6408	0.00167681
16.2331	2.83489	0.00167681
-5.66145	15.4757	0.00167681
-16.2331	2.83489	0.00167681
-10.5716	-12.6408	0.00167681
5.66145	-15.4757	0.00167681
16.2331	-2.83489	0.00167681
10.5716	12.6408	0.00167681
-14.4193	11.9003	0.00109317
-17.5156	-6.53728	0.00109317
-3.09635	-18.4376	0.00109317
14.4193	-11.9003	0.00109317
17.5156	6.53728	0.00109317
-3.09635	18.4376	0.00109317
-17.5156	6.53728	0.00109317
-14.4193	-11.9003	0.00109317
3.09635	-18.4376	0.00109317
17.5156	-6.53728	0.00109317
14.4193	11.9003	0.00109317
-13.1367	12.6408	0.00361012
-17.5156	-5.05631	0.00361012
[truncated: 14,659 more rows]
