# Supplementary material for: Aperiodic approximants bridging quasicrystals and modulated structures
Source: Nat Commun. 2024 Jul 11;15:5742. doi: 10.1038/s41467-024-49843-4 (PMC11239952; doi:10.1038/s41467-024-49843-4)
Supplement: Supplementary file 3 — Source Data [file 41467_2024_49843_MOESM3_ESM.zip › Source Data/SFig14/SFIg14a/k=3.csv]

supplementary fig14a k=3
x	y	intensity
-1.60E-14	1.16176	0.0151505
-1.60E-14	2.32352	0.00752589
-1.60E-14	3.48528	0.00211312
-1.60E-14	3.83704	0.18197
1.00611	3.25616	0.00119855
-1.60E-14	2.67528	0.016842
-1.60E-14	1.51351	0.00438276
-1.60E-14	4.9988	0.00163839
2.01223	4.9988	0.00420617
3.01834	5.57968	0.00369433
-1.60E-14	8.48408	0.0010824
3.32297	6.56556	0.00149272
-1.60E-14	7.67407	0.0572267
1.00611	7.09319	0.00523073
2.01223	6.51231	0.00157948
-1.60E-14	6.51231	0.00203404
-1.60E-14	3.02703	0.00125655
-1.60E-14	8.83584	0.0626914
1.00611	8.25496	0.00896881
2.01223	7.67407	0.00312898
-1.60E-14	9.9976	0.00280634
-1.60E-14	12.3211	0.00199157
-1.60E-14	13.4829	0.00170452
3.32297	5.75556	0.357053
2.31686	5.17468	0.0181563
1.31074	4.59379	0.0016281
3.32297	6.91732	0.0550498
2.31686	7.4982	0.00649704
1.31074	6.91732	0.00142957
4.32909	8.65996	0.00118859
1.31074	8.07908	0.00159003
-1.60E-14	11.5111	0.0199137
-1.60E-14	9.18759	0.00111718
-1.60E-14	12.6729	0.243153
1.00611	12.092	0.036734
2.01223	11.5111	0.00371453
-1.60E-14	13.8346	0.0254885
-1.60E-14	14.9964	0.00188089
2.01223	13.8346	0.00187352
3.01834	14.4155	0.00198481
3.32297	9.59259	0.0181112
4.32909	9.01171	0.00117758
3.32297	6.10731	0.00203025
3.32297	10.7544	0.0165958
4.32909	10.1735	0.0242482
4.32909	11.3352	0.00310386
2.31686	11.3352	0.0035674
1.31074	11.9161	0.0042285
6.34132	12.497	0.00173886
0.304627	12.497	0.00201506
7.34743	13.0779	0.00181742
2.62148	5.35055	0.00152066
-1.60E-14	14.1864	0.00384956
-1.60E-14	13.0246	0.0034073
-1.60E-14	11.8629	0.00113772
-1.60E-14	16.5099	0.0172355
-1.60E-14	17.6717	0.0113499
1.00611	17.0908	0.00581712
3.01834	18.2526	0.00253941
4.02446	18.8334	0.0027939
5.03057	19.4143	0.00120002
3.32297	14.5914	0.0963776
4.32909	14.0105	0.0155547
5.3352	13.4296	0.00455137
2.31686	14.0105	0.00734235
0.304627	12.8487	0.00104552
3.32297	15.7532	0.0123336
4.32909	15.1723	0.0226307
5.3352	14.5914	0.00195583
3.32297	16.9149	0.00287288
4.32909	16.334	0.00219521
6.64594	11.5111	0.00199785
6.64594	12.6729	0.101363
5.63983	12.092	0.00191813
7.65206	13.2538	0.157351
5.63983	13.2538	0.010801
7.65206	14.4155	0.00646159
4.63371	13.8346	0.00270117
-1.60E-14	19.1852	0.00125262
-1.60E-14	20.3469	0.0463734
1.00611	19.7661	0.00284898
-1.60E-14	21.5087	0.0172525
1.00611	20.9278	0.00917329
4.02446	19.1852	0.00121195
-1.60E-14	22.6705	0.00555577
-1.60E-14	23.8322	0.00372098
3.32297	17.2667	0.00754436
3.32297	16.1049	0.00306818
3.32297	18.4284	0.111926
4.32909	17.8475	0.00385451
2.31686	17.8475	0.00338307
3.32297	19.5902	0.0512859
4.32909	19.0093	0.226918
5.3352	18.4284	0.00912611
3.32297	20.752	0.00678974
4.32909	20.1711	0.00126877
5.3352	19.5902	0.0111171
1.31074	19.5902	0.00152488
3.32297	21.9137	0.00101081
0.304627	20.1711	0.0010704
7.65206	14.7673	0.00113328
6.64594	14.1864	0.00111671
7.65206	13.6055	0.00248201
6.64594	16.5099	0.00552681
7.65206	15.929	0.00214069
3.6276	14.7673	0.00105093
7.65206	17.0908	0.121054
5.63983	17.0908	0.00174077
7.65206	18.2526	0.00101922
8.65817	17.6717	0.0112495
5.63983	18.2526	0.00277646
4.63371	17.6717	0.00171622
9.66429	18.2526	0.00115149
4.63371	18.8334	0.00232503
6.95057	12.8487	0.00153615
10.975	19.8193	0.00119034
10.975	20.9811	0.00124757
-8.88E-15	23.0222	0.00701887
-8.88E-15	24.184	0.0558448
-8.88E-15	25.3457	0.223055
1.00611	24.7649	0.0166726
3.01834	23.6031	0.00124173
-8.88E-15	26.5075	0.00259282
1.00611	25.9266	0.0203945
-8.88E-15	27.6693	0.00368764
2.01223	26.5075	0.00131313
-8.88E-15	28.831	0.00172669
3.32297	21.1037	0.00467024
4.32909	20.5228	0.00185531
3.32297	19.9419	0.00154771
3.32297	22.2655	0.0118806
4.32909	21.6846	0.00347827
3.32297	23.4272	0.056105
4.32909	22.8463	0.0526627
5.3352	22.2655	0.00171852
8.35355	20.5228	0.00106109
3.32297	24.589	0.00108305
4.32909	24.0081	0.00590619
5.3352	23.4272	0.0050258
2.31686	24.0081	0.00221836
5.3352	24.589	0.00162984
0.304627	25.1699	0.00181128
6.64594	20.3469	0.00225633
5.63983	19.7661	0.00171148
4.63371	19.1852	0.00365394
3.6276	18.6043	0.00229979
6.64594	21.5087	0.00211105
7.65206	20.9278	0.164295
8.65817	20.3469	0.0149582
9.66429	19.7661	0.00376929
6.64594	22.6705	0.00143619
7.65206	22.0896	0.00477411
8.65817	21.5087	0.00290758
7.65206	23.2514	0.00527203
7.65206	24.4131	0.00272767
9.96891	18.4284	0.00129672
8.9628	17.8475	0.00442404
7.95669	17.2667	0.00210304
9.96891	19.5902	0.0127921
10.975	19.0093	0.915
10.975	20.1711	0.0299247
8.9628	20.1711	0.00681113
10.975	21.3328	0.00825416
11.9811	20.752	0.0011154
7.95669	20.752	0.00188775
10.975	22.4946	0.00149058
-8.88E-15	26.8593	0.00123713
-8.88E-15	24.5357	0.00115573
-8.88E-15	28.021	0.0136913
-8.88E-15	29.1828	0.12618
-8.88E-15	30.3445	0.00548867
1.00611	29.7637	0.0169242
2.01223	30.3445	0.00333667
3.32297	27.2643	0.0157365
4.32909	26.6834	0.0240044
6.34132	25.5216	0.00120205
7.34743	24.9407	0.00287448
8.35355	24.3599	0.00206107
2.31686	26.6834	0.00107473
1.31074	26.1025	0.00360878
0.304627	25.5216	0.00298395
4.32909	27.8451	0.00907103
3.32297	29.5878	0.00138247
3.32297	30.7495	0.00275372
3.32297	31.9113	0.00180554
7.65206	22.4413	0.00305865
7.65206	23.6031	0.0182716
8.65817	23.0222	0.00124598
5.63983	23.6031	0.00129563
6.64594	25.3457	0.0538455
7.65206	24.7649	0.448894
8.65817	24.184	0.0254454
9.66429	23.6031	0.00235481
5.63983	24.7649	0.00465949
4.63371	24.184	0.00187834
6.64594	26.5075	0.00190976
7.65206	25.9266	0.0176194
8.65817	25.3457	0.0075165
6.64594	27.6693	0.00161045
8.65817	26.5075	0.00285603
9.66429	25.9266	0.00284383
10.975	20.5228	0.00717895
10.975	19.3611	0.0016694
10.975	21.6846	0.0160983
10.975	22.8463	0.222677
11.9811	22.2655	0.00266958
11.9811	23.4272	0.00683247
8.9628	24.0081	0.00517794
12.9873	24.0081	0.00699559
7.95669	24.589	0.0046343
13.9934	24.589	0.0034868
6.95057	25.1699	0.00170796
8.26131	24.4131	0.00103497
-8.88E-15	28.3728	0.00115637
-8.88E-15	33.0198	0.0103931
2.01223	31.8581	0.002302
3.01834	31.2772	0.00170975
-8.88E-15	34.1816	0.0737474
1.00611	33.6007	0.00158849
3.01834	32.4389	0.00124941
-8.88E-15	35.3433	0.00571193
-7.11E-15	37.6669	0.00119199
-7.11E-15	38.8286	0.00204985
-7.11E-15	39.9904	0.00124891
3.32297	29.9395	0.00720757
3.32297	31.1013	0.16134
4.32909	30.5204	0.0078773
6.34132	29.3587	0.00101494
2.31686	30.5204	0.0106309
1.31074	29.9395	0.00432182
3.32297	32.2631	0.0822444
4.32909	31.6822	0.0838043
2.31686	31.6822	0.00702284
3.32297	33.4248	0.00221343
5.3352	32.2631	0.0106505
2.31686	32.8439	0.00218857
6.34132	32.8439	0.00162654
7.65206	23.9549	0.00120738
6.64594	28.021	0.00277699
7.65206	27.4401	0.00232339
6.64594	29.1828	0.0396202
7.65206	28.6019	0.0343001
5.63983	28.6019	0.00112271
7.65206	29.7637	0.0150804
5.63983	29.7637	0.00143858
8.65817	30.3445	0.00507628
9.66429	30.9254	0.00322164
9.96891	24.9407	0.0011629
10.975	22.0363	0.00100337
10.975	20.8746	0.0012619
9.96891	26.1025	0.00744386
10.975	25.5216	0.00309327
8.9628	25.5216	0.0035602
9.96891	27.2643	0.00518036
10.975	26.6834	0.105691
11.9811	26.1025	0.00969275
12.9873	25.5216	0.00264072
8.9628	26.6834	0.00264798
10.975	27.8451	0.0275409
11.9811	27.2643	0.00291254
12.9873	26.6834	0.00151888
10.975	30.1687	0.0017357
10.975	31.3304	0.00273209
10.975	32.4922	0.00140505
13.2919	23.0222	0.00176656
13.2919	24.184	0.0302179
12.2858	23.6031	0.00481843
13.2919	25.3457	0.00422815
14.298	24.7649	0.616931
13.2919	26.5075	0.00246164
14.298	25.9266	0.0143467
12.2858	25.9266	0.00366437
15.3041	26.5075	0.00183639
11.2797	26.5075	0.00106726
14.298	28.2501	0.00100026
-8.88E-15	34.5333	0.00143679
-8.88E-15	36.8569	0.00588999
1.00611	36.276	0.00150551
-8.88E-15	38.0186	0.763732
2.01223	36.8569	0.00329437
3.01834	36.276	0.00161888
-8.88E-15	39.1804	0.0371058
1.00611	38.5995	0.0219728
-8.88E-15	40.3421	0.00677456
1.00611	39.7613	0.00128575
2.01223	39.1804	0.00640552
3.01834	39.7613	0.00112723
3.32297	32.6148	0.00167303
3.32297	31.4531	0.00204735
3.32297	34.9383	0.0161947
3.32297	36.1001	0.0978734
4.32909	35.5192	0.00732961
3.32297	37.2619	0.00187054
4.32909	36.681	0.00267263
5.3352	36.1001	0.00313026
2.31686	36.681	0.00916926
5.3352	37.2619	0.0031114
6.34132	36.681	0.00193796
1.31074	37.2619	0.00100259
6.34132	37.8427	0.00151496
6.64594	33.0198	0.0174123
7.65206	32.4389	0.00146476
5.63983	32.4389	0.00596108
4.63371	31.8581	0.00178991
6.64594	34.1816	0.0183202
7.65206	33.6007	0.0807611
8.65817	33.0198	0.00584839
11.6765	31.2772	0.00113607
5.63983	33.6007	0.00100239
6.64594	35.3433	0.00144168
7.65206	34.7625	0.0080454
8.65817	34.1816	0.00170048
7.65206	35.9242	0.00121347
10.975	29.3587	0.00201477
9.96891	31.1013	0.0459316
10.975	30.5204	0.0806564
11.9811	29.9395	0.00160259
8.9628	30.5204	0.00575375
10.975	31.6822	0.201656
11.9811	31.1013	0.0234467
12.9873	30.5204	0.00232525
10.975	32.8439	0.0142653
11.9811	32.2631	0.00283647
8.9628	32.8439	0.00180344
12.9873	32.8439	0.00378184
7.95669	33.4248	0.00170584
13.9934	33.4248	0.00173045
14.298	25.1166	0.00136735
14.298	27.4401	0.00348196
14.298	28.6019	0.0516389
13.2919	30.3445	0.00301415
14.298	29.7637	0.0128508
15.3041	29.1828	0.0150498
12.2858	30.9254	0.00340466
16.3102	30.9254	0.00105548
11.2797	31.5063	0.00155623
17.3163	31.5063	0.00166707
13.5965	24.3599	0.00195174
-8.88E-15	38.3704	0.00366412
-8.88E-15	39.5321	0.00821699
-8.88E-15	40.6939	0.0102392
-8.88E-15	41.8557	0.249437
1.00611	41.2748	0.00122045
1.00611	42.4365	0.00778912
2.01223	43.0174	0.0078023
3.01834	43.5983	0.00389319
3.32297	39.9371	0.18473
4.32909	39.3563	0.00244264
5.3352	38.7754	0.00192388
6.34132	38.1945	0.00421373
7.34743	37.6136	0.00268631
2.31686	39.3563	0.0131793
1.31074	38.7754	0.00586378
0.304627	38.1945	0.00126835
3.32297	41.0989	0.0116368
2.31686	40.518	0.00403336
3.32297	42.2607	0.00628026
3.32297	43.4224	0.00185521
7.65206	35.1142	0.00274891
6.64594	36.8569	0.0153235
7.65206	36.276	0.00332521
5.63983	36.276	0.00205047
6.64594	38.0186	0.260255
7.65206	37.4377	0.117522
8.65817	36.8569	0.00422305
5.63983	37.4377	0.00739608
4.63371	36.8569	0.00129785
6.64594	39.1804	0.00604367
7.65206	38.5995	0.0206768
8.65817	38.0186	0.00230461
5.63983	38.5995	0.0136253
6.64594	40.3421	0.0013336
7.65206	39.7613	0.00290909
9.66429	38.5995	0.00268005
10.6704	39.1804	0.00109308
10.975	32.0339	0.00376241
10.975	30.8722	0.00221248
10.975	33.1957	0.00224886
9.96891	34.9383	0.00316193
9.96891	36.1001	0.00716695
10.975	35.5192	0.0176064
11.9811	34.9383	0.00142883
10.975	36.681	0.00423049
12.9873	36.681	0.0018324
7.95669	37.2619	0.00294873
13.9934	37.2619	0.00372868
6.95057	37.8427	0.00328656
14.9995	37.8427	0.00242359
5.94446	38.4236	0.00143127
13.2919	33.0198	0.0115895
14.298	32.4389	0.00245598
10.2735	31.2772	0.00110073
14.298	33.6007	0.114231
15.3041	33.0198	0.0189688
16.3102	32.4389	0.00525115
14.298	34.7625	0.012728
15.3041	34.1816	0.00494687
14.298	35.9242	0.00159892
16.6149	31.1013	0.0024656
17.621	30.5204	0.028099
16.6149	32.2631	0.0131173
17.621	31.6822	0.126836
17.621	32.8439	0.00228665
18.6271	32.2631	0.0462057
15.6087	32.8439	0.00328178
-8.88E-15	39.8839	0.00120316
-8.88E-15	38.7221	0.00107117
-8.88E-15	44.5309	0.00384637
-8.88E-15	45.6927	0.166757
1.00611	45.1118	0.011933
2.01223	44.5309	0.00536458
3.01834	43.9501	0.00116527
-8.88E-15	46.8545	0.00614123
-7.11E-15	49.178	0.00372384
-7.11E-15	50.3397	0.00298236
3.32297	41.4507	0.00575777
3.32297	42.6124	0.0223523
2.31686	42.0315	0.00144447
3.32297	43.7742	0.696559
5.3352	42.6124	0.0028553
6.34132	42.0315	0.00141571
2.31686	43.1933	0.0363696
1.31074	42.6124	0.00575469
4.32909	44.3551	0.0120209
5.3352	43.7742	0.00202372
2.31686	44.3551	0.0183921
1.31074	43.7742	0.0011784
3.32297	46.0977	0.00210346
4.32909	45.5168	0.00188741
1.31074	44.9359	0.0055801
3.32297	47.2595	0.00135236
6.34132	45.5168	0.00133702
6.64594	38.3704	0.00130375
6.64594	39.5321	0.00296671
7.65206	38.9513	0.00196218
6.64594	40.6939	0.00317569
7.65206	40.113	0.00352326
6.64594	41.8557	0.0886172
7.65206	41.2748	0.00813169
5.63983	41.2748	0.0020823
6.64594	43.0174	0.00146537
7.65206	42.4365	0.022593
5.63983	42.4365	0.00833858
9.66429	43.5983	0.00142794
10.6704	44.1792	0.00206984
9.96891	38.7754	0.00643063
10.975	38.1945	0.00161307
9.96891	39.9371	0.0162521
10.975	39.3563	0.0724183
11.9811	38.7754	0.00510852
8.9628	39.3563	0.00104314
10.975	40.518	0.0175307
11.9811	39.9371	0.00270521
10.975	41.6798	0.00622516
10.975	42.8415	0.00242567
14.298	33.9525	0.00136977
14.298	35.1142	0.0036451
13.2919	36.8569	0.0106705
14.298	36.276	0.00414593
14.298	37.4377	0.180064
15.3041	36.8569	0.0182789
16.3102	36.276	0.00177734
14.298	38.5995	0.0471372
15.3041	38.0186	0.108085
16.3102	37.4377	0.00272488
12.2858	38.5995	0.0017322
14.298	39.7613	0.0061558
16.3102	38.5995	0.00340895
11.2797	39.1804	0.00156274
17.621	32.0339	0.00143878
17.621	33.1957	0.00112287
16.6149	36.1001	0.00273252
17.621	35.5192	0.0110733
18.6271	34.9383	0.0117759
16.6149	37.2619	0.0013551
18.6271	36.1001	0.064494
15.6087	36.681	0.00304228
19.6332	36.681	0.00473931
15.6087	37.8427	0.00107619
14.6026	37.2619	0.00136954
21.6454	37.8427	0.00121097
17.9256	31.8581	0.00106445
21.9501	38.8286	0.00181019
21.9501	39.9904	0.00110066
-8.88E-15	48.368	0.0103614
-8.88E-15	49.5297	0.209727
1.00611	48.9488	0.00502149
-8.88E-15	50.6915	0.141511
1.00611	50.1106	0.0221433
2.01223	49.5297	0.00289877
-8.88E-15	51.8533	0.00666524
1.00611	51.2724	0.00250119
2.01223	51.8533	0.00300942
3.01834	52.4341	0.00127002
3.32297	42.9642	0.00106973
3.32297	46.4495	0.00760038
3.32297	47.6112	0.0812772
4.32909	47.0303	0.00116282
2.31686	47.0303	0.00165483
3.32297	48.773	0.00936427
4.32909	48.1921	0.0213819
2.31686	48.1921	0.00204094
2.31686	49.3539	0.00365979
1.31074	48.773	0.00250959
6.34132	49.3539	0.00122659
1.31074	49.9347	0.00226779
0.304627	49.3539	0.00123298
7.34743	49.9347	0.00179169
6.64594	45.6927	0.0589456
7.65206	45.1118	0.00134437
5.63983	45.1118	0.00369442
3.6276	43.9501	0.00181608
2.62148	43.3692	0.00230042
1.61537	42.7883	0.00112995
6.64594	46.8545	0.00315743
7.65206	46.2736	0.0116396
9.66429	45.1118	0.00263994
10.6704	44.5309	0.00204124
7.65206	48.5971	0.0021872
7.65206	49.7589	0.00204195
11.6765	48.5971	0.00102211
10.975	40.8698	0.00130057
10.975	42.0315	0.00977248
9.96891	43.7742	0.0623811
10.975	43.1933	0.0761136
8.9628	43.1933	0.00111067
9.96891	44.9359	0.0100439
10.975	44.3551	0.175574
11.9811	43.7742	0.0101661
13.9934	42.6124	0.0010702
8.9628	44.3551	0.00135566
10.975	45.5168	0.00872109
11.9811	44.9359	0.00914855
10.975	46.6786	0.00423218
10.975	47.8403	0.00108224
14.298	38.9513	0.00292293
14.298	40.113	0.00516422
15.3041	39.5321	0.00119832
14.298	41.2748	0.0142687
15.3041	40.6939	0.00112794
13.2919	43.0174	0.00160016
14.298	42.4365	0.0432831
15.3041	41.8557	0.0388726
14.298	43.5983	0.00108053
15.3041	43.0174	0.00330133
16.3102	42.4365	0.00292261
11.2797	44.1792	0.00110581
19.3286	44.1792	0.00109772
15.6087	38.1945	0.00238715
14.6026	37.6136	0.00275995
13.5965	37.0327	0.00110686
17.621	39.3563	0.0183051
18.6271	38.7754	0.00169698
19.6332	38.1945	0.00108735
17.621	40.518	0.00417829
18.6271	39.9371	0.122089
19.6332	39.3563	0.0111488
20.6393	38.7754	0.00297931
17.621	41.6798	0.00238826
18.6271	41.0989	0.00749709
19.6332	40.518	0.00344114
18.6271	42.2607	0.00426794
19.6332	41.6798	0.00119675
18.6271	43.4224	0.00128888
23.6577	42.8415	0.00120385
20.9439	36.276	0.00170016
18.9317	36.276	0.0013934
19.9378	38.0186	0.00155731
20.9439	37.4377	0.00635725
19.9378	39.1804	0.00447341
20.9439	38.5995	0.00623137
21.9501	38.0186	0.696625
21.9501	39.1804	0.0321361
18.9317	39.7613	0.00127578
21.9501	40.3421	0.00593253
22.9562	39.7613	0.00180658
-8.88E-15	49.8815	0.00313003
-8.88E-15	48.7197	0.00122979
-8.88E-15	51.0432	0.00317518
-8.88E-15	53.3668	0.00451547
-8.88E-15	54.5285	0.0179489
1.00611	53.9476	0.00352128
-8.88E-15	55.6903	0.0017866
2.01223	55.6903	0.00188635
3.01834	56.2712	0.00386305
4.02446	56.8521	0.00251827
3.32297	51.4482	0.011674
3.32297	52.61	0.0847712
4.32909	52.0291	0.0182372
5.3352	51.4482	0.00617039
6.34132	50.8674	0.00185462
2.31686	52.0291	0.00782502
3.32297	53.7718	0.00709237
4.32909	53.1909	0.0033272
2.31686	53.1909	0.00179544
6.64594	48.368	0.00108252
6.64594	49.5297	0.0545609
7.65206	48.9488	0.00769179
6.64594	50.6915	0.0889847
7.65206	50.1106	0.167725
8.65817	49.5297	0.010968
9.66429	48.9488	0.00446496
7.65206	51.2724	0.016546
8.65817	50.6915	0.00745631
5.63983	51.2724	0.0112339
4.63371	51.8533	0.00172076
10.975	45.8686	0.00309705
9.96891	47.6112	0.00296363
10.975	47.0303	0.0170413
9.96891	48.773	0.0176201
10.975	48.1921	0.129905
11.9811	48.773	0.0145116
8.9628	49.3539	0.00342047
12.9873	49.3539	0.00151803
14.9995	50.5156	0.00114649
5.94446	51.0965	0.0010275
16.0056	51.0965	0.00102835
14.298	45.1118	0.00576889
12.2858	45.1118	0.00203024
11.2797	44.5309	0.00304199
10.2735	43.9501	0.00163371
14.298	46.2736	0.0155581
15.3041	45.6927	0.0250884
17.3163	44.5309	0.00123916
18.3225	43.9501	0.00297927
19.3286	43.3692	0.00214721
15.3041	46.8545	0.00203727
14.298	48.5971	0.00305648
14.298	49.7589	0.0031148
14.298	50.9206	0.00121817
17.621	42.0315	0.00183389
18.6271	41.4507	0.00311569
16.6149	43.7742	0.00255471
17.621	43.1933	0.0102983
18.6271	42.6124	0.0104643
15.6087	43.1933	0.00178549
17.621	44.3551	0.0535134
18.6271	43.7742	0.462417
19.6332	43.1933	0.0265716
20.6393	42.6124	0.00247182
17.621	45.5168	0.00383401
18.6271	44.9359	0.0024046
19.6332	44.3551	0.0166448
20.6393	43.7742	0.00119349
17.621	46.6786	0.00178683
20.6393	44.9359	0.00321097
21.9501	38.3704	0.00336449
21.9501	39.5321	0.00755776
21.9501	40.6939	0.00929216
19.9378	43.0174	0.00532119
21.9501	41.8557	0.228144
22.9562	41.2748	0.00291085
22.9562	42.4365	0.014437
18.9317	43.5983	0.00476488
23.9623	43.0174	0.00735907
17.9256	44.1792	0.00175577
24.9684	43.5983	0.00197897
19.2363	43.4224	0.00107064
-8.88E-15	57.2038	0.00117526
-8.88E-15	58.3656	0.10542
1.00611	57.7847	0.0105165
-8.88E-15	59.5273	0.0191183
1.00611	58.9464	0.00451579
-7.11E-15	60.6891	0.00591181
-7.11E-15	61.8508	0.00119799
3.32297	52.9618	0.0014898
3.32297	54.1235	0.00210347
3.32297	56.447	0.183923
4.32909	55.8662	0.0395282
5.3352	55.2853	0.00496464
2.31686	55.8662	0.0113237
3.32297	57.6088	0.0232285
4.32909	57.0279	0.111839
5.3352	56.447	0.00147965
2.31686	57.0279	0.0026853
3.32297	58.7706	0.00261827
4.32909	58.1897	0.00250098
5.3352	57.6088	0.00360919
1.31074	57.6088	0.00355774
0.304627	58.1897	0.00160381
7.65206	50.4624	0.00110035
7.65206	52.7859	0.00101287
6.64594	54.5285	0.0134752
7.65206	53.9476	0.0351295
7.65206	55.1094	0.0451223
8.65817	54.5285	0.00230703
5.63983	55.1094	0.00471036
8.65817	55.6903	0.00335436
5.63983	56.2712	0.00133063
4.63371	55.6903	0.00299178
11.6765	57.4329	0.00130664
10.975	47.3821	0.00101989
8.9628	50.8674	0.00187536
7.95669	50.2865	0.00270094
6.95057	49.7056	0.00141292
9.96891	52.61	0.00723133
10.975	52.0291	0.01485
11.9811	51.4482	0.00107423
12.9873	50.8674	0.00337357
13.9934	50.2865	0.00273573
10.975	53.1909	0.0338094
11.9811	52.61	0.00117683
10.975	54.3527	0.00121825
10.975	56.6762	0.00246564
10.975	57.8379	0.00217466
13.2919	49.5297	0.00503692
14.298	48.9488	0.0168475
12.2858	48.9488	0.0044423
11.2797	48.368	0.00173107
13.2919	50.6915	0.0175916
14.298	50.1106	0.213528
15.3041	49.5297	0.0148364
17.3163	48.368	0.00121232
14.298	51.2724	0.0276512
15.3041	50.6915	0.0631403
12.2858	51.2724	0.00110775
16.3102	51.2724	0.00806944
17.621	45.8686	0.00140058
16.6149	47.6112	0.00126096
17.621	47.0303	0.00517068
18.6271	46.4495	0.0046758
16.6149	48.773	0.00209938
17.621	48.1921	0.0535865
18.6271	47.6112	0.0494538
19.6332	47.0303	0.00147098
18.6271	48.773	0.0127957
19.6332	48.1921	0.00273159
19.6332	49.3539	0.00490139
20.6393	48.773	0.00170053
14.6026	49.9347	0.00161715
20.6393	49.9347	0.00178526
13.5965	50.5156	0.00128104
21.9501	39.8839	0.00107826
19.9378	44.5309	0.00508338
20.9439	43.9501	0.00102696
18.9317	43.9501	0.00212966
19.9378	45.6927	0.00173464
20.9439	45.1118	0.00606898
21.9501	44.5309	0.00303468
20.9439	46.2736	0.00259983
21.9501	45.6927	0.152605
22.9562	45.1118	0.0139305
23.9623	44.5309	0.00354639
21.9501	46.8545	0.00577053
21.9501	49.178	0.00332384
21.9501	50.3397	0.00263857
23.2608	42.6124	0.00784832
24.2669	42.0315	0.00143609
22.2547	42.0315	0.00117155
24.2669	43.1933	0.0326375
23.2608	44.9359	0.00617381
24.2669	44.3551	0.0108494
25.273	43.7742	0.859538
22.2547	45.5168	0.00172818
25.273	46.0977	0.00297681
25.273	47.2595	0.00182583
-1.78E-15	59.8791	0.00270257
-1.78E-15	61.0408	0.0123615
-1.78E-15	62.2026	0.112843
1.00611	61.6217	0.00142785
-1.78E-15	63.3644	0.137168
1.00611	62.7835	0.0359787
0	64.5261	0.0123249
1.00611	63.9452	0.00348056
0	65.6879	0.00353794
3.32297	56.7988	0.00126915
3.32297	57.9606	0.00313039
3.32297	59.1223	0.00325802
4.32909	58.5414	0.00141246
3.32297	60.2841	0.0115595
3.32297	61.4458	0.0164769
4.32909	60.865	0.0599196
5.3352	61.4458	0.00443388
0.304627	62.0267	0.00131705
7.34743	62.6076	0.00109265
0.304627	63.1885	0.00112345
8.35355	63.1885	0.00176871
6.64594	58.3656	0.0188503
7.65206	57.7847	0.00354768
8.65817	57.2038	0.002061
4.63371	57.2038	0.00247615
3.6276	56.6229	0.00287326
2.62148	56.042	0.00116056
6.64594	59.5273	0.0020893
7.65206	58.9464	0.125737
8.65817	58.3656	0.0088351
9.66429	57.7847	0.00415572
6.64594	60.6891	0.00138684
7.65206	60.1082	0.0110436
8.65817	59.5273	0.00369216
9.66429	58.9464	0.00117974
7.65206	61.27	0.00367061
12.6826	61.8508	0.00124592
9.96891	55.2853	0.00235245
8.9628	54.7044	0.00148015
9.96891	56.447	0.00937668
10.975	55.8662	0.0398273
11.9811	55.2853	0.00382698
12.9873	54.7044	0.00149764
9.96891	57.6088	0.0105558
10.975	57.0279	0.525005
12.9873	55.8662	0.00171483
8.9628	57.0279	0.00182172
10.975	58.1897	0.0297021
11.9811	57.6088	0.020565
8.9628	58.1897	0.00363491
10.975	59.3515	0.00346657
11.9811	58.7706	0.00142038
12.9873	58.1897	0.00387477
14.298	49.3006	0.00136009
14.298	50.4624	0.00187968
13.2919	53.3668	0.0010854
14.298	52.7859	0.00142777
13.2919	54.5285	0.00430231
14.298	53.9476	0.0461383
13.2919	55.6903	0.00595868
14.298	55.1094	0.0627025
15.3041	54.5285	0.0107205
12.2858	55.1094	0.00135171
14.298	56.2712	0.00179481
15.3041	55.6903	0.00366314
16.3102	55.1094	0.00436753
16.3102	56.2712	0.0021992
17.3163	55.6903	0.001611
14.298	59.7565	0.00103951
16.6149	51.4482	0.00596556
15.6087	50.8674	0.00322492
17.621	52.0291	0.0176168
18.6271	51.4482	0.00669744
17.621	53.1909	0.0115046
18.6271	52.61	0.0557342
19.6332	52.0291	0.00359566
18.6271	53.7718	0.0040528
19.6332	53.1909	0.00163238
19.9378	49.5297	0.00693956
20.9439	48.9488	0.00129706
21.9501	48.368	0.00878059
20.9439	50.1106	0.0514303
21.9501	49.5297	0.188128
22.9562	48.9488	0.00677045
19.9378	51.8533	0.00162859
21.9501	50.6915	0.135793
22.9562	50.1106	0.00732864
21.9501	51.8533	0.00562443
22.9562	51.2724	0.00760125
18.9317	52.4341	0.0012389
23.9623	51.8533	0.00368848
25.273	46.4495	0.00967873
23.2608	48.773	0.00230393
25.273	47.6112	0.104316
23.2608	49.9347	0.00211782
24.2669	49.3539	0.00207976
25.273	48.773	0.00731656
26.2791	48.1921	0.0042366
22.2547	49.3539	0.00192633
27.2853	49.9347	0.00126392
28.2914	49.3539	0.00200292
25.273	52.2583	0.00112381
24.5715	43.3692	0.00159889
23.5654	42.7883	0.00129888
28.596	50.3397	0.00150394
-1.78E-15	64.8779	0.00507844
-1.78E-15	66.0396	0.0191621
-1.78E-15	67.2014	0.120523
1.00611	66.6205	0.00270715
1.00611	67.7823	0.0132269
2.01223	68.3632	0.0014316
4.02446	69.5249	0.00102222
3.32297	64.1211	0.00974389
3.32297	65.2829	0.0121426
4.32909	64.702	0.0545133
5.3352	64.1211	0.00343404
7.34743	62.9594	0.00165567
8.35355	62.3785	0.00211007
9.35966	61.7976	0.00103024
1.31074	64.1211	0.00139503
0.304627	63.5402	0.00183886
3.32297	66.4446	0.00221023
3.32297	67.6064	0.00321436
3.32297	68.7682	0.00183859
7.65206	59.2982	0.00110502
6.64594	61.0408	0.00154583
7.65206	60.46	0.00431796
6.64594	62.2026	0.00687091
7.65206	61.6217	0.00781588
4.63371	61.0408	0.00127562
6.64594	63.3644	0.0126935
7.65206	62.7835	0.652967
8.65817	62.2026	0.0329429
9.66429	61.6217	0.00524067
5.63983	62.7835	0.00184026
6.64594	64.5261	0.00217454
7.65206	63.9452	0.00249775
8.65817	63.3644	0.0291877
9.66429	62.7835	0.00177141
7.65206	65.107	0.00349007
9.66429	63.9452	0.0053488
4.63371	64.5261	0.00122551
7.65206	66.2688	0.00119449
10.975	56.2179	0.00161062
10.975	57.3797	0.00477949
10.975	58.5414	0.0061563
10.975	59.7032	0.00224435
9.96891	61.4458	0.00728572
10.975	60.865	0.233992
10.975	62.0267	0.00211973
11.9811	61.4458	0.0148477
8.9628	62.0267	0.00735715
12.9873	62.0267	0.00752858
7.95669	62.6076	0.00365771
13.9934	62.6076	0.00201409
13.2919	57.2038	0.00126798
13.2919	58.3656	0.0069156
14.298	57.7847	0.0015459
12.2858	57.7847	0.00573306
11.2797	57.2038	0.00241975
13.2919	59.5273	0.00342253
14.298	58.9464	0.174135
15.3041	58.3656	0.00239155
16.3102	57.7847	0.0017964
17.3163	57.2038	0.00390805
18.3225	56.6229	0.00248072
14.298	60.1082	0.0153269
14.298	61.27	0.00484066
9.26743	61.8508	0.00103467
18.6271	52.9618	0.00103468
16.6149	55.2853	0.00572088
18.6271	54.1235	0.00177157
16.6149	56.447	0.00256165
17.621	55.8662	0.041524
15.6087	55.8662	0.00109299
16.6149	57.6088	0.0122079
17.621	57.0279	0.241797
18.6271	56.447	0.115383
19.6332	55.8662	0.00379611
17.621	58.1897	0.00911504
18.6271	57.6088	0.00598786
19.6332	57.0279	0.00670505
17.621	59.3515	0.00101371
20.6393	57.6088	0.00327243
21.9501	48.7197	0.00106318
21.9501	49.8815	0.00275812
21.9501	51.0432	0.0028364
20.9439	53.9476	0.00917142
21.9501	53.3668	0.00377141
20.9439	55.1094	0.00635477
21.9501	54.5285	0.0175206
22.9562	53.9476	0.00103687
21.9501	55.6903	0.00113199
18.9317	56.2712	0.00273285
23.9623	55.6903	0.00362812
17.9256	56.8521	0.00301537
24.9684	56.2712	0.00363894
16.9195	57.4329	0.00129404
25.9745	56.8521	0.00135651
23.2608	51.4482	0.00233152
24.2669	50.8674	0.00141007
24.2669	52.0291	0.0125671
25.273	51.4482	0.0151818
26.2791	50.8674	0.00128336
25.273	52.61	0.105134
26.2791	52.0291	0.0170965
27.2853	51.4482	0.00488768
25.273	53.7718	0.00937101
25.273	57.2571	0.00137867
27.5899	48.9488	0.00389164
27.5899	50.1106	0.00103842
28.596	49.5297	0.114466
26.5838	51.8533	0.00296604
27.5899	51.2724	0.0118885
28.596	50.6915	0.113383
28.596	51.8533	0.00248446
29.6021	51.2724	0.00580481
-1.78E-15	69.8767	0.00104879
-1.78E-15	71.0384	0.0173144
2.01223	69.8767	0.00235783
3.01834	69.2958	0.00368036
4.02446	68.7149	0.00202793
0	72.2002	0.0118222
1.00611	71.6193	0.00389737
0	74.5237	0.00226614
0	75.6855	0.00322587
0	76.8472	0.0017332
3.32297	66.7964	0.00171691
3.32297	67.9582	0.0185164
4.32909	67.3773	0.0016562
3.32297	69.1199	0.195411
4.32909	68.539	0.0760804
5.3352	67.9582	0.00165355
2.31686	68.539	0.0047413
1.31074	67.9582	0.00417154
0.304627	67.3773	0.00160252
3.32297	70.2817	0.00175766
4.32909	69.7008	0.0548589
2.31686	69.7008	0.0127231
3.32297	71.4434	0.00102691
5.3352	70.2817	0.00705252
3.32297	72.6052	0.00139585
6.64594	64.8779	0.00127012
7.65206	64.297	0.00233148
6.64594	66.0396	0.00238151
7.65206	65.4588	0.0099356
6.64594	67.2014	0.0259286
7.65206	66.6205	0.103367
8.65817	66.0396	0.00304117
12.6826	63.7161	0.00114206
7.65206	67.7823	0.00610844
8.65817	67.2014	0.00622917
9.66429	66.6205	0.00116217
8.65817	68.3632	0.00297654
9.66429	67.7823	0.00354751
4.63371	68.3632	0.00177378
9.66429	68.944	0.00109253
10.6704	68.3632	0.00102816
3.6276	68.944	0.00259154
2.62148	69.5249	0.00121851
10.975	57.7314	0.00112443
9.96891	64.1211	0.00875177
10.975	63.5402	0.0030014
8.9628	63.5402	0.00698868
7.95669	62.9594	0.00292817
10.975	64.702	0.213483
11.9811	64.1211	0.0153345
12.9873	63.5402	0.0066538
13.9934	62.9594	0.00139774
10.975	67.0255	0.00411005
10.975	68.1873	0.00478467
10.975	69.349	0.00225987
14.298	59.2982	0.00169408
14.298	60.46	0.00682967
13.2919	62.2026	0.0341385
14.298	61.6217	0.015901
12.2858	61.6217	0.00816049
11.2797	61.0408	0.00121803
13.2919	63.3644	0.0285579
14.298	62.7835	0.883267
15.3041	62.2026	0.00105189
16.3102	61.6217	0.00420098
17.3163	61.0408	0.00200205
12.2858	62.7835	0.00125124
14.298	63.9452	0.00710461
12.2858	63.9452	0.00791926
14.298	65.107	0.0056079
16.3102	63.9452	0.00340399
11.2797	64.5261	0.00138348
14.298	66.2688	0.00184266
17.3163	64.5261	0.00201904
17.621	57.3797	0.00219461
17.621	58.5414	0.00300663
18.6271	57.9606	0.00182618
16.6149	60.2841	0.00144823
18.6271	59.1223	0.00207504
16.6149	61.4458	0.0108568
17.621	60.865	0.116594
18.6271	60.2841	0.00583941
21.6454	58.5414	0.00100249
18.6271	61.4458	0.00439098
15.6087	62.0267	0.00113254
20.6393	62.6076	0.00236319
13.5965	63.1885	0.001285
21.6454	63.1885	0.00171566
12.5904	63.7694	0.00124174
19.9378	57.2038	0.00208251
19.9378	58.3656	0.00201644
20.9439	57.7847	0.010769
21.9501	57.2038	0.00104266
20.9439	58.9464	0.0216604
21.9501	58.3656	0.0924157
22.9562	57.7847	0.00697292
25.9745	56.042	0.00149178
20.9439	60.1082	0.00171127
21.9501	59.5273	0.0163852
21.9501	60.6891	0.00529466
21.9501	61.8508	0.0010908
25.273	52.9618	0.00179381
23.2608	55.2853	0.00119308
25.273	54.1235	0.00228772
24.2669	55.8662	0.0214718
23.2608	57.6088	0.00184415
25.273	56.447	0.232832
26.2791	55.8662	0.0337924
27.2853	55.2853	0.00339385
25.273	57.6088	0.0395554
26.2791	57.0279	0.0325466
22.2547	58.1897	0.0019186
25.273	58.7706	0.00447178
28.596	49.8815	0.00154951
28.596	51.0432	0.00170748
28.596	53.3668	0.0015392
26.5838	55.6903	0.00405716
27.5899	55.1094	0.0034396
28.596	54.5285	0.0157126
29.6021	53.9476	0.0223698
29.6021	55.1094	0.0252207
30.6082	54.5285	0.00102672
25.5777	56.2712	0.0019238
32.6205	56.8521	0.00206954
32.9251	57.8379	0.0016815
-1.78E-15	73.7137	0.00306521
-1.78E-15	74.8755	0.0994797
1.00611	74.2946	0.0033273
2.01223	73.7137	0.00262489
0	76.0372	0.318833
1.00611	75.4564	0.0137743
0	77.199	0.0179041
1.00611	76.6181	0.0087682
2.01223	76.0372	0.00203749
2.01223	77.199	0.00180997
3.32297	68.3099	0.00104963
3.32297	71.7952	0.00464313
3.32297	72.957	0.0698902
4.32909	72.3761	0.00119121
2.31686	72.3761	0.00169179
3.32297	74.1187	0.0234997
4.32909	73.5378	0.0165556
2.31686	73.5378	0.00635432
4.32909	74.6996	0.00115698
5.3352	74.1187	0.00588862
2.31686	74.6996	0.00177106
6.34132	74.6996	0.00214653
6.64594	71.0384	0.0158233
7.65206	70.4576	0.0278066
8.65817	69.8767	0.00176365
11.6765	68.134	0.00104377
5.63983	70.4576	0.00554251
4.63371	69.8767	0.00299711
6.64594	72.2002	0.00143998
7.65206	71.6193	0.0497264
8.65817	71.0384	0.00373057
7.65206	72.7811	0.00252489
8.65817	72.2002	0.00141865
10.975	66.2155	0.00174978
9.96891	67.9582	0.00757186
10.975	67.3773	0.0223989
11.9811	66.7964	0.00101677
8.9628	67.3773	0.00239413
9.96891	69.1199	0.0183401
10.975	68.539	0.391052
11.9811	67.9582	0.0146722
12.9873	67.3773	0.00243492
8.9628	68.539	0.00290472
9.96891	70.2817	0.00212166
10.975	69.7008	0.0733759
11.9811	69.1199	0.00329844
10.975	70.8626	0.00138035
11.9811	70.2817	0.00491209
8.9628	70.8626	0.00200862
12.9873	70.8626	0.00233015
14.298	64.297	0.00305479
13.2919	66.0396	0.00275824
14.298	65.4588	0.0138864
9.26743	63.7161	0.00100241
13.2919	67.2014	0.00415222
14.298	66.6205	0.145016
13.2919	68.3632	0.00195142
14.298	67.7823	0.00356048
15.3041	67.2014	0.00523138
12.2858	67.7823	0.00458939
12.2858	68.944	0.00114785
11.2797	68.3632	0.0022703
17.3163	68.3632	0.00311514
14.298	71.2676	0.00101972
18.3225	68.944	0.00231787
16.6149	64.1211	0.00951165
13.5965	62.3785	0.00166042
12.5904	61.7976	0.00134336
17.621	64.702	0.106377
18.6271	64.1211	0.00176854
19.6332	63.5402	0.00106131
20.6393	62.9594	0.00210177
21.6454	62.3785	0.00126837
18.6271	65.2829	0.00682638
20.6393	64.1211	0.00147783
17.621	67.0255	0.00195367
18.6271	66.4446	0.00154835
17.621	68.1873	0.0020804
18.6271	67.6064	0.00192185
21.6454	67.0255	0.00104067
21.9501	59.8791	0.00230502
19.9378	62.2026	0.00503344
21.9501	61.0408	0.0105912
19.9378	63.3644	0.00492653
20.9439	62.7835	0.133755
21.9501	62.2026	0.094641
22.9562	61.6217	0.00140789
20.9439	63.9452	0.00171444
21.9501	63.3644	0.116738
22.9562	62.7835	0.00348578
21.9501	64.5261	0.0107329
22.9562	63.9452	0.00292544
21.9501	65.6879	0.00308412
25.273	56.7988	0.00172733
25.273	57.9606	0.00405369
25.273	59.1223	0.00405228
24.2669	60.865	0.00240123
25.273	60.2841	0.0159766
25.273	61.4458	0.0277866
26.2791	60.865	0.0222998
22.2547	62.0267	0.00145172
26.2791	62.0267	0.00148495
21.2486	62.6076	0.00149902
29.2975	62.6076	0.00181066
30.3036	63.1885	0.00151469
25.5777	56.6229	0.00237206
24.5715	56.042	0.00159741
27.5899	57.7847	0.00139386
28.596	58.3656	0.0499494
29.6021	57.7847	0.0069152
30.6082	57.2038	0.00259738
28.596	59.5273	0.00777039
29.6021	58.9464	0.0719844
30.6082	58.3656	0.00655876
31.6143	57.7847	0.00192329
28.596	60.6891	0.00315545
29.6021	60.1082	0.00623629
30.6082	59.5273	0.00257317
29.6021	61.27	0.00224237
33.6266	61.27	0.00118895
30.9129	54.7044	0.00121896
31.919	55.2853	0.00115212
29.9067	57.6088	0.00123263
30.9129	57.0279	0.00505224
31.919	56.447	0.0396418
30.9129	58.1897	0.0020234
31.919	57.6088	0.00108664
32.9251	57.0279	0.432142
32.9251	58.1897	0.0222663
32.9251	59.3515	0.00257059
33.9312	58.7706	0.00129191
-1.78E-15	75.2272	0.00266892
-1.78E-15	76.389	0.00459666
-1.78E-15	77.5508	0.00277857
0	79.8743	0.199818
0	81.036	0.00361785
1.00611	80.4552	0.0126384
2.01223	81.036	0.00654802
3.01834	81.6169	0.00177236
0	86.8448	0.00116852
3.32297	76.794	0.00641373
2.31686	76.2131	0.00299368
1.31074	75.6322	0.0015695
3.32297	77.9558	0.10804
4.32909	77.3749	0.0167653
6.34132	76.2131	0.00198998
7.34743	75.6322	0.00229427
2.31686	77.3749	0.00401133
1.31074	76.794	0.00357445
0.304627	76.2131	0.00151673
3.32297	79.1175	0.0105346
2.31686	78.5366	0.0025281
1.31074	77.9558	0.00102927
3.32297	80.2793	0.00176819
7.65206	71.9711	0.00109096
6.64594	74.8755	0.0722569
7.65206	74.2946	0.00437851
5.63983	74.2946	0.0093977
4.63371	73.7137	0.00119349
6.64594	76.0372	0.0914105
7.65206	75.4564	0.168409
8.65817	74.8755	0.00824359
6.64594	77.199	0.00254462
7.65206	76.6181	0.00963615
8.65817	76.0372	0.00894934
5.63983	76.6181	0.00252741
9.66429	76.6181	0.00436748
10.6704	77.199	0.00111472
10.975	67.729	0.00193798
10.975	68.8908	0.0029839
10.975	70.0526	0.00154473
9.96891	72.957	0.00741084
10.975	72.3761	0.018476
10.975	73.5378	0.0165794
11.9811	72.957	0.00172632
8.9628	74.6996	0.00164875
12.9873	74.6996	0.00340019
7.95669	75.2805	0.00317915
13.9934	75.2805	0.00335041
6.95057	75.8614	0.00201224
14.9995	75.8614	0.00122547
14.298	65.8105	0.00105704
13.2919	69.8767	0.00363438
14.298	69.2958	0.00119712
13.2919	71.0384	0.00674463
14.298	70.4576	0.0393361
15.3041	69.8767	0.00254916
16.3102	69.2958	0.00137328
12.2858	70.4576	0.0015563
13.2919	72.2002	0.0013903
14.298	71.6193	0.0662957
15.3041	71.0384	0.0139067
16.3102	70.4576	0.00511005
17.3163	69.8767	0.00156003
14.298	72.7811	0.00365306
14.298	75.1046	0.00134705
14.298	76.2664	0.00138075
16.6149	67.9582	0.00756213
17.621	67.3773	0.00657846
17.621	68.539	0.173666
18.6271	67.9582	0.00490071
16.6149	70.2817	0.00836945
17.621	69.7008	0.0641509
18.6271	69.1199	0.130295
19.6332	68.539	0.00892456
20.6393	67.9582	0.0036526
19.6332	69.7008	0.00460425
15.6087	70.8626	0.0012383
18.6271	71.4434	0.00109152
18.6271	72.6052	0.00104521
20.9439	65.4588	0.00143664
21.9501	64.8779	0.00456531
19.9378	67.2014	0.00151935
20.9439	66.6205	0.015972
21.9501	66.0396	0.0165094
19.9378	68.3632	0.00288393
20.9439	67.7823	0.0138031
21.9501	67.2014	0.10673
22.9562	67.7823	0.00912763
25.9745	69.5249	0.00155054
22.2547	63.5402	0.00211145
21.2486	62.9594	0.00188426
24.2669	64.702	0.00193647
25.273	64.1211	0.0179113
25.273	65.2829	0.0160962
26.2791	64.702	0.0200344
28.2914	63.5402	0.0010085
29.2975	62.9594	0.00241163
30.3036	62.3785	0.00172792
25.273	66.4446	0.0026272
25.273	67.6064	0.0041243
25.273	68.7682	0.00247986
28.596	59.8791	0.00106842
26.5838	62.2026	0.00137288
28.596	61.0408	0.00510456
29.6021	60.46	0.00187888
26.5838	63.3644	0.00110578
28.596	62.2026	0.0393156
29.6021	61.6217	0.0016453
28.596	63.3644	0.0531298
29.6021	62.7835	0.391297
30.6082	62.2026	0.0208066
31.6143	61.6217	0.00189755
28.596	64.5261	0.00568404
30.6082	63.3644	0.0191521
31.6143	62.7835	0.00113056
28.596	65.6879	0.0016189
29.6021	65.107	0.00144897
31.6143	63.9452	0.00212378
32.9251	57.3797	0.0039417
32.9251	58.5414	0.00516217
32.9251	59.7032	0.00177388
29.9067	62.6076	0.00403115
30.9129	62.0267	0.0045835
32.9251	60.865	0.196023
33.9312	60.2841	0.00165646
33.9312	61.4458	0.0170008
28.9006	63.1885	0.00146735
34.9373	62.0267	0.00503107
32.2236	56.6229	0.00115517
-1.78E-15	82.5496	0.00161928
0	83.7113	0.247086
1.00611	83.1304	0.0102175
2.01223	82.5496	0.00799675
3.01834	81.9687	0.00335614
0	84.8731	0.00517306
0	86.0348	0.00735142
0	87.1966	0.00456654
0	88.3584	0.0011861
3.32297	78.3075	0.00152138
3.32297	79.4693	0.0036703
3.32297	80.631	0.00136278
4.32909	80.0502	0.00141509
3.32297	81.7928	0.757346
4.32909	81.2119	0.00536903
5.3352	80.631	0.00116517
6.34132	80.0502	0.00157325
2.31686	81.2119	0.026194
1.31074	80.631	0.00652713
3.32297	82.9546	0.0166964
5.3352	81.7928	0.0015054
2.31686	82.3737	0.036874
1.31074	81.7928	0.00153379
3.32297	84.1163	0.00594789
5.3352	82.9546	0.00265417
1.31074	82.9546	0.00662986
3.32297	85.2781	0.00125301
6.34132	83.5354	0.00161927
6.64594	76.389	0.0012445
7.65206	75.8081	0.0016928
7.65206	76.9699	0.0025128
7.65206	78.1316	0.00132165
6.64594	79.8743	0.0717655
7.65206	79.2934	0.0102372
7.65206	80.4552	0.00322002
5.63983	80.4552	0.0052622
9.66429	80.4552	0.00196297
9.66429	81.6169	0.00120904
10.6704	81.036	0.00170155
3.6276	81.6169	0.0013606
2.62148	82.1978	0.00216541
1.61537	82.7787	0.00122932
9.96891	76.794	0.0156846
8.9628	76.2131	0.00268221
9.96891	77.9558	0.00551325
10.975	77.3749	0.124127
11.9811	76.794	0.0129322
12.9873	76.2131	0.00101212
14.9995	75.0514	0.00128685
10.975	78.5366	0.0181716
10.975	79.6984	0.00426919
14.298	71.9711	0.00129726
13.2919	74.8755	0.0187074
14.298	74.2946	0.00841427
12.2858	74.2946	0.00100792
13.2919	76.0372	0.00292877
14.298	75.4564	0.222464
15.3041	74.8755	0.0557238
16.3102	74.2946	0.00691875
14.298	76.6181	0.022008
15.3041	76.0372	0.0294867
12.2858	76.6181	0.0040304
14.298	77.7799	0.00179342
11.2797	77.199	0.00188965
17.621	68.8908	0.00109993
17.621	72.3761	0.00548806
18.6271	71.7952	0.00276513
16.6149	74.1187	0.00556994
17.621	73.5378	0.0172006
18.6271	72.957	0.0470564
19.6332	72.3761	0.00141317
18.6271	74.1187	0.0142562
19.6332	73.5378	0.00306667
15.6087	74.6996	0.00356604
21.6454	75.8614	0.00122298
18.9317	69.2958	0.00278351
17.9256	68.7149	0.00255195
20.9439	70.4576	0.00302291
20.9439	71.6193	0.0116314
21.9501	71.0384	0.0172667
22.9562	70.4576	0.00111123
23.9623	69.8767	0.00395448
24.9684	69.2958	0.00332547
25.9745	68.7149	0.00100086
21.9501	72.2002	0.0101604
21.9501	74.5237	0.00202498
21.9501	75.6855	0.00285051
21.9501	76.8472	0.00151342
23.2608	67.9582	0.00261177
25.273	66.7964	0.00301886
22.2547	67.3773	0.0020515
25.273	67.9582	0.031362
23.2608	70.2817	0.00165191
24.2669	69.7008	0.0246482
25.273	69.1199	0.240679
26.2791	68.539	0.0190311
28.2914	67.3773	0.00130214
25.273	70.2817	0.00303449
26.2791	69.7008	0.0425162
27.2853	70.2817	0.00466
25.273	72.6052	0.00161715
28.596	64.8779	0.00277477
29.6021	64.297	0.00143181
28.596	66.0396	0.00808193
29.6021	65.4588	0.00552667
27.5899	67.7823	0.00246633
28.596	67.2014	0.0609453
29.6021	66.6205	0.05764
30.6082	66.0396	0.00212407
33.6266	64.297	0.00118404
29.6021	67.7823	0.00990367
30.6082	67.2014	0.00489953
25.5777	68.944	0.00207869
30.6082	68.3632	0.00357918
31.6143	67.7823	0.00176982
24.5715	69.5249	0.00164849
29.9067	62.9594	0.00343077
28.9006	62.3785	0.00103065
30.9129	63.5402	0.00475048
31.919	64.1211	0.00169186
32.9251	63.5402	0.00161885
31.919	65.2829	0.00157737
32.9251	64.702	0.178883
33.9312	64.1211	0.0162727
34.9373	63.5402	0.00402023
32.9251	67.0255	0.00342928
32.9251	68.1873	0.00389689
32.9251	69.349	0.00180858
33.2297	61.0408	0.00199089
34.2358	61.6217	0.00830896
35.2419	62.2026	0.0210363
33.2297	64.5261	0.00211433
34.2358	63.9452	0.00767528
35.2419	63.3644	0.015447
36.2481	62.7835	0.99193
36.2481	63.9452	0.00991723
36.2481	65.107	0.00668439
36.2481	66.2688	0.00216583
34.5405	63.7694	0.00101157
0	0	1
-1.00611	0.58088	0.0151505
-1.00611	-0.58088	0.0151505
-2.13E-16	-1.16176	0.0151505
1.00611	-0.58088	0.0151505
1.00611	0.58088	0.0151505
-2.01223	1.16176	0.00752589
-2.01223	-1.16176	0.00752589
-4.27E-16	-2.32352	0.00752589
2.01223	-1.16176	0.00752589
2.01223	1.16176	0.00752589
-3.01834	1.74264	0.00211312
-3.01834	-1.74264	0.00211312
-6.40E-16	-3.48528	0.00211312
3.01834	-1.74264	0.00211312
3.01834	1.74264	0.00211312
-3.32297	1.91852	0.18197
-3.32297	-1.91852	0.18197
-7.05E-16	-3.83704	0.18197
3.32297	-1.91852	0.18197
3.32297	1.91852	0.18197
-2.31686	2.4994	0.00119855
-3.32297	-0.756763	0.00119855
-1.00611	-3.25616	0.00119855
2.31686	-2.4994	0.00119855
3.32297	0.756763	0.00119855
-1.00611	3.25616	0.00119855
-3.32297	0.756763	0.00119855
-2.31686	-2.4994	0.00119855
1.00611	-3.25616	0.00119855
3.32297	-0.756763	0.00119855
2.31686	2.4994	0.00119855
-2.31686	1.33764	0.016842
-2.31686	-1.33764	0.016842
-4.91E-16	-2.67528	0.016842
2.31686	-1.33764	0.016842
2.31686	1.33764	0.016842
-1.31074	0.756755	0.00438276
-1.31074	-0.756755	0.00438276
-2.78E-16	-1.51351	0.00438276
1.31074	-0.756755	0.00438276
1.31074	0.756755	0.00438276
-4.32909	2.4994	0.00163839
-4.32909	-2.4994	0.00163839
-9.18E-16	-4.9988	0.00163839
4.32909	-2.4994	0.00163839
4.32909	2.4994	0.00163839
-3.32297	4.24204	0.00420617
-5.3352	-0.756758	0.00420617
-2.01223	-4.9988	0.00420617
3.32297	-4.24204	0.00420617
5.3352	0.756758	0.00420617
-2.01223	4.9988	0.00420617
-5.3352	0.756758	0.00420617
-3.32297	-4.24204	0.00420617
2.01223	-4.9988	0.00420617
5.3352	-0.756758	0.00420617
3.32297	4.24204	0.00420617
-3.32297	5.4038	0.00369433
-6.34131	-0.175881	0.00369433
-3.01834	-5.57968	0.00369433
3.32297	-5.4038	0.00369433
6.34131	0.175881	0.00369433
-3.01834	5.57968	0.00369433
-6.34131	0.175881	0.00369433
-3.32297	-5.4038	0.00369433
3.01834	-5.57968	0.00369433
6.34131	-0.175881	0.00369433
3.32297	5.4038	0.00369433
-7.34743	4.24204	0.0010824
-7.34743	-4.24204	0.0010824
-1.56E-15	-8.48408	0.0010824
7.34743	-4.24204	0.0010824
7.34743	4.24204	0.0010824
-4.02446	6.16056	0.00149272
-7.34743	-0.405004	0.00149272
-3.32297	-6.56556	0.00149272
4.02446	-6.16056	0.00149272
7.34743	0.405004	0.00149272
-3.32297	6.56556	0.00149272
-7.34743	0.405004	0.00149272
-4.02446	-6.16056	0.00149272
3.32297	-6.56556	0.00149272
7.34743	-0.405004	0.00149272
4.02446	6.16056	0.00149272
-6.64594	3.83704	0.0572267
-6.64594	-3.83703	0.0572267
-1.41E-15	-7.67407	0.0572267
6.64594	-3.83704	0.0572267
6.64594	3.83704	0.0572267
-5.63983	4.41791	0.00523073
-6.64594	-2.67528	0.00523073
-1.00611	-7.09319	0.00523073
5.63983	-4.41791	0.00523073
6.64594	2.67528	0.00523073
-1.00611	7.09319	0.00523073
-6.64594	2.67528	0.00523073
-5.63983	-4.41791	0.00523073
1.00611	-7.09319	0.00523073
6.64594	-2.67528	0.00523073
5.63983	4.41791	0.00523073
-4.63371	4.9988	0.00157948
-6.64594	-1.51351	0.00157948
-2.01223	-6.51231	0.00157948
4.63371	-4.9988	0.00157948
6.64594	1.51351	0.00157948
-2.01223	6.51231	0.00157948
-6.64594	1.51351	0.00157948
-4.63371	-4.9988	0.00157948
2.01223	-6.51231	0.00157948
6.64594	-1.51351	0.00157948
4.63371	4.9988	0.00157948
-5.63983	3.25616	0.00203404
-5.63983	-3.25615	0.00203404
-1.20E-15	-6.51231	0.00203404
5.63983	-3.25616	0.00203404
5.63983	3.25616	0.00203404
-2.62148	1.51352	0.00125655
-2.62148	-1.51351	0.00125655
-5.56E-16	-3.02703	0.00125655
2.62148	-1.51352	0.00125655
2.62148	1.51351	0.00125655
-7.65206	4.41792	0.0626914
-7.65206	-4.41792	0.0626914
-1.62E-15	-8.83584	0.0626914
7.65206	-4.41792	0.0626914
7.65206	4.41792	0.0626914
-6.64595	4.9988	0.00896881
-7.65206	-3.25616	0.00896881
-1.00611	-8.25496	0.00896881
6.64595	-4.9988	0.00896881
7.65206	3.25616	0.00896881
-1.00611	8.25496	0.00896881
-7.65206	3.25616	0.00896881
-6.64595	-4.9988	0.00896881
1.00611	-8.25496	0.00896881
7.65206	-3.25616	0.00896881
6.64595	4.9988	0.00896881
-5.63982	5.57968	0.00312898
-7.65205	-2.09439	0.00312898
-2.01223	-7.67407	0.00312898
5.63982	-5.57968	0.00312898
7.65205	2.09439	0.00312898
-2.01223	7.67407	0.00312898
-7.65205	2.09439	0.00312898
-5.63982	-5.57968	0.00312898
2.01223	-7.67407	0.00312898
7.65205	-2.09439	0.00312898
5.63982	5.57968	0.00312898
-8.65818	4.9988	0.00280634
-8.65818	-4.9988	0.00280634
-1.84E-15	-9.9976	0.00280634
8.65818	-4.9988	0.00280634
8.65818	4.9988	0.00280634
-10.6704	6.16055	0.00199157
-10.6704	-6.16055	0.00199157
-2.26E-15	-12.3211	0.00199157
10.6704	-6.16055	0.00199157
10.6704	6.16055	0.00199157
-11.6765	6.74145	0.00170452
-11.6765	-6.74145	0.00170452
-2.48E-15	-13.4829	0.00170452
11.6765	-6.74145	0.00170452
11.6765	6.74145	0.00170452
-3.32298	5.75556	0.357053
-6.64595	-3.56E-06	0.357053
-3.32297	-5.75556	0.357053
3.32298	-5.75556	0.357053
6.64595	3.56E-06	0.357053
-3.32297	4.5938	0.0181563
-5.63983	-0.58088	0.0181563
-2.31686	-5.17468	0.0181563
3.32297	-4.5938	0.0181563
5.63983	0.58088	0.0181563
-2.31686	5.17468	0.0181563
-5.63983	0.58088	0.0181563
-3.32297	-4.5938	0.0181563
2.31686	-5.17468	0.0181563
5.63983	-0.58088	0.0181563
3.32297	4.5938	0.0181563
-3.32297	3.43203	0.0016281
-4.63371	-1.16176	0.0016281
-1.31074	-4.59379	0.0016281
3.32297	-3.43203	0.0016281
4.63371	1.16176	0.0016281
-1.31074	4.59379	0.0016281
-4.63371	1.16176	0.0016281
-3.32297	-3.43203	0.0016281
1.31074	-4.59379	0.0016281
4.63371	-1.16176	0.0016281
3.32297	3.43203	0.0016281
-4.32909	6.33644	0.0550498
-7.65206	-0.580884	0.0550498
-3.32297	-6.91732	0.0550498
4.32909	-6.33644	0.0550498
7.65206	0.580884	0.0550498
-3.32297	6.91732	0.0550498
-7.65206	0.580884	0.0550498
-4.32909	-6.33644	0.0550498
3.32297	-6.91732	0.0550498
7.65206	-0.580884	0.0550498
4.32909	6.33644	0.0550498
-5.3352	5.75556	0.00649704
-7.65206	-1.74264	0.00649704
-2.31686	-7.4982	0.00649704
5.3352	-5.75556	0.00649704
7.65206	1.74264	0.00649704
-2.31686	7.4982	0.00649704
-7.65206	1.74264	0.00649704
-5.3352	-5.75556	0.00649704
2.31686	-7.4982	0.00649704
7.65206	-1.74264	0.00649704
5.3352	5.75556	0.00649704
-5.3352	4.59379	0.00142957
-6.64594	-2.32353	0.00142957
-1.31074	-6.91732	0.00142957
5.3352	-4.59379	0.00142957
6.64594	2.32353	0.00142957
-1.31074	6.91732	0.00142957
-6.64594	2.32353	0.00142957
-5.3352	-4.59379	0.00142957
1.31074	-6.91732	0.00142957
6.64594	-2.32353	0.00142957
5.3352	4.59379	0.00142957
-5.3352	8.07908	0.00118859
-9.66429	-0.580878	0.00118859
-4.32909	-8.65996	0.00118859
5.3352	-8.07908	0.00118859
9.66429	0.580878	0.00118859
-4.32909	8.65996	0.00118859
-9.66429	0.580878	0.00118859
-5.3352	-8.07908	0.00118859
4.32909	-8.65996	0.00118859
9.66429	-0.580878	0.00118859
5.3352	8.07908	0.00118859
-6.34132	5.17467	0.00159003
-7.65206	-2.90441	0.00159003
-1.31074	-8.07908	0.00159003
6.34132	-5.17467	0.00159003
7.65206	2.90441	0.00159003
-1.31074	8.07908	0.00159003
-7.65206	2.90441	0.00159003
-6.34132	-5.17467	0.00159003
1.31074	-8.07908	0.00159003
7.65206	-2.90441	0.00159003
6.34132	5.17467	0.00159003
-9.96891	5.75555	0.0199137
-9.96891	-5.75555	0.0199137
-2.11E-15	-11.5111	0.0199137
9.96891	-5.75555	0.0199137
9.96891	5.75555	0.0199137
-7.95669	4.5938	0.00111718
-7.95669	-4.59379	0.00111718
-1.69E-15	-9.18759	0.00111718
7.95669	-4.5938	0.00111718
7.95669	4.5938	0.00111718
-10.9751	6.33645	0.243153
-10.9751	-6.33645	0.243153
-2.33E-15	-12.6729	0.243153
10.9751	-6.33645	0.243153
10.9751	6.33645	0.243153
-9.96892	6.91732	0.036734
-10.975	-5.17468	0.036734
-1.00611	-12.092	0.036734
9.96892	-6.91732	0.036734
10.975	5.17468	0.036734
-1.00611	12.092	0.036734
-10.975	5.17468	0.036734
-9.96892	-6.91732	0.036734
1.00611	-12.092	0.036734
10.975	-5.17468	0.036734
9.96892	6.91732	0.036734
-8.96279	7.49819	0.00371453
-10.975	-4.01291	0.00371453
-2.01223	-11.5111	0.00371453
8.96279	-7.49819	0.00371453
10.975	4.01291	0.00371453
-2.01223	11.5111	0.00371453
-10.975	4.01291	0.00371453
-8.96279	-7.49819	0.00371453
2.01223	-11.5111	0.00371453
10.975	-4.01291	0.00371453
8.96279	7.49819	0.00371453
-11.9811	6.9173	0.0254885
-11.9811	-6.9173	0.0254885
-2.54E-15	-13.8346	0.0254885
11.9811	-6.9173	0.0254885
11.9811	6.9173	0.0254885
-12.9873	7.4982	0.00188089
-12.9873	-7.4982	0.00188089
-2.75E-15	-14.9964	0.00188089
12.9873	-7.4982	0.00188089
12.9873	7.4982	0.00188089
-10.975	8.65994	0.00187352
-12.9872	-5.17466	0.00187352
-2.01223	-13.8346	0.00187352
10.975	-8.65994	0.00187352
12.9872	5.17466	0.00187352
-2.01223	13.8346	0.00187352
-12.9872	5.17466	0.00187352
-10.975	-8.65994	0.00187352
2.01223	-13.8346	0.00187352
12.9872	-5.17466	0.00187352
10.975	8.65994	0.00187352
-10.975	9.82171	0.00198481
-13.9934	-4.59379	0.00198481
-3.01834	-14.4155	0.00198481
10.975	-9.82171	0.00198481
13.9934	4.59379	0.00198481
-3.01834	14.4155	0.00198481
-13.9934	4.59379	0.00198481
-10.975	-9.82171	0.00198481
3.01834	-14.4155	0.00198481
13.9934	-4.59379	0.00198481
10.975	9.82171	0.00198481
-6.64594	7.67407	0.0181112
-9.96891	-1.91852	0.0181112
-3.32297	-9.59259	0.0181112
6.64594	-7.67407	0.0181112
9.96891	1.91852	0.0181112
-3.32297	9.59259	0.0181112
-9.96891	1.91852	0.0181112
-6.64594	-7.67407	0.0181112
3.32297	-9.59259	0.0181112
9.96891	-1.91852	0.0181112
6.64594	7.67407	0.0181112
-5.63982	8.25496	0.00117758
-9.96891	-0.756753	0.00117758
-4.32909	-9.01171	0.00117758
5.63982	-8.25496	0.00117758
9.96891	0.756753	0.00117758
-4.32909	9.01171	0.00117758
-9.96891	0.756753	0.00117758
-5.63982	-8.25496	0.00117758
4.32909	-9.01171	0.00117758
9.96891	-0.756753	0.00117758
5.63982	8.25496	0.00117758
-3.6276	5.93143	0.00203025
-6.95057	-0.175879	0.00203025
-3.32297	-6.10731	0.00203025
3.6276	-5.93143	0.00203025
6.95057	0.175879	0.00203025
-3.32297	6.10731	0.00203025
-6.95057	0.175879	0.00203025
-3.6276	-5.93143	0.00203025
3.32297	-6.10731	0.00203025
6.95057	-0.175879	0.00203025
3.6276	5.93143	0.00203025
-7.6521	8.25498	0.0165958
-10.9751	-2.49942	0.0165958
-3.32297	-10.7544	0.0165958
7.6521	-8.25498	0.0165958
10.9751	2.49942	0.0165958
-3.32297	10.7544	0.0165958
-10.9751	2.49942	0.0165958
-7.6521	-8.25498	0.0165958
3.32297	-10.7544	0.0165958
10.9751	-2.49942	0.0165958
7.6521	8.25498	0.0165958
-6.64596	8.83585	0.0242482
-10.9751	-1.33765	0.0242482
-4.32909	-10.1735	0.0242482
6.64596	-8.83585	0.0242482
10.9751	1.33765	0.0242482
-4.32909	10.1735	0.0242482
-10.9751	1.33765	0.0242482
-6.64596	-8.83585	0.0242482
4.32909	-10.1735	0.0242482
10.9751	-1.33765	0.0242482
6.64596	8.83585	0.0242482
-7.65203	9.4167	0.00310386
-11.9811	-1.9185	0.00310386
-4.32909	-11.3352	0.00310386
7.65203	-9.4167	0.00310386
11.9811	1.9185	0.00310386
-4.32909	11.3352	0.00310386
-11.9811	1.9185	0.00310386
-7.65203	-9.4167	0.00310386
4.32909	-11.3352	0.00310386
11.9811	-1.9185	0.00310386
7.65203	9.4167	0.00310386
-8.65814	7.67406	0.0035674
-10.975	-3.66114	0.0035674
-2.31686	-11.3352	0.0035674
8.65814	-7.67406	0.0035674
10.975	3.66114	0.0035674
-2.31686	11.3352	0.0035674
-10.975	3.66114	0.0035674
-8.65814	-7.67406	0.0035674
2.31686	-11.3352	0.0035674
10.975	-3.66114	0.0035674
8.65814	7.67406	0.0035674
-9.66428	7.09318	0.0042285
-10.975	-4.82292	0.0042285
-1.31074	-11.9161	0.0042285
9.66428	-7.09318	0.0042285
10.975	4.82292	0.0042285
-1.31074	11.9161	0.0042285
-10.975	4.82292	0.0042285
-9.66428	-7.09318	0.0042285
1.31074	-11.9161	0.0042285
10.975	-4.82292	0.0042285
9.66428	7.09318	0.0042285
-7.65206	11.7402	0.00173886
-13.9934	-0.756756	0.00173886
-6.34132	-12.497	0.00173886
7.65206	-11.7402	0.00173886
13.9934	0.756756	0.00173886
-6.34132	12.497	0.00173886
-13.9934	0.756756	0.00173886
-7.65206	-11.7402	0.00173886
6.34132	-12.497	0.00173886
13.9934	-0.756756	0.00173886
7.65206	11.7402	0.00173886
-10.6704	6.51231	0.00201506
-10.975	-5.98469	0.00201506
-0.304627	-12.497	0.00201506
10.6704	-6.51231	0.00201506
10.975	5.98469	0.00201506
-0.304627	12.497	0.00201506
-10.975	5.98469	0.00201506
-10.6704	-6.51231	0.00201506
0.304627	-12.497	0.00201506
10.975	-5.98469	0.00201506
10.6704	6.51231	0.00201506
-7.65208	12.902	0.00181742
-14.9995	-0.175889	0.00181742
-7.34743	-13.0779	0.00181742
7.65208	-12.902	0.00181742
14.9995	0.175889	0.00181742
-7.34743	13.0779	0.00181742
-14.9995	0.175889	0.00181742
-7.65208	-12.902	0.00181742
7.34743	-13.0779	0.00181742
14.9995	-0.175889	0.00181742
7.65208	12.902	0.00181742
-3.32297	4.94554	0.00152066
-5.94445	-0.405007	0.00152066
-2.62148	-5.35055	0.00152066
3.32297	-4.94554	0.00152066
5.94445	0.405007	0.00152066
-2.62148	5.35055	0.00152066
-5.94445	0.405007	0.00152066
-3.32297	-4.94554	0.00152066
2.62148	-5.35055	0.00152066
5.94445	-0.405007	0.00152066
3.32297	4.94554	0.00152066
-12.2858	7.0932	0.00384956
-12.2858	-7.0932	0.00384956
-2.61E-15	-14.1864	0.00384956
12.2858	-7.0932	0.00384956
12.2858	7.0932	0.00384956
-11.2796	6.5123	0.0034073
-11.2796	-6.5123	0.0034073
-2.39E-15	-13.0246	0.0034073
11.2796	-6.5123	0.0034073
11.2796	6.5123	0.0034073
-10.2736	5.93145	0.00113772
-10.2736	-5.93145	0.00113772
-2.18E-15	-11.8629	0.00113772
10.2736	-5.93145	0.00113772
10.2736	5.93145	0.00113772
-14.298	8.25495	0.0172355
-14.298	-8.25495	0.0172355
-3.03E-15	-16.5099	0.0172355
14.298	-8.25495	0.0172355
14.298	8.25495	0.0172355
-15.3041	8.83585	0.0113499
-15.3041	-8.83585	0.0113499
-3.25E-15	-17.6717	0.0113499
15.3041	-8.83585	0.0113499
15.3041	8.83585	0.0113499
-14.298	9.41672	0.00581712
-15.3041	-7.67408	0.00581712
-1.00611	-17.0908	0.00581712
14.298	-9.41672	0.00581712
15.3041	7.67408	0.00581712
-1.00611	17.0908	0.00581712
-15.3041	7.67408	0.00581712
-14.298	-9.41672	0.00581712
1.00611	-17.0908	0.00581712
15.3041	-7.67408	0.00581712
14.298	9.41672	0.00581712
-14.298	11.7403	0.00253941
-17.3164	-6.51234	0.00253941
-3.01834	-18.2526	0.00253941
14.298	-11.7403	0.00253941
17.3164	6.51234	0.00253941
-3.01834	18.2526	0.00253941
-17.3164	6.51234	0.00253941
-14.298	-11.7403	0.00253941
3.01834	-18.2526	0.00253941
17.3164	-6.51234	0.00253941
14.298	11.7403	0.00253941
-14.298	12.902	0.0027939
-18.3224	-5.93142	0.0027939
-4.02446	-18.8334	0.0027939
14.298	-12.902	0.0027939
18.3224	5.93142	0.0027939
-4.02446	18.8334	0.0027939
-18.3224	5.93142	0.0027939
[truncated: 15,181 more rows]
