# Supplementary material for: Aperiodic approximants bridging quasicrystals and modulated structures
Source: Nat Commun. 2024 Jul 11;15:5742. doi: 10.1038/s41467-024-49843-4 (PMC11239952; doi:10.1038/s41467-024-49843-4)
Supplement: Supplementary file 3 — Source Data [file 41467_2024_49843_MOESM3_ESM.zip › Source Data/SFig14/SFIg14a/k=4.csv]

supplementary fig14a k=4
x	y	intensity
-7.11E-15	0.936642	0.0138382
-8.88E-15	1.87328	0.00846617
-8.88E-15	2.80993	0.00352388
-7.11E-15	3.96768	0.208848
0.811156	3.49936	0.00204422
-7.99E-15	3.03104	0.0167414
-7.99E-15	2.0944	0.00704424
-7.99E-15	1.15775	0.00203634
1.62231	4.90432	0.00397628
2.43347	5.37264	0.00402585
3.24462	5.84096	0.00220879
0	7.93536	0.110098
0.811156	7.46704	0.00770925
1.62231	6.99872	0.0034712
2.43347	6.5304	0.00100329
-8.88E-16	6.99872	0.00400515
0	8.872	0.0294912
0.811156	8.40368	0.00416171
1.62231	7.93536	0.00218973
-1.78E-15	11.6819	0.00225831
-1.78E-15	12.6186	0.00215861
-1.78E-15	13.5552	0.00102935
3.43611	5.95152	0.560939
2.62496	5.4832	0.0307855
1.8138	5.01488	0.00612251
2.62496	4.54656	0.00188752
3.43611	6.88816	0.0264764
2.62496	6.41984	0.00199701
2.62496	7.35648	0.00346454
1.8138	6.88816	0.00316957
1.8138	7.8248	0.00124443
1.00264	7.35648	0.0014723
0	11.903	0.149308
0.811156	11.4347	0.00277399
-8.88E-16	10.9664	0.00852789
0	12.8397	0.18039
0.811156	12.3714	0.0343225
1.62231	11.903	0.00573437
-1.78E-15	13.7763	0.0145448
1.62231	13.7763	0.0023323
2.43347	14.2446	0.00195045
3.43611	9.9192	0.0633391
2.62496	9.45088	0.00109319
3.43611	8.98256	0.00616419
3.43611	6.17263	0.0011449
3.43611	10.8558	0.0140358
4.24727	10.3875	0.0186051
2.62496	11.3242	0.00248794
1.8138	11.7925	0.00292155
1.00264	12.2608	0.00191661
2.81644	5.59375	0.00142421
0	15.8707	0.00647543
-8.88E-16	13.9974	0.00161497
-8.88E-16	13.0608	0.00265532
-8.88E-16	12.1241	0.00198526
0	16.8074	0.0216085
0.811156	16.339	0.00482808
-1.78E-15	17.744	0.0028496
0.811156	17.2757	0.00171829
2.43347	18.2123	0.00247816
3.24462	18.6806	0.00274161
4.05578	19.149	0.00149485
3.43611	13.8869	0.0103937
3.43611	14.8235	0.0950244
4.24727	14.3552	0.0203798
5.05842	13.8869	0.00674076
5.86958	13.4186	0.0024738
2.62496	14.3552	0.0112996
1.8138	13.8869	0.00218846
3.43611	15.7602	0.0109001
4.24727	15.2918	0.00357021
2.62496	15.2918	0.00156543
3.43611	16.6968	0.00155127
6.87222	11.903	0.0703727
6.06107	11.4347	0.00241092
6.87222	12.8397	0.131245
6.06107	12.3714	0.00325712
6.87222	13.7763	0.00415987
7.68338	13.308	0.0290714
6.06107	13.308	0.0138275
5.24991	13.7763	0.00489186
4.43875	14.2446	0.00115766
0	20.775	0.109056
0.811156	20.3067	0.0139801
1.62231	19.8384	0.00255383
-1.78E-15	21.7117	0.0209492
0.811156	21.2434	0.00415785
-1.78E-15	22.6483	0.00672834
-1.78E-15	23.585	0.0019765
3.43611	15.9813	0.0016184
3.43611	18.7912	0.211135
4.24727	18.3229	0.0483232
5.05842	17.8546	0.00787826
5.86958	17.3862	0.00107887
2.62496	18.3229	0.0202436
1.8138	17.8546	0.00165304
3.43611	19.7278	0.0336152
4.24727	19.2595	0.081435
3.43611	20.6645	0.00530961
4.24727	20.1962	0.00133564
5.05842	19.7278	0.00314392
1.8138	19.7278	0.00257598
1.00264	20.1962	0.00224001
6.87222	15.8707	0.00196115
6.87222	13.0608	0.0011565
6.87222	16.8074	0.0174067
7.68338	16.339	0.026261
8.49453	15.8707	0.00115777
7.68338	17.2757	0.0365886
8.49453	16.8074	0.0010867
6.06107	17.2757	0.0029118
8.49453	17.744	0.00277693
5.24991	17.744	0.00348024
4.43875	18.2123	0.00231881
10.928	19.149	0.00149059
11.1195	19.975	0.00120916
0	23.8061	0.011471
-8.88E-16	22.8694	0.00502927
-8.88E-16	21.9328	0.00157158
0	24.7427	0.155359
0.811156	24.2744	0.00735372
-1.78E-15	25.6794	0.108485
0.811156	25.211	0.0445904
1.62231	24.7427	0.00104932
-1.78E-15	26.616	0.0138257
0.811156	26.1477	0.00158932
1.62231	25.6794	0.00103366
-1.78E-15	27.5526	0.00402476
3.43611	21.8222	0.00139006
3.43611	20.8856	0.00281023
3.43611	19.949	0.00253708
3.43611	19.0123	0.00116456
3.43611	22.7589	0.0164866
3.43611	23.6955	0.0141642
4.24727	23.2272	0.0445844
5.05842	23.6955	0.00348344
1.00264	24.1638	0.00140515
0.191488	24.6322	0.00144652
7.49189	25.1005	0.0018087
8.30305	25.5688	0.00152407
6.87222	20.775	0.0468616
7.68338	20.3067	0.00836255
8.49453	19.8384	0.00348217
9.30569	19.3701	0.00136798
6.06107	20.3067	0.00231847
4.43875	19.3701	0.00162817
3.6276	18.9018	0.00203352
2.81644	18.4334	0.00116098
6.87222	21.7117	0.00638404
7.68338	21.2434	0.0786778
8.49453	20.775	0.00500551
9.30569	20.3067	0.00238109
6.87222	22.6483	0.00279496
7.68338	22.18	0.00639472
8.49453	21.7117	0.00324546
7.68338	23.1166	0.00234367
10.3083	18.7912	0.0525351
11.1195	19.2595	0.405997
9.49718	19.2595	0.00609218
11.1195	20.1962	0.0234982
9.49718	20.1962	0.00167585
8.68602	19.7278	0.00220185
11.1195	21.1328	0.00371611
11.9306	20.6645	0.00141671
0	27.7738	0.00682894
-8.88E-16	26.8371	0.00339259
0	28.7104	0.0204711
-1.78E-15	29.647	0.078172
0.811156	29.1787	0.00875282
-1.78E-15	30.5837	0.00196969
0.811156	30.1154	0.00792161
1.62231	30.5837	0.00110284
3.43611	25.7899	0.00118129
3.43611	26.7266	0.0318533
4.24727	26.2582	0.00181401
2.62496	26.2582	0.00125157
3.43611	27.6632	0.0153941
4.24727	27.1949	0.0499523
5.05842	26.7266	0.00453937
8.30305	24.8533	0.00110677
3.43611	28.5998	0.00385192
5.05842	27.6632	0.00114816
3.43611	29.5365	0.00337638
3.43611	30.4731	0.0017861
6.87222	23.8061	0.00433637
7.68338	23.3378	0.00145261
6.87222	22.8694	0.00196372
7.68338	22.4011	0.00102875
6.87222	24.7427	0.0512923
6.87222	25.6794	0.0273266
7.68338	25.211	0.469817
8.49453	24.7427	0.0230786
9.30569	24.2744	0.00463036
6.87222	26.616	0.00412055
7.68338	26.1477	0.00386032
8.49453	25.6794	0.0294392
9.30569	25.211	0.00158284
5.24991	25.6794	0.00109275
6.87222	27.5526	0.00119359
7.68338	27.0843	0.0029181
9.30569	26.1477	0.00460749
7.68338	28.021	0.00105921
11.1195	21.3539	0.00198775
11.1195	20.4173	0.00325352
11.1195	19.4806	0.00243901
10.3083	22.7589	0.00219437
11.1195	23.2272	0.175545
11.1195	24.1638	0.00215498
11.9306	23.6955	0.0161176
9.49718	24.1638	0.00330201
12.7418	24.1638	0.00511169
8.68602	24.6322	0.00331322
7.87487	25.1005	0.00180837
0	32.6781	0.00756628
-1.78E-15	33.6147	0.0213212
0.811156	33.1464	0.00575407
2.43347	32.2098	0.00169396
3.24462	31.7414	0.00263917
4.05578	31.2731	0.00187443
0.811156	34.083	0.00272795
-1.78E-15	35.488	0.00132361
-1.78E-15	36.4246	0.00292657
-1.78E-15	37.3613	0.00252618
-1.78E-15	38.2979	0.00110004
3.43611	29.7576	0.00830723
3.43611	28.821	0.00153247
3.43611	30.6942	0.0504328
4.24727	30.2259	0.00114692
3.43611	31.6309	0.174632
4.24727	31.1626	0.143022
5.05842	30.6942	0.00776431
1.8138	30.6942	0.00109792
1.00264	30.2259	0.0015614
3.43611	32.5675	0.00275237
4.24727	32.0992	0.0217881
5.05842	31.6309	0.0040938
2.62496	32.0992	0.0131505
3.43611	33.5042	0.00327409
5.05842	32.5675	0.00343042
3.43611	34.4408	0.00189359
6.87222	27.7738	0.00280123
7.68338	27.3054	0.00342706
6.87222	26.8371	0.00148323
7.68338	26.3688	0.00144791
6.87222	28.7104	0.00596242
7.68338	28.2421	0.00551715
6.87222	29.647	0.0276763
7.68338	29.1787	0.108248
8.49453	28.7104	0.00403017
7.68338	30.1154	0.00275318
8.49453	29.647	0.0091898
8.49453	30.5837	0.001549
9.30569	30.1154	0.00312904
4.43875	31.052	0.00223747
3.6276	31.5203	0.00202717
9.49718	26.2582	0.00242608
8.68602	25.7899	0.00381752
7.87487	25.3216	0.00275926
7.06371	24.8533	0.00100778
11.1195	27.1949	0.200788
11.9306	26.7266	0.0157418
12.7418	26.2582	0.00647339
13.553	25.7899	0.00174283
11.1195	28.1315	0.00346421
11.9306	27.6632	0.00355405
11.1195	29.0682	0.00507754
11.1195	30.0048	0.00384029
11.1195	30.9414	0.00166931
13.7444	24.7427	0.00453877
12.9333	24.2744	0.00622822
12.1221	23.8061	0.00345957
11.311	23.3378	0.00109711
13.7444	25.6794	0.0133063
14.5556	25.211	0.969319
14.5556	26.1477	0.0244293
12.9333	26.1477	0.00838225
14.5556	27.0843	0.0100577
12.1221	26.616	0.00348692
14.5556	28.021	0.00329206
0	35.7091	0.00329434
0	36.6458	0.0282498
-1.78E-15	37.5824	0.237367
0.811156	37.1141	0.00100421
1.62231	36.6458	0.00120593
2.43347	36.1774	0.00202041
3.24462	35.7091	0.0011772
-1.78E-15	38.519	0.0391715
0.811156	38.0507	0.0433992
1.62231	38.519	0.006693
3.43611	33.7253	0.00374602
3.43611	34.6619	0.0148591
3.43611	35.5986	0.105121
4.24727	35.1302	0.0119829
4.24727	36.0669	0.0194931
2.62496	36.0669	0.0122041
5.05842	36.5352	0.00614987
1.8138	36.5352	0.00151892
5.86958	37.0035	0.00167917
6.87222	33.6147	0.0129897
7.68338	33.1464	0.070597
8.49453	32.6781	0.00664727
10.928	31.2731	0.00147814
11.7392	30.8048	0.00165526
6.06107	33.1464	0.0012495
5.24991	32.6781	0.00230687
4.43875	32.2098	0.00196279
7.68338	34.083	0.00915859
6.87222	36.4246	0.001345
6.87222	37.3613	0.00104371
11.1195	29.2893	0.0068377
11.1195	28.3526	0.00129661
11.1195	30.2259	0.0271787
11.9306	29.7576	0.00183351
9.49718	30.2259	0.00278859
8.68602	29.7576	0.00174471
10.3083	31.6309	0.0240018
11.1195	31.1626	0.624439
11.9306	30.6942	0.0364974
12.7418	30.2259	0.00724145
9.49718	31.1626	0.00254269
8.68602	30.6942	0.00115629
10.3083	32.5675	0.0011389
11.1195	32.0992	0.00976347
11.9306	31.6309	0.00893623
11.9306	32.5675	0.0019259
12.7418	32.0992	0.00496457
8.68602	32.5675	0.00108015
11.1195	33.9725	0.00127049
13.553	32.5675	0.00170416
14.5556	27.3054	0.00782406
14.5556	26.3688	0.00316662
13.7444	28.7104	0.00133753
14.5556	28.2421	0.01444
13.7444	29.647	0.00109676
14.5556	29.1787	0.230331
15.3668	28.7104	0.00296306
15.3668	29.647	0.00435313
12.9333	30.1154	0.00445336
16.1779	30.1154	0.00586863
12.1221	30.5837	0.00452134
16.9891	30.5837	0.00429915
11.311	31.052	0.00248411
17.8002	31.052	0.0017595
-8.88E-16	37.8035	0.00172688
-8.88E-16	36.8669	0.0013487
0	40.6134	0.00559827
-1.78E-15	41.5501	0.0692604
-1.78E-15	42.4867	0.0504508
0.811156	42.0184	0.0109118
-1.78E-15	43.4234	0.00202908
0.811156	42.955	0.00370512
1.62231	42.4867	0.00398845
1.62231	43.4234	0.00139748
2.43347	42.955	0.00116839
3.43611	39.5662	0.019109
4.24727	39.0979	0.00312649
5.86958	38.1613	0.00118192
6.68073	37.693	0.00172117
7.49189	37.2246	0.00117221
2.62496	39.0979	0.00161625
1.8138	38.6296	0.00323915
1.00264	38.1613	0.00286653
0.191488	37.693	0.00125978
3.43611	40.5029	0.0255541
4.24727	40.0346	0.0194189
3.43611	41.4395	0.00146473
3.43611	43.3128	0.00126347
3.43611	44.2494	0.00179429
3.43611	45.1861	0.00120838
6.87222	36.6458	0.00630138
7.68338	36.1774	0.00381426
6.87222	37.5824	0.149308
7.68338	37.1141	0.0974922
8.49453	36.6458	0.00419346
6.06107	37.1141	0.0115141
5.24991	36.6458	0.00510668
4.43875	36.1774	0.00159926
6.87222	38.519	0.015822
7.68338	38.0507	0.104042
6.06107	38.0507	0.00712981
7.68338	38.9874	0.00210531
8.49453	38.519	0.0135849
9.30569	38.9874	0.00394836
11.1195	33.257	0.00129505
11.1195	30.447	0.00105646
11.1195	34.1936	0.00827334
10.3083	35.5986	0.0222958
11.1195	35.1302	0.0809215
11.9306	34.6619	0.00204449
11.1195	36.0669	0.0113788
11.9306	36.5352	0.00309731
12.7418	36.0669	0.00167238
12.7418	37.0035	0.00263083
13.553	36.5352	0.00123067
7.87487	37.0035	0.00140125
13.553	37.4718	0.00130412
7.06371	37.4718	0.00126596
13.7444	32.6781	0.00802717
14.5556	32.2098	0.00457998
12.9333	32.2098	0.00461903
12.1221	31.7414	0.00183397
13.7444	33.6147	0.00242989
14.5556	33.1464	0.144015
15.3668	32.6781	0.0106592
16.1779	32.2098	0.00460671
16.9891	31.7414	0.00128946
12.9333	33.1464	0.00157506
14.5556	34.083	0.0145203
15.3668	33.6147	0.00127658
16.1779	33.1464	0.00109887
14.5556	35.9563	0.00170715
14.5556	36.893	0.0028358
14.5556	37.8296	0.00206111
17.1806	29.7576	0.00195659
17.1806	30.6942	0.0347783
16.3694	30.2259	0.00853522
15.5582	29.7576	0.00156407
17.1806	31.6309	0.00530114
17.9917	31.1626	0.71725
17.1806	32.5675	0.00148801
17.9917	32.0992	0.00793995
16.3694	32.0992	0.00497733
18.8029	32.5675	0.00100451
15.5582	32.5675	0.00218897
17.9917	33.9725	0.00157167
-1.78E-15	45.5178	0.00487857
-1.78E-15	46.4544	0.146221
1.62231	45.5178	0.00163503
2.43347	45.0494	0.00253328
3.24462	44.5811	0.00181203
-1.78E-15	47.391	0.0150218
0.811156	46.9227	0.00116062
-1.78E-15	48.3277	0.00372914
-1.78E-15	52.0742	0.00105857
3.43611	42.5973	0.00287349
3.43611	43.5339	0.0871381
2.62496	43.0656	0.00705828
1.8138	42.5973	0.00318174
3.43611	44.4706	0.325522
4.24727	44.0022	0.0530729
2.62496	44.0022	0.00138689
3.43611	45.4072	0.0205425
5.05842	44.4706	0.00740903
2.62496	44.9389	0.0165991
3.43611	46.3438	0.00239881
5.05842	45.4072	0.00146006
5.86958	44.9389	0.00216128
2.62496	45.8755	0.00103703
1.8138	45.4072	0.00251615
6.87222	40.6134	0.00244339
6.87222	41.5501	0.0409702
7.68338	41.0818	0.0038746
6.06107	41.0818	0.00179018
6.87222	42.4867	0.0272994
7.68338	42.0184	0.0184854
6.06107	42.0184	0.00264003
8.49453	42.4867	0.00444874
6.06107	42.955	0.00198676
9.30569	42.955	0.00379524
10.1168	43.4234	0.00191956
3.6276	44.36	0.00110372
10.3083	39.5662	0.0192392
11.1195	39.0979	0.0200597
11.9306	38.6296	0.00159866
9.49718	39.0979	0.0064074
8.68602	38.6296	0.00305773
10.3083	40.5029	0.00276514
11.1195	40.0346	0.0759418
11.9306	39.5662	0.00800301
12.7418	39.0979	0.00169718
11.1195	40.9712	0.00725578
11.9306	40.5029	0.00205812
14.5556	35.2408	0.00101734
13.7444	36.6458	0.00417352
14.5556	36.1774	0.0154943
12.9333	36.1774	0.00131312
13.7444	37.5824	0.0331776
14.5556	37.1141	0.23735
15.3668	36.6458	0.00700215
16.1779	36.1774	0.00145508
12.9333	37.1141	0.00571445
14.5556	38.0507	0.140046
15.3668	37.5824	0.0192568
16.1779	37.1141	0.00339276
14.5556	38.9874	0.00877126
15.3668	38.519	0.00258553
12.9333	38.9874	0.00198026
16.1779	38.9874	0.00298822
12.1221	39.4557	0.00155948
16.9891	39.4557	0.00169493
17.9917	33.257	0.00152788
17.1806	34.6619	0.00170512
17.9917	34.1936	0.00996072
17.9917	35.1302	0.0955849
17.1806	36.5352	0.0019418
17.9917	36.0669	0.00997173
18.8029	35.5986	0.0105859
16.3694	36.0669	0.00152471
16.3694	37.0035	0.00222144
15.5582	36.5352	0.00151526
15.5582	37.4718	0.0014229
21.2363	37.0035	0.00151416
17.372	30.8048	0.00140234
16.5609	30.3365	0.00100424
21.4278	37.8296	0.00107058
0	47.6121	0.00276329
-8.88E-16	46.6755	0.00112298
0	48.5488	0.00325287
-1.78E-15	50.4221	0.910435
0.811156	49.9538	0.00342967
1.62231	49.4854	0.00557219
2.43347	49.0171	0.00314336
-1.78E-15	51.3587	0.0340068
0.811156	50.8904	0.021955
-1.78E-15	52.2954	0.0107236
1.62231	51.3587	0.00935518
-1.78E-15	53.232	0.0027894
2.43347	51.827	0.00305459
3.43611	45.6283	0.00267701
3.43611	44.6917	0.00271083
3.43611	43.755	0.00142209
3.43611	47.5016	0.00321176
3.43611	48.4382	0.163446
4.24727	47.9699	0.00270451
3.43611	49.3749	0.00331054
4.24727	48.9066	0.00259059
5.05842	48.4382	0.00117682
2.62496	48.9066	0.0148659
5.05842	49.3749	0.00402907
1.8138	49.3749	0.00476168
5.86958	49.8432	0.00294381
6.68073	50.3115	0.00121028
6.87222	45.5178	0.0105404
6.06107	45.0494	0.00409423
5.24991	44.5811	0.0020173
6.87222	46.4544	0.0740344
7.68338	45.9861	0.0445683
8.49453	45.5178	0.00214027
10.1168	44.5811	0.00146891
10.928	44.1128	0.00183919
11.7392	43.6445	0.00104735
6.06107	45.9861	0.00326905
5.24991	45.5178	0.00214851
6.87222	47.391	0.00690414
7.68338	46.9227	0.00464485
8.49453	46.4544	0.00112918
6.06107	46.9227	0.00284043
6.87222	48.3277	0.00186587
7.68338	47.8594	0.0019915
11.1195	41.1923	0.00108181
10.3083	43.5339	0.0655379
11.1195	43.0656	0.00697048
9.49718	43.0656	0.0106222
8.68602	42.5973	0.00193071
10.3083	44.4706	0.0749275
11.1195	44.0022	0.202703
11.9306	43.5339	0.0177868
12.7418	43.0656	0.0014265
10.3083	45.4072	0.00175327
11.1195	44.9389	0.0226052
11.9306	44.4706	0.0033934
9.49718	44.9389	0.00271529
11.1195	45.8755	0.00321498
12.7418	44.9389	0.00400442
13.553	45.4072	0.00237526
14.5556	38.2718	0.00226546
14.5556	37.3352	0.00220298
14.5556	36.3985	0.00109432
13.7444	41.5501	0.0072404
14.5556	41.0818	0.0145613
13.7444	42.4867	0.00147879
14.5556	42.0184	0.0208078
15.3668	41.5501	0.00383453
14.5556	42.955	0.00171828
16.1779	42.955	0.0014033
12.1221	43.4234	0.00229432
16.9891	43.4234	0.00289339
11.311	43.8917	0.00250839
17.8002	43.8917	0.00239533
10.4998	44.36	0.00135374
17.1806	38.6296	0.0019214
17.1806	39.5662	0.010788
17.9917	39.0979	0.0232274
16.3694	39.0979	0.0027866
17.1806	40.5029	0.00140924
17.9917	40.0346	0.0867095
18.8029	39.5662	0.0181353
19.614	39.0979	0.00617174
20.4252	38.6296	0.0022882
17.9917	40.9712	0.00886743
17.9917	43.7811	0.00104096
17.9917	44.7178	0.00115334
20.6167	36.6458	0.0067476
20.6167	37.5824	0.00176121
21.4278	37.1141	0.139641
20.6167	38.519	0.0123993
21.4278	38.0507	0.11681
21.4278	38.9874	0.00385619
22.239	38.519	0.00864404
19.8055	38.9874	0.00439768
18.9944	39.4557	0.00102738
0	51.5798	0.00419966
-8.88E-16	50.6432	0.00117807
0	52.5165	0.00782539
-1.78E-15	53.4531	0.0106703
-1.78E-15	54.3898	0.246452
0.811156	53.9214	0.00186842
0.811156	54.8581	0.00484203
1.62231	55.3264	0.00633518
2.43347	55.7947	0.00463963
3.24462	56.263	0.00189535
3.43611	52.4059	0.215327
5.05842	51.4693	0.0026177
5.86958	51.001	0.00414579
6.68073	50.5326	0.00300713
7.49189	50.0643	0.00110142
2.62496	51.9376	0.0131535
1.8138	51.4693	0.00705244
1.00264	51.001	0.00272399
3.43611	53.3426	0.0079059
2.62496	52.8742	0.00436732
3.43611	54.2792	0.00656538
3.43611	55.2158	0.00376847
3.43611	56.1525	0.00117314
6.87222	47.6121	0.00108742
7.68338	48.0805	0.00172982
6.87222	49.4854	0.00256741
7.68338	49.0171	0.00288493
6.87222	50.4221	0.506756
7.68338	49.9538	0.0510274
6.06107	49.9538	0.0189719
5.24991	49.4854	0.00491593
6.87222	51.3587	0.0104614
7.68338	50.8904	0.0116619
8.49453	50.4221	0.00146454
6.06107	50.8904	0.0330319
5.24991	50.4221	0.00141031
6.87222	52.2954	0.00412612
7.68338	51.827	0.0023174
9.30569	50.8904	0.00143476
5.24991	51.3587	0.00519314
6.87222	53.232	0.00112321
9.30569	51.827	0.00101818
11.1195	45.16	0.00238678
11.1195	44.2233	0.00143218
11.1195	46.0966	0.00197397
10.3083	47.5016	0.0022472
10.3083	48.4382	0.0489963
11.1195	47.9699	0.0159983
11.1195	48.9066	0.00684753
9.49718	48.9066	0.0038675
12.7418	48.9066	0.00104251
13.553	49.3749	0.00193578
14.3641	49.8432	0.0015341
7.06371	50.3115	0.0020039
6.25255	50.7798	0.00169151
13.7444	45.5178	0.0171516
12.9333	45.0494	0.00395249
13.7444	46.4544	0.00450799
14.5556	45.9861	0.118271
15.3668	45.5178	0.0156739
16.1779	45.0494	0.00279178
18.6114	43.6445	0.00109907
14.5556	46.9227	0.0202255
14.5556	47.8594	0.00589516
14.5556	48.796	0.00122152
17.9917	41.1923	0.00116787
17.1806	43.5339	0.0260911
17.9917	43.0656	0.00886086
16.3694	43.0656	0.00286806
17.9917	44.0022	0.230755
18.8029	43.5339	0.0569469
19.614	43.0656	0.00921969
20.4252	42.5973	0.0012921
17.9917	44.9389	0.0315206
18.8029	44.4706	0.036792
16.3694	44.9389	0.00273769
17.9917	45.8755	0.0044858
15.5582	45.4072	0.00242458
14.7471	45.8755	0.00104395
21.2363	45.8755	0.00100169
21.4278	38.2718	0.00122807
21.4278	37.3352	0.00112971
21.4278	41.0818	0.00678576
22.239	40.6134	0.00150359
20.6167	42.4867	0.00316449
21.4278	42.0184	0.0194609
22.239	41.5501	0.0307466
23.0501	41.0818	0.00143406
22.239	42.4867	0.0189603
23.0501	42.0184	0.00151197
19.8055	42.955	0.00380717
18.9944	43.4234	0.00255414
24.6724	43.8917	0.00110846
25.4836	44.36	0.00146413
-1.78E-15	57.4208	0.00481617
-1.78E-15	58.3574	0.179703
0.811156	57.8891	0.010585
1.62231	57.4208	0.00585229
2.43347	56.9525	0.00228683
-1.78E-15	59.2941	0.00485671
-1.78E-15	61.1674	0.00291549
-1.78E-15	62.104	0.00322191
-1.78E-15	63.0406	0.00181126
3.43611	53.5637	0.00211294
3.43611	54.5003	0.00852339
3.43611	55.437	0.0274325
2.62496	54.9686	0.00164564
3.43611	56.3736	0.770844
4.24727	55.9053	0.0014518
5.05842	55.437	0.00415654
5.86958	54.9686	0.0024423
2.62496	55.9053	0.0392167
1.8138	55.437	0.0095435
1.00264	54.9686	0.00174959
4.24727	56.8419	0.00643183
5.05842	56.3736	0.00115165
2.62496	56.8419	0.0150186
3.43611	58.2469	0.00201367
1.8138	57.3102	0.00710274
3.43611	59.1835	0.00208864
5.86958	57.7786	0.00196156
1.00264	57.7786	0.00236832
6.68073	58.2469	0.0011413
6.87222	51.5798	0.00222041
6.87222	52.5165	0.00407254
7.68338	52.0481	0.0013177
6.87222	53.4531	0.0048016
7.68338	52.9848	0.0019899
6.87222	54.3898	0.136856
7.68338	53.9214	0.00409778
6.06107	53.9214	0.00426838
7.68338	54.8581	0.013187
6.06107	54.8581	0.0120841
5.24991	55.3264	0.00397882
9.30569	55.7947	0.00167874
10.1168	56.263	0.00262036
10.928	56.7314	0.00179908
10.3083	51.4693	0.00286099
11.1195	51.001	0.00123707
9.49718	51.001	0.0010804
10.3083	52.4059	0.0620945
11.1195	51.9376	0.0381382
11.9306	51.4693	0.00167354
13.553	50.5326	0.00112105
14.3641	50.0643	0.00139729
9.49718	51.9376	0.00596056
10.3083	53.3426	0.00121045
11.1195	52.8742	0.0132538
9.49718	52.8742	0.00192337
10.3083	54.2792	0.00150336
11.1195	53.8109	0.00432908
11.1195	54.7475	0.00293251
11.1195	55.6842	0.00116353
14.5556	47.1438	0.00195561
14.5556	48.0805	0.00479779
13.7444	49.4854	0.0126647
14.5556	49.0171	0.00811376
12.9333	49.0171	0.00130827
13.7444	50.4221	0.0599808
14.5556	49.9538	0.17925
15.3668	49.4854	0.0122848
12.9333	49.9538	0.00161281
14.5556	50.8904	0.088013
15.3668	50.4221	0.0235348
12.9333	50.8904	0.0018287
14.5556	51.827	0.0129587
14.5556	52.7637	0.00313325
17.9917	45.16	0.00286861
17.9917	44.2233	0.00176078
17.9917	46.0966	0.00230117
17.1806	48.4382	0.00100767
17.9917	47.9699	0.0187293
18.8029	47.5016	0.00193652
17.9917	48.9066	0.0105676
18.8029	48.4382	0.0288507
19.614	48.9066	0.0015378
15.5582	49.3749	0.00184775
14.7471	49.8432	0.00197629
21.2363	49.8432	0.00160921
13.9359	50.3115	0.00103869
22.0475	50.3115	0.00217359
22.8586	50.7798	0.00141741
20.6167	45.5178	0.00494448
18.1832	44.1128	0.00171879
17.372	43.6445	0.00126341
20.6167	46.4544	0.00104192
21.4278	45.9861	0.0661417
22.239	45.5178	0.0130726
23.0501	45.0494	0.00481477
23.8613	44.5811	0.00182815
21.4278	46.9227	0.00875716
22.239	46.4544	0.0500007
23.0501	45.9861	0.00277288
23.8613	45.5178	0.00141655
21.4278	47.8594	0.00312137
22.239	47.391	0.00434797
23.0501	46.9227	0.00205017
22.239	48.3277	0.00122979
24.0528	43.5339	0.00202983
24.0528	44.4706	0.00910418
24.8639	44.0022	0.0831762
25.6751	44.4706	0.269067
23.2416	44.9389	0.00326454
25.6751	45.4072	0.0153656
25.6751	46.3438	0.00171813
0	60.4518	0.00266236
-1.78E-15	61.3885	0.0240555
-1.78E-15	62.3251	0.35208
0.811156	61.8568	0.00957661
1.62231	61.3885	0.00266717
-1.78E-15	63.2618	0.0989677
0.811156	62.7934	0.0160198
1.62231	62.3251	0.00305206
-1.78E-15	64.1984	0.00440161
0.811156	63.7301	0.00206399
1.62231	64.1984	0.00229088
2.43347	64.6667	0.00123932
3.43611	58.468	0.00280452
3.43611	59.4046	0.0119497
3.43611	60.3413	0.117263
2.62496	59.873	0.00291827
3.43611	61.2779	0.00710341
4.24727	60.8096	0.012055
2.62496	60.8096	0.001401
2.62496	61.7462	0.00220859
1.8138	61.2779	0.00266802
5.86958	61.7462	0.00132516
1.8138	62.2146	0.00186562
1.00264	61.7462	0.00195811
6.68073	62.2146	0.00206482
7.49189	62.6829	0.00141317
6.87222	58.3574	0.102193
8.49453	57.4208	0.00107716
9.30569	56.9525	0.00161851
10.1168	56.4841	0.00114046
6.06107	57.8891	0.0103685
5.24991	57.4208	0.00142707
2.81644	56.0158	0.00155387
2.00529	55.5475	0.00111418
6.87222	59.2941	0.00385038
7.68338	58.8258	0.00910304
9.30569	57.8891	0.00168609
10.1168	57.4208	0.00137771
6.87222	61.1674	0.00136062
6.87222	62.104	0.0014593
7.68338	61.6357	0.00112833
11.1195	54.032	0.00185227
10.3083	55.437	0.0013757
11.1195	54.9686	0.00814077
10.3083	56.3736	0.219997
11.1195	55.9053	0.0518489
9.49718	55.9053	0.0136382
10.3083	57.3102	0.0103275
11.1195	56.8419	0.13371
12.7418	55.9053	0.00102053
13.553	55.437	0.0012517
9.49718	56.8419	0.00873168
11.1195	57.7786	0.0053884
11.9306	57.3102	0.00736627
9.49718	57.7786	0.00171452
8.68602	57.3102	0.00128615
11.1195	58.7152	0.0035492
11.1195	59.6518	0.00150401
14.5556	51.1115	0.00142007
14.5556	52.0481	0.00382717
14.5556	52.9848	0.0060548
13.7444	54.3898	0.016316
14.5556	53.9214	0.0197614
13.7444	55.3264	0.00533688
14.5556	54.8581	0.0606563
15.3668	54.3898	0.00652467
12.9333	54.8581	0.00109613
14.5556	55.7947	0.00203887
15.3668	55.3264	0.0049813
17.1806	51.4693	0.00318448
17.9917	51.001	0.00169428
14.7471	50.0643	0.00101
17.1806	52.4059	0.00160921
17.9917	51.9376	0.0495354
18.8029	51.4693	0.00409749
19.614	51.001	0.00104359
17.9917	52.8742	0.0171593
18.8029	52.4059	0.0362344
19.614	51.9376	0.00316508
17.9917	53.8109	0.0052485
17.9917	54.7475	0.00353078
17.9917	55.6842	0.00140836
21.4278	48.0805	0.00261137
20.6167	49.4854	0.00299007
21.4278	49.0171	0.00431086
21.4278	49.9538	0.086504
22.239	49.4854	0.00507805
23.0501	49.0171	0.00109785
21.4278	50.8904	0.0298059
22.239	50.4221	0.364775
23.0501	49.9538	0.0151029
23.8613	49.4854	0.00306516
19.8055	50.8904	0.00146705
21.4278	51.827	0.00492689
22.239	51.3587	0.00476905
23.0501	50.8904	0.0242539
23.8613	50.4221	0.00108038
18.9944	51.3587	0.0010269
21.4278	52.7637	0.00115278
22.239	52.2954	0.00230702
23.8613	51.3587	0.00278256
25.6751	44.6917	0.00216789
25.6751	45.6283	0.00216008
24.0528	48.4382	0.00121929
24.8639	47.9699	0.00509786
25.6751	47.5016	0.00305725
24.0528	49.3749	0.00250831
25.6751	48.4382	0.138852
23.2416	48.9066	0.00132678
25.6751	49.3749	0.00206516
26.4862	48.9066	0.0138306
23.2416	49.8432	0.00249732
27.2974	49.3749	0.00326861
22.4305	50.3115	0.00135888
25.0554	44.1128	0.00104151
29.1112	52.0742	0.00101217
0	63.4829	0.00169379
-8.88E-16	62.5462	0.00223761
-8.88E-16	61.6096	0.00143699
-1.78E-15	65.3561	0.00145102
-1.78E-15	66.2928	0.0276975
-1.78E-15	67.2294	0.0192015
0.811156	66.7611	0.00521442
-1.78E-15	68.1661	0.00113465
1.62231	68.1661	0.00128757
2.43347	68.6344	0.00256186
3.24462	69.1027	0.00208652
3.43611	63.3723	0.00129018
3.43611	64.309	0.0387632
4.24727	63.8406	0.00132523
2.62496	63.8406	0.00349592
3.43611	65.2456	0.0650959
4.24727	64.7773	0.0160687
5.05842	64.309	0.00559913
5.86958	63.8406	0.00270087
2.62496	64.7773	0.00688615
1.8138	64.309	0.0020033
3.43611	66.1822	0.00524261
2.62496	65.7139	0.0017232
3.43611	68.9922	0.00128108
3.43611	69.9288	0.00106117
6.87222	61.3885	0.00860364
6.87222	62.3251	0.180346
7.68338	61.8568	0.00408491
6.06107	61.8568	0.0100654
6.87222	63.2618	0.0856511
7.68338	62.7934	0.126202
8.49453	62.3251	0.00985098
9.30569	61.8568	0.0044041
10.1168	61.3885	0.0013604
6.87222	64.1984	0.00171983
7.68338	63.7301	0.00340267
8.49453	63.2618	0.00549405
6.06107	63.7301	0.0113457
5.24991	64.1984	0.00329737
10.3083	59.4046	0.00199063
11.1195	58.9363	0.00422517
10.3083	60.3413	0.0256754
11.1195	59.873	0.0137355
9.49718	59.873	0.00101097
10.3083	61.2779	0.0163469
11.1195	60.8096	0.0918054
9.49718	60.8096	0.00152327
11.9306	61.2779	0.0092678
9.49718	61.7462	0.00537065
8.68602	62.2146	0.00149549
14.3641	62.6829	0.00130839
15.1753	63.1512	0.00135164
13.7444	58.3574	0.0125989
14.5556	57.8891	0.0118012
11.311	56.9525	0.00220937
10.4998	56.4841	0.00203784
13.7444	59.2941	0.00186321
14.5556	58.8258	0.0205665
15.3668	58.3574	0.00483389
16.9891	57.4208	0.00150792
17.8002	56.9525	0.00231263
18.6114	56.4841	0.00162335
15.3668	59.2941	0.0014441
14.5556	60.699	0.00228169
14.5556	61.6357	0.00315412
14.5556	62.5723	0.00208592
17.9917	54.032	0.00250128
17.9917	54.9686	0.010875
17.1806	56.3736	0.00456494
17.9917	55.9053	0.0712399
15.5582	55.437	0.00107837
17.1806	57.3102	0.0109026
17.9917	56.8419	0.165335
18.8029	56.3736	0.127175
19.614	55.9053	0.00646235
17.9917	57.7786	0.00649316
18.8029	57.3102	0.0129344
19.614	56.8419	0.00456541
17.9917	58.7152	0.00423952
19.614	57.7786	0.00177755
17.9917	59.6518	0.00182863
21.4278	52.0481	0.00205799
22.239	51.5798	0.00152347
21.4278	52.9848	0.0031666
22.239	52.5165	0.0027701
21.4278	53.9214	0.00816551
22.239	53.4531	0.0029796
21.4278	54.8581	0.0256233
22.239	54.3898	0.0984338
23.0501	53.9214	0.00325939
22.239	55.3264	0.0017088
23.0501	54.8581	0.00936959
23.0501	55.7947	0.00100833
23.8613	55.3264	0.00233206
18.9944	56.263	0.00194332
18.1832	56.7314	0.0017532
23.2416	51.001	0.00310708
22.4305	50.5326	0.00303111
21.6193	50.0643	0.00149825
24.8639	51.9376	0.00301137
24.8639	52.8742	0.00110834
25.6751	52.4059	0.181785
26.4862	51.9376	0.0139855
27.2974	51.4693	0.00584259
28.1086	51.001	0.00159448
25.6751	53.3426	0.00626318
26.4862	52.8742	0.00465265
25.6751	54.2792	0.00544224
25.6751	55.2158	0.00313453
27.4889	49.4854	0.00335716
26.6777	49.0171	0.00283683
25.8666	48.5488	0.00115024
27.4889	51.3587	0.00716325
28.3	50.8904	0.010265
29.1112	50.4221	0.882185
29.1112	51.3587	0.0320769
26.6777	51.827	0.00302639
29.1112	52.2954	0.0102078
29.9224	51.827	0.00139709
29.1112	53.232	0.00266045
-1.78E-15	71.1971	0.124179
0.811156	70.7288	0.0183237
1.62231	70.2605	0.00416616
-1.78E-15	72.1338	0.0193019
-1.78E-15	73.0704	0.00482544
3.43611	68.2766	0.0256833
3.43611	69.2133	0.214262
4.24727	68.745	0.0714561
5.05842	68.2766	0.0115292
5.86958	67.8083	0.00211097
2.62496	68.745	0.0211159
1.8138	68.2766	0.00228632
3.43611	70.1499	0.0218194
4.24727	69.6816	0.0320645
2.62496	69.6816	0.00356219
3.43611	71.0866	0.00262051
1.8138	70.1499	0.00418965
1.00264	70.6182	0.00249906
6.87222	66.2928	0.0109897
7.68338	65.8245	0.00299279
6.87222	67.2294	0.0197613
7.68338	66.7611	0.044178
8.49453	66.2928	0.00196878
7.68338	67.6978	0.0129107
8.49453	67.2294	0.00290144
6.06107	67.6978	0.00467889
5.24991	68.1661	0.00399068
4.43875	68.6344	0.00202303
10.928	69.571	0.00102067
10.3083	64.309	0.00937942
7.87487	62.904	0.00175553
7.06371	62.4357	0.00158889
10.3083	65.2456	0.0214881
11.1195	64.7773	0.0201414
11.9306	64.309	0.00167038
12.7418	63.8406	0.00339235
13.553	63.3723	0.00302019
14.3641	62.904	0.0013379
11.1195	65.7139	0.0121762
11.1195	68.5238	0.00160864
11.1195	69.4605	0.00163385
14.5556	60.9201	0.00490999
13.7444	62.3251	0.00953872
14.5556	61.8568	0.035507
12.1221	61.3885	0.00143397
11.311	60.9201	0.00123318
13.7444	63.2618	0.0474943
14.5556	62.7934	0.247042
15.3668	62.3251	0.00110805
16.1779	61.8568	0.00121343
16.9891	61.3885	0.00208661
17.8002	60.9201	0.00122977
14.5556	63.7301	0.0137648
15.3668	63.2618	0.0370934
12.9333	63.7301	0.00730581
16.1779	63.7301	0.00513057
14.5556	65.6034	0.00105898
14.5556	66.54	0.00102917
17.9917	58.9363	0.00510708
17.9917	59.873	0.0175609
17.1806	61.2779	0.012914
17.9917	60.8096	0.109141
18.8029	60.3413	0.0124764
18.8029	61.2779	0.0177025
16.3694	61.7462	0.00157924
19.614	61.7462	0.00508729
13.9359	63.1512	0.0012976
21.4278	57.8891	0.00227865
19.8055	57.8891	0.00160795
18.9944	57.4208	0.00179815
18.1832	56.9525	0.00100322
21.4278	58.8258	0.0125886
22.239	58.3574	0.0743647
23.0501	57.8891	0.00704072
25.4836	56.4841	0.00156249
26.2948	56.0158	0.00175136
22.239	59.2941	0.00340052
21.4278	60.699	0.00139358
21.4278	61.6357	0.00172128
21.4278	62.5723	0.00105356
25.6751	53.5637	0.00162503
24.0528	55.437	0.00185464
25.6751	54.5003	0.00648875
23.2416	54.9686	0.00177027
24.0528	56.3736	0.00182022
25.6751	55.437	0.0198373
26.4862	54.9686	0.00138562
23.2416	55.9053	0.00104339
24.8639	56.8419	0.023304
25.6751	56.3736	0.650292
26.4862	55.9053	0.0388939
27.2974	55.437	0.00771373
24.8639	57.7786	0.00161178
25.6751	57.3102	0.00180652
26.4862	56.8419	0.018013
27.2974	56.3736	0.00124492
23.2416	57.7786	0.00115066
25.6751	58.2469	0.00141278
27.2974	57.3102	0.00636065
22.4305	58.2469	0.00100975
25.6751	59.1835	0.00160022
28.1086	57.7786	0.00166875
29.1112	50.6432	0.00114194
29.1112	51.5798	0.00406206
29.1112	52.5165	0.00756237
29.1112	53.4531	0.0102356
27.4889	55.3264	0.00464819
28.3	54.8581	0.0011939
29.1112	54.3898	0.238769
29.9224	53.9214	0.0033689
29.9224	54.8581	0.00908497
26.6777	55.7947	0.00472237
30.7335	55.3264	0.00720506
25.8666	56.263	0.00259518
31.5447	55.7947	0.00397382
32.3558	56.263	0.00112737
0	72.3549	0.00223106
-1.78E-15	73.2915	0.00407891
-1.78E-15	74.2281	0.00414478
-1.78E-15	75.1648	0.206828
0.811156	74.6965	0.0195674
1.62231	74.2281	0.00209338
-1.78E-15	76.1014	0.0736411
0.811156	75.6331	0.0307288
-1.78E-15	77.0381	0.0117325
-1.78E-15	77.9747	0.0023285
3.43611	69.4344	0.0019863
3.43611	70.371	0.0025084
3.43611	71.3077	0.00135577
3.43611	73.181	0.0186155
4.24727	72.7126	0.00472296
2.62496	72.7126	0.00108839
3.43611	74.1176	0.00526146
4.24727	73.6493	0.0304627
5.05842	74.1176	0.00163676
1.8138	74.1176	0.00123606
1.00264	74.5859	0.0024482
6.68073	75.0542	0.00169917
0.191488	75.0542	0.00199617
7.49189	75.5226	0.00229973
8.30305	75.9909	0.00150269
6.87222	71.1971	0.0608583
7.68338	70.7288	0.0150905
8.49453	70.2605	0.00532826
9.30569	69.7921	0.00257501
6.06107	70.7288	0.0043489
3.6276	69.3238	0.00146205
2.81644	68.8555	0.00107285
6.87222	72.1338	0.00660055
7.68338	71.6654	0.0454666
8.49453	71.1971	0.00161857
9.30569	70.7288	0.0011828
6.06107	71.6654	0.00159226
6.87222	73.0704	0.00213881
7.68338	72.6021	0.00426017
8.49453	72.1338	0.00165737
10.3083	68.2766	0.00198073
11.1195	67.8083	0.0052784
10.3083	69.2133	0.0793228
11.1195	68.745	0.120412
11.9306	68.2766	0.00943613
12.7418	67.8083	0.00421299
13.553	67.34	0.00129606
9.49718	68.745	0.00140866
11.1195	69.6816	0.204796
11.9306	69.2133	0.00354812
9.49718	69.6816	0.0106001
11.1195	70.6182	0.0120054
11.9306	70.1499	0.00996834
8.68602	70.1499	0.00309137
14.5556	63.0145	0.00129723
14.5556	62.0779	0.00133306
14.5556	65.8245	0.00903575
13.7444	67.2294	0.0154472
14.5556	66.7611	0.0889141
13.7444	68.1661	0.00184355
14.5556	67.6978	0.0291384
15.3668	67.2294	0.0131075
12.9333	67.6978	0.00516309
14.5556	68.6344	0.00112074
15.3668	68.1661	0.00224498
16.1779	67.6978	0.00405979
12.1221	68.1661	0.00145294
17.9917	63.8406	0.00113749
16.3694	63.8406	0.00258946
15.5582	63.3723	0.00315765
14.7471	62.904	0.0018757
17.1806	65.2456	0.0015868
17.9917	64.7773	0.0203933
18.8029	64.309	0.00447334
20.4252	63.3723	0.00146324
21.2363	62.904	0.00221232
22.0475	62.4357	0.00154458
17.9917	65.7139	0.0152077
18.8029	65.2456	0.0136354
17.9917	68.5238	0.00193636
17.9917	69.4605	0.00199708
17.9917	70.3971	0.00104637
21.4278	60.9201	0.00155488
20.6167	62.3251	0.00790282
21.4278	61.8568	0.0113077
22.239	61.3885	0.00452432
19.8055	61.8568	0.0047406
18.9944	61.3885	0.00193881
20.6167	63.2618	0.0103022
21.4278	62.7934	0.164074
22.239	62.3251	0.122045
23.0501	61.8568	0.00603576
21.4278	63.7301	0.00630803
22.239	63.2618	0.0785024
23.0501	63.7301	0.0118033
23.8613	64.1984	0.00281032
25.6751	58.468	0.00229635
24.8639	59.873	0.00149492
25.6751	59.4046	0.00954465
24.8639	60.8096	0.0254067
25.6751	60.3413	0.0961588
26.4862	59.873	0.00307572
25.6751	61.2779	0.00882069
26.4862	60.8096	0.00246125
26.4862	61.7462	0.00320179
27.2974	61.2779	0.00254626
22.4305	62.2146	0.00184445
27.2974	62.2146	0.00211885
28.1086	61.7462	0.00144678
21.6193	62.6829	0.00167191
27.4889	57.4208	0.00528881
26.6777	56.9525	0.0027585
27.4889	58.3574	0.0010229
28.3	57.8891	0.00679339
29.1112	57.4208	0.00446072
28.3	58.8258	0.00130957
29.1112	58.3574	0.174337
29.9224	57.8891	0.01337
30.7335	57.4208	0.00561245
31.5447	56.9525	0.00153482
29.1112	59.2941	0.00479475
29.1112	61.1674	0.00280365
29.1112	62.104	0.00309261
29.1112	63.0406	0.00173559
30.925	55.437	0.0101757
31.7362	54.9686	0.00154874
30.1138	54.9686	0.00245993
31.7362	55.9053	0.0337152
30.925	57.3102	0.00675916
31.7362	56.8419	0.00926554
32.5473	56.3736	0.854711
30.1138	57.7786	0.00287526
32.5473	58.2469	0.00246976
32.5473	59.1835	0.0024438
32.5473	60.1202	0.00105667
7.11E-15	76.3225	0.00203941
5.33E-15	77.2592	0.00407365
5.33E-15	78.1958	0.0049702
5.33E-15	79.1325	0.0197623
5.33E-15	80.0691	0.0461531
0.811156	79.6008	0.0117847
5.33E-15	81.0058	0.00182421
0.811156	80.5374	0.00321315
3.43611	76.212	0.00153585
3.43611	77.1486	0.0583181
4.24727	76.6803	0.00595902
5.05842	76.212	0.00178777
2.62496	76.6803	0.00409799
0.191488	75.2753	0.00138395
3.43611	78.0853	0.0155483
4.24727	77.617	0.0436475
5.05842	77.1486	0.00399634
3.43611	79.0219	0.00546915
4.24727	78.5536	0.00134783
5.05842	78.0853	0.00151837
3.43611	79.9586	0.00291347
4.24727	79.4902	0.00111515
6.87222	72.3549	0.00103426
6.87222	73.2915	0.00209202
6.87222	74.2281	0.00219903
6.87222	75.1648	0.0873156
7.68338	74.6965	0.0128905
8.49453	74.2281	0.00252713
6.06107	74.6965	0.00317813
6.87222	76.1014	0.0148669
7.68338	75.6331	0.380801
8.49453	75.1648	0.011142
9.30569	74.6965	0.0030576
6.06107	75.6331	0.00188948
6.87222	77.0381	0.00285695
7.68338	76.5698	0.00988093
8.49453	76.1014	0.0258532
5.24991	76.1014	0.0020929
7.68338	77.5064	0.00295172
9.30569	76.5698	0.00298739
4.43875	76.5698	0.00111358
11.1195	68.9661	0.00149039
11.1195	69.9027	0.0022037
11.1195	70.8393	0.00149696
10.3083	73.181	0.00608327
11.1195	72.7126	0.0103345
10.3083	74.1176	0.00163713
11.1195	73.6493	0.12422
9.49718	73.6493	0.00199365
11.1195	74.5859	0.00282467
11.9306	74.1176	0.0122142
9.49718	74.5859	0.00292764
8.68602	74.1176	0.00168743
12.7418	74.5859	0.0029312
8.68602	75.0542	0.00213825
12.9333	69.7921	0.00105091
12.1221	69.3238	0.00106761
13.7444	71.1971	0.00270093
14.5556	70.7288	0.00831428
16.1779	69.7921	0.00154818
16.9891	69.3238	0.0012454
12.1221	70.2605	0.00160601
11.311	69.7921	0.00153299
14.5556	71.6654	0.112153
16.1779	70.7288	0.00116694
16.9891	70.2605	0.001784
17.8002	69.7921	0.00126499
14.5556	72.6021	0.0118376
15.3668	72.1338	0.00107919
14.5556	73.5387	0.00201519
14.5556	76.3486	0.0013607
14.5556	77.2853	0.00107984
17.1806	68.2766	0.00628044
17.9917	67.8083	0.00669788
16.3694	67.8083	0.00379228
15.5582	67.34	0.00151908
17.1806	69.2133	0.00798517
17.9917	68.745	0.126676
19.614	67.8083	0.00102274
20.4252	67.34	0.00119896
17.1806	70.1499	0.0100919
17.9917	69.6816	0.24007
18.8029	69.2133	0.0529716
16.3694	69.6816	0.00137767
17.9917	70.6182	0.0152694
18.8029	70.1499	0.00138133
19.614	69.6816	0.00827322
16.3694	70.6182	0.00148831
17.9917	71.5549	0.00112534
19.614	70.6182	0.00103456
20.4252	70.1499	0.00195631
20.6167	66.2928	0.002232
21.4278	65.8245	0.00469029
20.6167	67.2294	0.00484075
21.4278	66.7611	0.0580604
22.239	66.2928	0.00610857
20.6167	68.1661	0.00122266
21.4278	67.6978	0.0180109
22.239	67.2294	0.0195383
23.0501	67.6978	0.00575873
23.8613	68.1661	0.00373497
24.6724	68.6344	0.00138672
24.0528	64.309	0.00550532
23.2416	63.8406	0.00337652
22.4305	63.3723	0.00115447
24.8639	64.7773	0.0175964
25.6751	64.309	0.0324495
26.4862	63.8406	0.00278678
24.8639	65.7139	0.00186738
25.6751	65.2456	0.0557548
26.4862	64.7773	0.00482687
27.2974	64.309	0.00118436
25.6751	66.1822	0.00411989
26.4862	65.7139	0.00199988
27.4889	61.3885	0.00215098
29.1112	60.4518	0.00250536
27.4889	62.3251	0.00526023
28.3	61.8568	0.00487625
29.1112	61.3885	0.0228276
26.6777	61.8568	0.00115612
28.3	62.7934	0.0310093
29.1112	62.3251	0.33988
29.9224	61.8568	0.0133736
30.7335	61.3885	0.00271211
27.4889	64.1984	0.00158708
29.1112	63.2618	0.0982461
29.9224	62.7934	0.00705505
30.7335	62.3251	0.00144588
29.1112	64.1984	0.00419408
29.9224	63.7301	0.00441883
26.6777	64.6667	0.00114246
30.7335	64.1984	0.00292776
31.5447	64.6667	0.00121783
32.5473	58.468	0.00315946
31.7362	59.873	0.00220439
32.5473	59.4046	0.0136699
30.925	61.2779	0.00230256
32.5473	60.3413	0.132163
30.925	62.2146	0.00149445
31.7362	61.7462	0.00136323
32.5473	61.2779	0.00603229
33.3585	60.8096	0.00402209
30.1138	61.7462	0.00230307
29.3027	62.2146	0.00125691
34.9808	61.7462	0.00194853
35.7919	62.2146	0.00202991
31.9276	56.0158	0.001172
31.1165	55.5475	0.00110109
35.9834	63.0406	0.0011388
5.33E-15	83.1001	0.0186738
5.33E-15	84.0368	0.020188
0.811156	83.5685	0.0102027
3.24462	82.1635	0.00185171
4.05578	81.6952	0.0016857
5.33E-15	84.9734	0.00124498
5.33E-15	85.9101	0.00317012
5.33E-15	86.8467	0.00313629
5.33E-15	87.7834	0.00157976
3.43611	79.243	0.00290654
3.43611	80.1797	0.010431
3.43611	81.1163	0.0768404
2.62496	80.648	0.00122631
3.43611	82.053	0.126691
4.24727	81.5846	0.189238
5.05842	81.1163	0.0108597
2.62496	81.5846	0.00245
3.43611	82.9896	0.00864066
4.24727	82.5213	0.00497208
5.05842	82.053	0.00880857
2.62496	82.5213	0.00583771
3.43611	83.9262	0.00407269
3.43611	84.8629	0.00132898
6.87222	77.2592	0.00178865
7.68338	76.7909	0.00209075
6.87222	78.1958	0.00217961
7.68338	77.7275	0.00295659
6.87222	79.1325	0.00637309
7.68338	78.6641	0.00188952
6.87222	80.0691	0.0120844
7.68338	79.6008	0.120689
8.49453	79.1325	0.00315566
8.49453	80.0691	0.0118038
9.30569	80.5374	0.0028534
5.24991	81.0058	0.00141347
4.43875	81.4741	0.00219115
3.6276	81.9424	0.00149368
10.3083	77.1486	0.00306526
8.68602	76.212	0.00325638
7.87487	75.7437	0.00318597
7.06371	75.2753	0.00157919
11.1195	77.617	0.189063
11.9306	77.1486	0.0111828
12.7418	76.6803	0.00614101
13.553	76.212	0.00239656
11.1195	78.5536	0.0104089
11.9306	78.0853	0.00513959
11.1195	79.4902	0.00626596
11.1195	80.4269	0.00274836
14.5556	71.8865	0.00105809
14.5556	72.8232	0.00195817
14.5556	73.7598	0.00105146
14.5556	74.6965	0.00438468
12.9333	74.6965	0.0027907
12.1221	74.2281	0.00244774
13.7444	76.1014	0.0165742
14.5556	75.6331	0.802017
15.3668	75.1648	0.00177449
16.1779	74.6965	0.00443215
16.9891	74.2281	0.00258381
14.5556	76.5698	0.0386053
15.3668	76.1014	0.0273102
12.9333	76.5698	0.00760853
14.5556	77.5064	0.00989195
15.3668	77.0381	0.00154855
16.1779	76.5698	0.00893593
12.1221	77.0381	0.00252147
14.5556	78.443	0.00200645
16.9891	77.0381	0.00230408
17.9917	68.9661	0.00181156
17.9917	69.9027	0.00265991
17.9917	70.8393	0.00179489
17.9917	72.7126	0.0112228
17.1806	74.1176	0.0126246
17.9917	73.6493	0.141657
18.8029	73.181	0.00378758
17.9917	74.5859	0.00392163
18.8029	74.1176	0.00449557
19.614	73.6493	0.00182442
16.3694	74.5859	0.00412641
19.614	74.5859	0.00408048
20.4252	74.1176	0.00123405
20.4252	75.0542	0.00228155
20.6167	70.2605	0.004332
19.8055	69.7921	0.00268224
20.6167	71.1971	0.00157154
21.4278	70.7288	0.0127837
19.8055	70.7288	0.0016365
20.6167	72.1338	0.0021444
21.4278	71.6654	0.0652918
22.239	71.1971	0.0401537
23.0501	70.7288	0.00181111
24.6724	69.7921	0.00118871
25.4836	69.3238	0.00149433
21.4278	72.6021	0.006452
22.239	72.1338	0.00320299
23.0501	71.6654	0.00135497
21.4278	73.5387	0.00117249
22.239	73.0704	0.00129353
24.0528	68.2766	0.0129578
23.2416	67.8083	0.00295131
24.8639	68.745	0.0849976
25.6751	68.2766	0.0197385
24.0528	70.1499	0.00199555
24.8639	69.6816	0.0631587
25.6751	69.2133	0.18632
26.4862	68.745	0.0135162
27.2974	68.2766	0.00104016
24.8639	70.6182	0.00169498
25.6751	70.1499	0.014395
26.4862	69.6816	0.00768872
25.6751	71.0866	0.00169349
27.2974	70.1499	0.00502339
28.1086	70.6182	0.00220867
29.1112	62.5462	0.00213866
29.1112	61.6096	0.00136978
29.1112	63.4829	0.00162324
29.1112	65.3561	0.00137085
28.3	66.7611	0.0102883
29.1112	66.2928	0.0264312
28.3	67.6978	0.00107963
29.1112	67.2294	0.0192706
29.9224	66.7611	0.0022691
29.1112	68.1661	0.00100712
26.6777	68.6344	0.00195711
30.7335	68.1661	0.00223331
25.8666	69.1027	0.0020906
31.5447	68.6344	0.00292391
25.0554	69.571	0.00110433
32.3558	69.1027	0.0018346
30.925	64.309	0.00299935
31.7362	63.8406	0.00370794
32.5473	63.3723	0.00164573
31.7362	64.7773	0.00915883
32.5473	64.309	0.0431119
33.3585	63.8406	0.00232939
34.1696	63.3723	0.0012141
31.7362	65.7139	0.0011382
32.5473	65.2456	0.0715588
33.3585	64.7773	0.0141844
34.1696	64.309	0.00513578
34.9808	63.8406	0.00194336
32.5473	66.1822	0.00605795
32.5473	68.9922	0.00153091
32.5473	69.9288	0.00127036
34.3611	61.3885	0.00127364
35.1723	61.8568	0.0134415
35.9834	62.3251	0.240652
34.3611	64.1984	0.00352305
35.1723	63.7301	0.00988203
35.9834	63.2618	0.0912685
35.9834	64.1984	0.0025957
36.7946	63.7301	0.00119497
0	0	1
-0.811156	0.468321	0.0138382
-0.811156	-0.468321	0.0138382
-1.72E-16	-0.936642	0.0138382
0.811156	-0.468321	0.0138382
0.811156	0.468321	0.0138382
-1.62231	0.93664	0.00846617
-1.62231	-0.93664	0.00846617
-3.44E-16	-1.87328	0.00846617
1.62231	-0.93664	0.00846617
1.62231	0.93664	0.00846617
-2.43347	1.40497	0.00352388
-2.43347	-1.40496	0.00352388
-5.16E-16	-2.80993	0.00352388
2.43347	-1.40497	0.00352388
2.43347	1.40497	0.00352388
-3.43611	1.98384	0.208848
-3.43611	-1.98384	0.208848
-7.29E-16	-3.96768	0.208848
3.43611	-1.98384	0.208848
3.43611	1.98384	0.208848
-2.62496	2.45216	0.00204422
-3.43611	-1.0472	0.00204422
-0.811156	-3.49936	0.00204422
2.62496	-2.45216	0.00204422
3.43611	1.0472	0.00204422
-0.811156	3.49936	0.00204422
-3.43611	1.0472	0.00204422
-2.62496	-2.45216	0.00204422
0.811156	-3.49936	0.00204422
3.43611	-1.0472	0.00204422
2.62496	2.45216	0.00204422
-2.62496	1.51552	0.0167414
-2.62496	-1.51552	0.0167414
-5.57E-16	-3.03104	0.0167414
2.62496	-1.51552	0.0167414
2.62496	1.51552	0.0167414
-1.8138	1.0472	0.00704424
-1.8138	-1.0472	0.00704424
-3.85E-16	-2.0944	0.00704424
1.8138	-1.0472	0.00704424
1.8138	1.0472	0.00704424
-1.00264	0.578875	0.00203634
-1.00264	-0.578875	0.00203634
-2.13E-16	-1.15775	0.00203634
1.00264	-0.578875	0.00203634
1.00264	0.578875	0.00203634
-3.43611	3.85712	0.00397628
-5.05842	-1.0472	0.00397628
-1.62231	-4.90432	0.00397628
3.43611	-3.85712	0.00397628
5.05842	1.0472	0.00397628
-1.62231	4.90432	0.00397628
-5.05842	1.0472	0.00397628
-3.43611	-3.85712	0.00397628
1.62231	-4.90432	0.00397628
5.05842	-1.0472	0.00397628
3.43611	3.85712	0.00397628
-3.43611	4.79377	0.00402585
-5.86958	-0.578873	0.00402585
-2.43347	-5.37264	0.00402585
3.43611	-4.79377	0.00402585
5.86958	0.578873	0.00402585
-2.43347	5.37264	0.00402585
-5.86958	0.578873	0.00402585
-3.43611	-4.79377	0.00402585
2.43347	-5.37264	0.00402585
5.86958	-0.578873	0.00402585
3.43611	4.79377	0.00402585
-3.43611	5.7304	0.00220879
-6.68073	-0.110557	0.00220879
-3.24462	-5.84096	0.00220879
3.43611	-5.7304	0.00220879
6.68073	0.110557	0.00220879
-3.24462	5.84096	0.00220879
-6.68073	0.110557	0.00220879
-3.43611	-5.7304	0.00220879
3.24462	-5.84096	0.00220879
6.68073	-0.110557	0.00220879
3.43611	5.7304	0.00220879
-6.87222	3.96768	0.110098
-6.87222	-3.96768	0.110098
-1.46E-15	-7.93536	0.110098
6.87222	-3.96768	0.110098
6.87222	3.96768	0.110098
-6.06107	4.436	0.00770925
-6.87222	-3.03104	0.00770925
-0.811156	-7.46704	0.00770925
6.06107	-4.436	0.00770925
6.87222	3.03104	0.00770925
-0.811156	7.46704	0.00770925
-6.87222	3.03104	0.00770925
-6.06107	-4.436	0.00770925
0.811156	-7.46704	0.00770925
6.87222	-3.03104	0.00770925
6.06107	4.436	0.00770925
-5.24991	4.90432	0.0034712
-6.87222	-2.0944	0.0034712
-1.62231	-6.99872	0.0034712
5.24991	-4.90432	0.0034712
6.87222	2.0944	0.0034712
-1.62231	6.99872	0.0034712
-6.87222	2.0944	0.0034712
-5.24991	-4.90432	0.0034712
1.62231	-6.99872	0.0034712
6.87222	-2.0944	0.0034712
5.24991	4.90432	0.0034712
-4.43876	5.37265	0.00100329
-6.87223	-1.15775	0.00100329
-2.43347	-6.5304	0.00100329
4.43876	-5.37265	0.00100329
6.87223	1.15775	0.00100329
-2.43347	6.5304	0.00100329
-6.87223	1.15775	0.00100329
-4.43876	-5.37265	0.00100329
2.43347	-6.5304	0.00100329
6.87223	-1.15775	0.00100329
4.43876	5.37265	0.00100329
-6.06107	3.49936	0.00400515
-6.06107	-3.49936	0.00400515
-1.29E-15	-6.99872	0.00400515
6.06107	-3.49936	0.00400515
6.06107	3.49936	0.00400515
-7.68338	4.436	0.0294912
-7.68338	-4.436	0.0294912
-1.63E-15	-8.872	0.0294912
7.68338	-4.436	0.0294912
7.68338	4.436	0.0294912
-6.87222	4.90432	0.00416171
-7.68338	-3.49936	0.00416171
-0.811156	-8.40368	0.00416171
6.87222	-4.90432	0.00416171
7.68338	3.49936	0.00416171
-0.811156	8.40368	0.00416171
-7.68338	3.49936	0.00416171
-6.87222	-4.90432	0.00416171
0.811156	-8.40368	0.00416171
7.68338	-3.49936	0.00416171
6.87222	4.90432	0.00416171
-6.06107	5.37264	0.00218973
-7.68338	-2.56272	0.00218973
-1.62231	-7.93536	0.00218973
6.06107	-5.37264	0.00218973
7.68338	2.56272	0.00218973
-1.62231	7.93536	0.00218973
-7.68338	2.56272	0.00218973
-6.06107	-5.37264	0.00218973
1.62231	-7.93536	0.00218973
7.68338	-2.56272	0.00218973
6.06107	5.37264	0.00218973
-10.1168	5.84095	0.00225831
-10.1168	-5.84095	0.00225831
-2.15E-15	-11.6819	0.00225831
10.1168	-5.84095	0.00225831
10.1168	5.84095	0.00225831
-10.928	6.3093	0.00215861
-10.928	-6.3093	0.00215861
-2.32E-15	-12.6186	0.00215861
10.928	-6.3093	0.00215861
10.928	6.3093	0.00215861
-11.7391	6.7776	0.00102935
-11.7391	-6.7776	0.00102935
-2.49E-15	-13.5552	0.00102935
11.7391	-6.7776	0.00102935
11.7391	6.7776	0.00102935
-3.43611	5.95152	0.560939
-6.87222	-1.45E-06	0.560939
-3.43611	-5.95152	0.560939
3.43611	-5.95152	0.560939
6.87222	1.45E-06	0.560939
-3.43611	5.01488	0.0307855
-6.06107	-0.468318	0.0307855
-2.62496	-5.4832	0.0307855
3.43611	-5.01488	0.0307855
6.06107	0.468318	0.0307855
-2.62496	5.4832	0.0307855
-6.06107	0.468318	0.0307855
-3.43611	-5.01488	0.0307855
2.62496	-5.4832	0.0307855
6.06107	-0.468318	0.0307855
3.43611	5.01488	0.0307855
-3.43611	4.07824	0.00612251
-5.24991	-0.936643	0.00612251
-1.8138	-5.01488	0.00612251
3.43611	-4.07824	0.00612251
5.24991	0.936643	0.00612251
-1.8138	5.01488	0.00612251
-5.24991	0.936643	0.00612251
-3.43611	-4.07824	0.00612251
1.8138	-5.01488	0.00612251
5.24991	-0.936643	0.00612251
3.43611	4.07824	0.00612251
-2.62496	4.54656	0.00188752
-5.24992	2.04E-06	0.00188752
-2.62496	-4.54656	0.00188752
2.62496	-4.54656	0.00188752
5.24992	-2.04E-06	0.00188752
-4.24727	6.41984	0.0264764
-7.68338	-0.468321	0.0264764
-3.43611	-6.88816	0.0264764
4.24727	-6.41984	0.0264764
7.68338	0.468321	0.0264764
-3.43611	6.88816	0.0264764
-7.68338	0.468321	0.0264764
-4.24727	-6.41984	0.0264764
3.43611	-6.88816	0.0264764
7.68338	-0.468321	0.0264764
4.24727	6.41984	0.0264764
-4.24726	5.4832	0.00199701
-6.87222	-0.936638	0.00199701
-2.62496	-6.41984	0.00199701
4.24726	-5.4832	0.00199701
6.87222	0.936638	0.00199701
-2.62496	6.41984	0.00199701
-6.87222	0.936638	0.00199701
-4.24726	-5.4832	0.00199701
2.62496	-6.41984	0.00199701
6.87222	-0.936638	0.00199701
4.24726	5.4832	0.00199701
-5.05842	5.95152	0.00346454
-7.68338	-1.40496	0.00346454
-2.62496	-7.35648	0.00346454
5.05842	-5.95152	0.00346454
7.68338	1.40496	0.00346454
-2.62496	7.35648	0.00346454
-7.68338	1.40496	0.00346454
-5.05842	-5.95152	0.00346454
2.62496	-7.35648	0.00346454
7.68338	-1.40496	0.00346454
5.05842	5.95152	0.00346454
-5.05842	5.01488	0.00316957
-6.87222	-1.87328	0.00316957
-1.8138	-6.88816	0.00316957
5.05842	-5.01488	0.00316957
6.87222	1.87328	0.00316957
-1.8138	6.88816	0.00316957
-6.87222	1.87328	0.00316957
-5.05842	-5.01488	0.00316957
1.8138	-6.88816	0.00316957
6.87222	-1.87328	0.00316957
5.05842	5.01488	0.00316957
-5.86958	5.4832	0.00124443
-7.68338	-2.3416	0.00124443
-1.8138	-7.8248	0.00124443
5.86958	-5.4832	0.00124443
7.68338	2.3416	0.00124443
-1.8138	7.8248	0.00124443
-7.68338	2.3416	0.00124443
-5.86958	-5.4832	0.00124443
1.8138	-7.8248	0.00124443
7.68338	-2.3416	0.00124443
5.86958	5.4832	0.00124443
-5.86958	4.54655	0.0014723
-6.87222	-2.80993	0.0014723
-1.00264	-7.35648	0.0014723
5.86958	-4.54655	0.0014723
6.87222	2.80993	0.0014723
-1.00264	7.35648	0.0014723
-6.87222	2.80993	0.0014723
-5.86958	-4.54655	0.0014723
1.00264	-7.35648	0.0014723
6.87222	-2.80993	0.0014723
5.86958	4.54655	0.0014723
-10.3083	5.9515	0.149308
-10.3083	-5.9515	0.149308
-2.19E-15	-11.903	0.149308
10.3083	-5.9515	0.149308
10.3083	5.9515	0.149308
-9.49716	6.41983	0.00277399
-10.3083	-5.01487	0.00277399
-0.811156	-11.4347	0.00277399
9.49716	-6.41983	0.00277399
10.3083	5.01487	0.00277399
-0.811156	11.4347	0.00277399
-10.3083	5.01487	0.00277399
-9.49716	-6.41983	0.00277399
0.811156	-11.4347	0.00277399
10.3083	-5.01487	0.00277399
9.49716	6.41983	0.00277399
-9.49718	5.4832	0.00852789
-9.49718	-5.4832	0.00852789
-2.01E-15	-10.9664	0.00852789
9.49718	-5.4832	0.00852789
9.49718	5.4832	0.00852789
-11.1195	6.41985	0.18039
-11.1195	-6.41985	0.18039
-2.36E-15	-12.8397	0.18039
11.1195	-6.41985	0.18039
11.1195	6.41985	0.18039
-10.3084	6.88818	0.0343225
-11.1195	-5.48322	0.0343225
-0.811156	-12.3714	0.0343225
10.3084	-6.88818	0.0343225
11.1195	5.48322	0.0343225
-0.811156	12.3714	0.0343225
-11.1195	5.48322	0.0343225
-10.3084	-6.88818	0.0343225
0.811156	-12.3714	0.0343225
11.1195	-5.48322	0.0343225
10.3084	6.88818	0.0343225
-9.49715	7.35646	0.00573437
-11.1195	-4.54654	0.00573437
-1.62231	-11.903	0.00573437
9.49715	-7.35646	0.00573437
11.1195	4.54654	0.00573437
-1.62231	11.903	0.00573437
-11.1195	4.54654	0.00573437
-9.49715	-7.35646	0.00573437
1.62231	-11.903	0.00573437
11.1195	-4.54654	0.00573437
9.49715	7.35646	0.00573437
-11.9306	6.88815	0.0145448
-11.9306	-6.88815	0.0145448
-2.53E-15	-13.7763	0.0145448
11.9306	-6.88815	0.0145448
11.9306	6.88815	0.0145448
-11.1195	8.29311	0.0023323
-12.7418	-5.48319	0.0023323
-1.62231	-13.7763	0.0023323
11.1195	-8.29311	0.0023323
12.7418	5.48319	0.0023323
-1.62231	13.7763	0.0023323
-12.7418	5.48319	0.0023323
-11.1195	-8.29311	0.0023323
1.62231	-13.7763	0.0023323
12.7418	-5.48319	0.0023323
11.1195	8.29311	0.0023323
-11.1195	9.22975	0.00195045
-13.5529	-5.01485	0.00195045
-2.43347	-14.2446	0.00195045
11.1195	-9.22975	0.00195045
13.5529	5.01485	0.00195045
-2.43347	14.2446	0.00195045
-13.5529	5.01485	0.00195045
-11.1195	-9.22975	0.00195045
2.43347	-14.2446	0.00195045
13.5529	-5.01485	0.00195045
11.1195	9.22975	0.00195045
-6.87222	7.93536	0.0633391
-10.3083	-1.98384	0.0633391
-3.43611	-9.9192	0.0633391
6.87222	-7.93536	0.0633391
10.3083	1.98384	0.0633391
-3.43611	9.9192	0.0633391
-10.3083	1.98384	0.0633391
-6.87222	-7.93536	0.0633391
3.43611	-9.9192	0.0633391
10.3083	-1.98384	0.0633391
6.87222	7.93536	0.0633391
-6.87222	6.99872	0.00109319
-9.49718	-2.45216	0.00109319
-2.62496	-9.45088	0.00109319
6.87222	-6.99872	0.00109319
9.49718	2.45216	0.00109319
-2.62496	9.45088	0.00109319
-9.49718	2.45216	0.00109319
-6.87222	-6.99872	0.00109319
2.62496	-9.45088	0.00109319
9.49718	-2.45216	0.00109319
6.87222	6.99872	0.00109319
-6.06107	7.46704	0.00616419
-9.49718	-1.51552	0.00616419
-3.43611	-8.98256	0.00616419
6.06107	-7.46704	0.00616419
9.49718	1.51552	0.00616419
-3.43611	8.98256	0.00616419
-9.49718	1.51552	0.00616419
-6.06107	-7.46704	0.00616419
3.43611	-8.98256	0.00616419
9.49718	-1.51552	0.00616419
6.06107	7.46704	0.00616419
-3.6276	6.06207	0.0011449
-7.06371	-0.110556	0.0011449
-3.43611	-6.17263	0.0011449
3.6276	-6.06207	0.0011449
7.06371	0.110556	0.0011449
-3.43611	6.17263	0.0011449
-7.06371	0.110556	0.0011449
-3.6276	-6.06207	0.0011449
3.43611	-6.17263	0.0011449
7.06371	-0.110556	0.0011449
3.6276	6.06207	0.0011449
-7.68334	8.40366	0.0140358
-11.1195	-2.45214	0.0140358
-3.43611	-10.8558	0.0140358
7.68334	-8.40366	0.0140358
11.1195	2.45214	0.0140358
-3.43611	10.8558	0.0140358
-11.1195	2.45214	0.0140358
-7.68334	-8.40366	0.0140358
3.43611	-10.8558	0.0140358
11.1195	-2.45214	0.0140358
7.68334	8.40366	0.0140358
-6.8722	8.87199	0.0186051
-11.1195	-1.51551	0.0186051
-4.24727	-10.3875	0.0186051
6.8722	-8.87199	0.0186051
11.1195	1.51551	0.0186051
-4.24727	10.3875	0.0186051
-11.1195	1.51551	0.0186051
-6.8722	-8.87199	0.0186051
4.24727	-10.3875	0.0186051
11.1195	-1.51551	0.0186051
[truncated: 16,357 more rows]
