# Supplementary material for: Aperiodic approximants bridging quasicrystals and modulated structures
Source: Nat Commun. 2024 Jul 11;15:5742. doi: 10.1038/s41467-024-49843-4 (PMC11239952; doi:10.1038/s41467-024-49843-4)
Supplement: Supplementary file 3 — Source Data [file 41467_2024_49843_MOESM3_ESM.zip › Source Data/SFig14/SFIg14a/k=5.csv]

supplementary fig14a k=5
x	y	intensity
1.78E-15	0.777839	0.0121552
2.66E-15	1.55568	0.00831964
2.66E-15	2.33352	0.004257
2.66E-15	3.11136	0.00151763
1.78E-15	4.03899	0.224464
0.673628	3.65007	0.0024037
8.88E-16	3.26115	0.0150442
8.88E-16	2.48331	0.00792176
8.88E-16	1.70548	0.00368755
1.34726	4.81683	0.00341937
2.02088	5.20575	0.00382573
2.69451	5.59467	0.00272167
3.36814	5.98359	0.00120502
8.88E-15	8.07798	0.148148
0.673628	7.68906	0.00828924
1.34726	7.30015	0.00460496
2.02088	6.91123	0.00216536
7.99E-15	7.30015	0.00512624
8.88E-15	8.85582	0.0151372
0.673628	8.4669	0.00184066
1.34726	8.07798	0.00123061
9.77E-15	11.1893	0.00226474
9.77E-15	11.9672	0.00228201
9.77E-15	12.745	0.00134344
3.49787	6.05849	0.695472
2.82424	5.66957	0.0352635
2.15061	5.28065	0.00999014
2.82424	4.89173	0.00204804
1.47699	4.89173	0.0025872
3.49787	6.83633	0.0130471
2.82424	6.44741	0.00344849
2.82424	7.22525	0.0018204
2.15061	6.83633	0.00437165
3.49787	8.392	0.00118249
1.47699	7.22525	0.00254018
3.49787	9.16984	0.00106714
8.88E-15	12.117	0.317831
0.673628	11.7281	0.00793488
1.34726	11.3391	0.00260207
7.99E-15	11.3391	0.0244495
7.99E-15	10.5613	0.00340575
8.88E-15	12.8948	0.119477
0.673628	12.5059	0.0233176
1.34726	12.117	0.004765
2.02088	11.7281	0.00120359
9.77E-15	13.6727	0.00803459
1.34726	13.6727	0.00185441
2.02088	14.0616	0.0015308
3.49787	10.0975	0.108997
2.82424	9.70856	0.00268145
3.49787	9.31964	0.0121164
3.49787	8.5418	0.00307856
3.49787	10.8753	0.0097372
4.1715	10.4864	0.0119835
2.82424	11.2642	0.00148915
2.15061	10.8753	0.00129464
2.15061	11.6532	0.00177301
1.47699	11.2642	0.00146493
6.19238	11.6532	0.0013108
1.47699	12.0421	0.00143579
0.803357	11.6532	0.00103238
6.86601	12.0421	0.00132082
2.95397	5.74447	0.0010577
8.88E-15	16.156	0.0335715
7.99E-15	15.3781	0.00293112
7.11E-15	13.0446	0.00166083
7.99E-15	12.2668	0.00170344
7.55E-15	11.4889	0.00102704
8.88E-15	16.9338	0.0211066
0.673628	16.5449	0.00651194
9.77E-15	17.7116	0.00144159
2.02088	18.1006	0.00169993
2.69451	18.4895	0.00197796
3.36814	18.8784	0.00135496
3.49787	14.1365	0.0398072
4.1715	13.7476	0.00112257
2.82424	13.7476	0.00341788
3.49787	13.3586	0.00157916
3.49787	14.9143	0.0694911
4.1715	14.5254	0.0167412
4.84513	14.1365	0.00559179
5.51875	13.7476	0.0029919
6.19238	13.3586	0.00110218
2.82424	14.5254	0.00851475
2.15061	14.1365	0.00290418
3.49787	15.6922	0.0073046
2.82424	15.3032	0.00146796
3.49787	18.8035	0.00118339
6.99574	12.117	0.20927
6.32211	11.7281	0.0130595
5.64848	11.3391	0.00166848
6.99574	12.8948	0.106939
6.32211	12.5059	0.00149357
6.99574	13.6727	0.00436701
7.66937	13.2837	0.00589035
6.32211	13.2837	0.0108547
5.64848	13.6727	0.00471032
4.97486	14.0616	0.00172616
8.88E-15	20.195	0.0024471
8.88E-15	20.9728	0.117163
0.673628	20.5839	0.0195197
1.34726	20.195	0.00562956
2.02088	19.806	0.00131359
9.77E-15	21.7506	0.0194294
9.77E-15	22.5285	0.00527414
3.49787	18.1755	0.0458293
3.49787	17.3976	0.00170453
3.49787	18.9533	0.219009
4.1715	18.5644	0.0729112
4.84513	18.1755	0.013355
5.51875	17.7865	0.00344759
2.82424	18.5644	0.027776
2.15061	18.1755	0.00467999
3.49787	19.7311	0.0257743
4.1715	19.3422	0.0246292
2.82424	19.3422	0.0013787
3.49787	20.509	0.00387189
2.15061	19.7311	0.00300728
1.47699	20.1201	0.00266626
0.803357	20.509	0.00144557
6.99574	16.156	0.0193928
7.66937	15.767	0.00203133
6.99574	15.3781	0.00148793
6.99574	16.9338	0.0213617
7.66937	16.5449	0.0352898
8.343	16.156	0.00212071
7.66937	17.3227	0.0106962
8.343	16.9338	0.00203105
6.32211	17.3227	0.00274276
5.64848	17.7116	0.00330449
4.97486	18.1006	0.00274839
4.30123	18.4895	0.00142469
7.99E-15	23.4561	0.00186566
7.99E-15	22.6783	0.00216493
7.99E-15	21.9004	0.0012766
8.88E-15	25.0118	0.232858
0.673628	24.6229	0.0326305
1.34726	24.234	0.00550235
9.77E-15	25.7896	0.0646457
0.673628	25.4007	0.0271999
9.77E-15	26.5675	0.0119492
9.77E-15	27.3453	0.00266946
3.49787	22.2145	0.00154971
3.49787	20.6588	0.00151715
3.49787	19.8809	0.00214126
3.49787	19.1031	0.00166527
3.49787	22.9923	0.0230251
4.1715	22.6034	0.00829327
2.82424	22.6034	0.00227978
3.49787	23.7701	0.00497899
4.1715	23.3812	0.0219297
4.84513	23.7701	0.00140162
1.47699	24.1591	0.00187106
6.19238	24.548	0.00109623
0.803357	24.548	0.0021962
6.86601	24.9369	0.00187523
0.129729	24.9369	0.00151598
7.53964	25.3258	0.0016769
6.99574	20.195	0.00167567
6.99574	20.9728	0.0767846
7.66937	20.5839	0.0189559
8.343	20.195	0.00618113
9.01662	19.806	0.003284
9.69025	19.4171	0.00120578
6.32211	20.5839	0.00839201
5.64848	20.195	0.00107122
3.6276	19.0282	0.00102477
6.99574	21.7506	0.00988859
7.66937	21.3617	0.0285647
6.32211	21.3617	0.00165622
6.99574	22.5285	0.00302171
7.66937	22.1396	0.00245686
8.343	21.7506	0.001193
10.4936	18.1755	0.0145295
10.4936	18.9533	0.122327
9.81998	18.5644	0.00520749
10.4936	19.7311	0.00272525
11.1672	19.3422	0.146025
9.81998	19.3422	0.0123315
11.1672	20.1201	0.00844964
9.14635	19.7311	0.00530329
8.47272	20.1201	0.0019501
8.88E-15	28.2729	0.00193809
7.99E-15	27.4951	0.00315437
7.99E-15	26.7173	0.00305783
7.99E-15	25.9394	0.00183106
8.88E-15	29.0508	0.0227325
9.77E-15	29.8286	0.0271751
0.673628	29.4397	0.0139908
9.77E-15	30.6065	0.00145636
0.673628	30.2175	0.00126774
3.36814	30.9954	0.00121601
4.04177	31.3843	0.00106357
3.49787	27.0313	0.0811852
4.1715	26.6424	0.0111875
4.84513	26.2534	0.00360543
2.82424	26.6424	0.00926588
2.15061	26.2534	0.00116199
0.129729	25.0867	0.00116133
3.49787	27.8091	0.0189079
4.1715	27.4202	0.0301744
4.84513	27.0313	0.0023024
3.49787	28.587	0.00658995
4.84513	27.8091	0.00136167
3.49787	29.3648	0.00311615
6.99574	23.4561	0.00136429
6.99574	22.6783	0.00143444
6.99574	25.0118	0.146551
7.66937	24.6229	0.0354199
8.343	24.234	0.00690345
9.01662	23.845	0.00176797
6.32211	24.6229	0.0117165
6.99574	25.7896	0.0253112
7.66937	25.4007	0.245173
8.343	25.0118	0.00438827
9.01662	24.6229	0.00155118
6.99574	26.5675	0.00502801
7.66937	26.1785	0.00645668
8.343	25.7896	0.0188595
5.64848	25.7896	0.0021582
6.99574	27.3453	0.00106925
7.66937	26.9564	0.00172478
9.01662	26.1785	0.00206365
4.97486	26.1785	0.00182661
11.1672	19.492	0.00109127
10.4936	22.9923	0.0131975
11.1672	22.6034	0.0181079
11.1672	23.3812	0.0817466
9.81998	23.3812	0.00186507
11.1672	24.1591	0.00176362
11.8409	23.7701	0.0087925
9.14635	23.7701	0.00221677
12.5145	24.1591	0.00175566
9.14635	24.548	0.00102792
8.47272	24.1591	0.00180606
14.6651	26.0288	0.0010027
8.88E-15	32.3119	0.00202725
8.88E-15	33.0898	0.0421257
0.673628	32.7009	0.00298359
9.77E-15	33.8676	0.0223009
0.673628	33.4787	0.0144459
9.77E-15	34.6455	0.00411305
9.77E-15	35.4233	0.00397385
9.77E-15	36.2011	0.0028035
9.77E-15	36.979	0.00120269
3.49787	30.2924	0.0101678
3.49787	29.5146	0.00481339
3.49787	28.7368	0.00190927
3.49787	31.0703	0.129775
4.1715	30.6814	0.00460101
2.82424	30.6814	0.0069008
3.49787	31.8481	0.1017
4.1715	31.4592	0.173634
4.84513	31.0703	0.00970496
5.51875	30.6814	0.00117179
2.82424	31.4592	0.00921931
3.49787	32.626	0.0122261
4.84513	31.8481	0.0111843
2.82424	32.237	0.00331406
3.49787	33.4038	0.0045816
5.51875	32.237	0.00108183
3.49787	34.1816	0.00137338
6.99574	28.2729	0.00123563
6.99574	27.4951	0.00192213
7.66937	27.1062	0.00110731
6.99574	26.7173	0.001799
6.99574	25.9394	0.00103783
6.99574	29.0508	0.0127224
6.99574	29.8286	0.0106054
7.66937	29.4397	0.0905115
8.343	29.0508	0.00170002
8.343	29.8286	0.00985977
9.01662	30.2175	0.00194907
4.97486	30.9954	0.00102406
4.30123	31.3843	0.001024
11.0375	31.3843	0.00101381
11.7111	31.7732	0.00120592
10.4936	27.0313	0.0233596
11.1672	26.6424	0.00380747
11.8409	26.2534	0.00193138
12.5145	25.8645	0.00114727
8.47272	25.8645	0.00174892
7.7991	25.4756	0.0021424
7.12547	25.0867	0.00150532
10.4936	27.8091	0.00288093
11.1672	27.4202	0.129294
11.8409	27.0313	0.00667056
12.5145	26.6424	0.00380349
13.1881	26.2534	0.00180841
10.4936	28.587	0.00169096
11.1672	28.198	0.00872634
11.8409	27.8091	0.00557216
11.1672	28.9759	0.00429808
11.1672	29.7537	0.00175044
13.9915	25.0118	0.02638
11.9706	23.845	0.00100703
13.9915	25.7896	0.00162762
14.6651	25.4007	0.59368
13.3179	25.4007	0.0031099
14.6651	26.1785	0.0329339
13.3179	26.1785	0.00322269
12.6442	25.7896	0.00141645
14.6651	26.9564	0.00817117
15.3387	26.5675	0.00207801
12.6442	26.5675	0.00196585
14.6651	27.7342	0.00175159
8.88E-15	36.3509	0.014089
7.99E-15	35.5731	0.00387668
8.88E-15	37.1288	0.0827788
9.77E-15	37.9066	0.205212
0.673628	37.5177	0.0408889
1.34726	37.1288	0.00138143
9.77E-15	38.6844	0.00375302
0.673628	38.2955	0.0215864
9.77E-15	39.4623	0.00386951
1.34726	38.6844	0.00330478
9.77E-15	40.2401	0.00257918
9.77E-15	41.018	0.001084
3.49787	34.3314	0.00597757
3.49787	33.5536	0.00362468
3.49787	32.7758	0.00157396
3.49787	35.1093	0.0187951
3.49787	35.8871	0.0627186
4.1715	35.4982	0.0382557
4.84513	35.1093	0.00158137
2.82424	35.4982	0.00147385
3.49787	36.6649	0.00170527
4.1715	36.276	0.00681295
4.84513	35.8871	0.00344739
2.82424	36.276	0.00599729
4.84513	36.6649	0.00221244
0.129729	37.8317	0.00107018
6.99574	33.0898	0.0188942
4.97486	31.923	0.00112166
4.30123	31.5341	0.00136562
6.99574	33.8676	0.011343
7.66937	33.4787	0.0959476
8.343	33.0898	0.00994773
9.01662	32.7009	0.0024633
6.99574	34.6455	0.00239518
8.343	33.8676	0.00290133
6.99574	35.4233	0.00233889
7.66937	35.0344	0.00149056
6.99574	36.2011	0.00162668
7.66937	35.8122	0.00139668
10.4936	30.2924	0.00236399
11.1672	29.9035	0.00265849
10.4936	29.5146	0.00118654
11.1672	29.1257	0.00188078
10.4936	31.0703	0.0252072
8.47272	29.9035	0.00113362
10.4936	31.8481	0.0143229
11.1672	31.4592	0.638337
11.8409	31.0703	0.0303026
12.5145	30.6814	0.00865656
13.1881	30.2924	0.00224077
10.4936	32.626	0.00223817
11.1672	32.237	0.00561347
11.8409	31.8481	0.0375195
12.5145	31.4592	0.00202109
11.1672	33.0149	0.00445247
12.5145	32.237	0.00945125
9.14635	32.626	0.00115478
11.1672	33.7927	0.00211409
13.1881	32.626	0.0020715
8.47272	33.0149	0.00114147
14.6651	27.884	0.00229824
14.6651	27.1062	0.00342075
14.6651	26.3283	0.0028256
14.6651	25.5505	0.00147333
14.6651	29.4397	0.203331
15.3387	29.0508	0.00165901
14.6651	30.2175	0.00248775
15.3387	29.8286	0.0153267
13.3179	30.2175	0.00307556
16.0124	30.2175	0.0068813
12.6442	30.6065	0.0034383
16.686	30.6065	0.00266199
11.9706	30.9954	0.00245024
11.297	31.3843	0.00108267
8.88E-15	40.3899	0.00679525
7.99E-15	39.6121	0.00198224
8.88E-15	41.1678	0.0215685
9.77E-15	41.9456	0.114934
0.673628	41.5567	0.00266096
0.673628	42.3345	0.0179673
1.34726	42.7234	0.00477561
3.49787	39.1483	0.00914605
3.49787	39.9261	0.0218265
4.1715	39.5372	0.0312647
4.84513	39.1483	0.00257042
6.86601	37.9815	0.0016296
7.53964	37.5926	0.00169981
8.21327	37.2037	0.00106562
2.82424	39.5372	0.00122103
1.47699	38.7593	0.00129143
0.803357	38.3704	0.00181336
0.129729	37.9815	0.00143152
4.1715	40.315	0.00423785
2.82424	40.315	0.00169956
3.49787	41.4818	0.00109766
3.49787	42.2596	0.00225235
3.49787	43.0375	0.00218136
3.49787	43.8153	0.00125193
6.99574	36.3509	0.00616918
7.66937	35.962	0.00203402
6.99574	35.5731	0.0016762
6.99574	37.1288	0.0336314
7.66937	36.7398	0.00484003
6.99574	37.9066	0.119064
7.66937	37.5177	0.313153
8.343	37.1288	0.0241191
9.01662	36.7398	0.00336964
5.64848	37.1288	0.00123211
4.97486	36.7398	0.00128957
6.99574	38.6844	0.00225026
7.66937	38.2955	0.0155006
8.343	37.9066	0.0106398
6.32211	38.2955	0.0079109
6.99574	39.4623	0.00241521
8.343	38.6844	0.00340437
9.01662	38.2955	0.00282833
6.99574	40.2401	0.0015542
10.4936	34.3314	0.00155401
11.1672	33.9425	0.00451676
10.4936	33.5536	0.00104169
11.1672	33.1647	0.00250784
10.4936	35.1093	0.00289516
11.1672	34.7204	0.00659298
10.4936	35.8871	0.0144209
11.1672	35.4982	0.150283
11.8409	35.1093	0.00580963
11.1672	36.276	0.00110249
11.8409	35.8871	0.0102366
12.5145	36.276	0.00480774
13.1881	36.6649	0.00190736
8.47272	37.0539	0.00218142
7.7991	37.4428	0.00221297
7.12547	37.8317	0.00134463
14.6651	32.7009	0.00102287
13.3179	32.7009	0.00239516
12.6442	32.3119	0.00351812
11.9706	31.923	0.00294289
11.297	31.5341	0.00154454
14.6651	33.4787	0.218737
15.3387	33.0898	0.0138852
16.0124	32.7009	0.00716539
16.686	32.3119	0.00328792
14.6651	34.2565	0.0027044
15.3387	33.8676	0.00359416
14.6651	35.0344	0.00454022
14.6651	35.8122	0.00415036
14.6651	36.5901	0.00251329
17.4893	31.0703	0.00579123
16.8157	30.6814	0.00664481
16.1421	30.2924	0.00426191
15.4685	29.9035	0.00187673
17.4893	31.8481	0.0118683
18.163	31.4592	0.986892
18.163	32.237	0.0193409
16.8157	32.237	0.00844586
18.163	33.0149	0.00989211
16.1421	32.626	0.00452063
18.163	33.7927	0.00434848
15.4685	33.0149	0.00173558
18.163	34.5706	0.00135789
8.88E-15	45.2068	0.00257801
9.77E-15	45.9846	0.02366
0.673628	45.5957	0.00164598
2.02088	44.8178	0.00152803
2.69451	44.4289	0.00220444
3.36814	44.04	0.00176929
9.77E-15	46.7624	0.0153502
0.673628	46.3735	0.00663955
9.77E-15	49.0959	0.00151814
9.77E-15	49.8738	0.00205151
9.77E-15	50.6516	0.00155153
3.49787	42.4094	0.00610472
3.49787	43.1873	0.0346598
3.49787	43.9651	0.228969
4.1715	43.5762	0.0494421
4.84513	43.1873	0.00195261
2.15061	43.1873	0.00192067
1.47699	42.7983	0.00233857
0.803357	42.4094	0.0015045
3.49787	44.7429	0.0127684
4.1715	44.354	0.0630328
2.82424	44.354	0.0294093
4.84513	44.7429	0.0119222
2.15061	44.7429	0.00452081
5.51875	45.1319	0.00275902
6.99574	40.3899	0.00380616
7.66937	40.001	0.0011619
6.99574	39.6121	0.00119417
6.99574	41.1678	0.0105219
7.66937	40.7788	0.00353929
6.99574	41.9456	0.0720366
7.66937	41.5567	0.0446654
8.343	41.1678	0.00216335
7.66937	42.3345	0.0150483
8.343	41.9456	0.00174812
6.32211	42.3345	0.0074854
8.343	42.7234	0.00532903
9.01662	42.3345	0.00102354
9.01662	43.1124	0.00254209
3.6276	43.8902	0.00136436
2.95397	44.2791	0.00103518
11.1672	38.7593	0.00171515
9.81998	38.7593	0.00101001
9.14635	38.3704	0.00147179
8.47272	37.9815	0.00121503
10.4936	39.9261	0.00957731
11.1672	39.5372	0.111945
11.8409	39.1483	0.012031
12.5145	38.7593	0.00294491
15.209	37.2037	0.00115109
9.14635	39.1483	0.00142071
8.47272	38.7593	0.00131677
11.1672	40.315	0.00688222
11.1672	42.6485	0.00144769
11.1672	43.4264	0.00121578
14.6651	35.962	0.00955464
14.6651	35.1842	0.00277589
13.9915	37.1288	0.00131841
14.6651	36.7398	0.0303743
15.3387	36.3509	0.00186721
13.3179	36.7398	0.0037976
12.6442	36.3509	0.00266489
11.9706	35.962	0.00119884
13.9915	37.9066	0.0120356
14.6651	37.5177	0.736634
15.3387	37.1288	0.03893
16.0124	36.7398	0.0109505
16.686	36.3509	0.00283274
13.3179	37.5177	0.00139837
14.6651	38.2955	0.00517235
15.3387	37.9066	0.00894598
15.3387	38.6844	0.00114137
16.0124	38.2955	0.0060701
12.6442	38.6844	0.0014533
14.6651	39.8512	0.00164518
16.686	38.6844	0.00292107
11.9706	39.0734	0.0014129
14.6651	40.629	0.00115478
18.163	33.9425	0.00785318
18.163	33.1647	0.00426316
18.163	32.3868	0.00147114
17.4893	35.1093	0.00171819
18.163	34.7204	0.0127596
17.4893	35.8871	0.0010931
18.163	35.4982	0.236397
18.8366	35.1093	0.00294995
18.8366	35.8871	0.00299946
16.8157	36.276	0.00365464
19.5102	36.276	0.00466867
16.1421	36.6649	0.00408744
20.1839	36.6649	0.00422369
15.4685	37.0539	0.00291139
20.8575	37.0539	0.00257581
14.7948	37.4428	0.00128797
8.88E-15	48.4679	0.00135943
8.88E-15	49.2457	0.015831
9.77E-15	50.0236	0.172818
1.34726	49.2457	0.00158738
2.02088	48.8568	0.00182149
2.69451	48.4679	0.00112959
9.77E-15	50.8014	0.183725
0.673628	50.4125	0.036437
9.77E-15	51.5793	0.0135054
0.673628	51.1903	0.00355508
1.34726	50.8014	0.00716088
9.77E-15	52.3571	0.00103859
1.34726	51.5793	0.00103809
2.02088	51.1903	0.00162428
3.49787	46.4484	0.00197366
3.49787	47.2262	0.0114489
3.49787	48.0041	0.0898054
4.1715	47.6152	0.00215877
2.82424	47.6152	0.00120629
3.49787	48.7819	0.0181311
4.1715	48.393	0.0201368
2.82424	48.393	0.0121672
4.84513	48.7819	0.00668007
2.82424	49.1708	0.00135869
2.15061	48.7819	0.00347047
5.51875	49.1708	0.00311084
6.99574	45.9846	0.0215205
7.66937	45.5957	0.0221042
8.343	45.2068	0.0016963
10.3639	44.04	0.00116858
11.0375	43.6511	0.00120521
6.32211	45.5957	0.00174212
5.64848	45.2068	0.00284564
4.97486	44.8178	0.00278652
4.30123	44.4289	0.00169371
6.99574	46.7624	0.00831867
7.66937	46.3735	0.0277588
8.343	45.9846	0.00114728
7.66937	47.1513	0.00130377
8.343	46.7624	0.00176079
6.99574	49.8738	0.0011979
11.1672	42.0205	0.00214481
10.4936	43.1873	0.00282056
11.1672	42.7983	0.0139343
10.4936	43.9651	0.111254
11.1672	43.5762	0.242926
11.8409	43.1873	0.0164418
12.5145	42.7983	0.00217789
9.81998	43.5762	0.00886956
9.14635	43.1873	0.00436892
8.47272	42.7983	0.00182787
10.4936	44.7429	0.00319027
11.1672	44.354	0.0856112
9.81998	44.354	0.00548654
11.1672	45.1319	0.00258307
11.8409	44.7429	0.0105779
12.5145	45.1319	0.00413842
13.1881	45.5208	0.00131214
14.6651	40.001	0.00390359
14.6651	40.7788	0.0129334
13.9915	41.9456	0.0128484
14.6651	41.5567	0.123094
15.3387	41.1678	0.00362073
14.6651	42.3345	0.00765314
15.3387	42.7234	0.00170969
16.0124	42.3345	0.0019916
16.0124	43.1124	0.00168082
16.686	42.7234	0.00182959
11.9706	43.1124	0.00158717
16.686	43.5013	0.00117874
17.3596	43.1124	0.00111654
11.297	43.5013	0.00160332
17.4893	39.1483	0.00776512
18.163	38.7593	0.00520388
16.8157	38.7593	0.00503636
16.1421	38.3704	0.00274539
17.4893	39.9261	0.00111929
18.163	39.5372	0.170312
18.8366	39.1483	0.0100136
19.5102	38.7593	0.00541648
20.1839	38.3704	0.00252466
18.163	40.315	0.00814512
18.163	41.8707	0.00163293
18.163	42.6485	0.00269048
18.163	43.4264	0.00229237
18.163	44.2042	0.00116195
20.9872	36.3509	0.0018107
20.9872	37.1288	0.0350019
20.3136	36.7398	0.0111032
19.64	36.3509	0.00332178
20.9872	37.9066	0.00571811
21.6608	37.5177	0.790598
21.6608	38.2955	0.00428444
20.3136	38.2955	0.00559929
19.64	38.6844	0.00314728
21.6608	39.8512	0.00185286
18.9663	39.0734	0.00122448
21.6608	40.629	0.00129106
7.99E-15	51.7291	0.00127627
7.99E-15	50.9512	0.00196229
7.99E-15	50.1734	0.00154447
8.88E-15	53.2847	0.00191105
9.77E-15	54.0626	0.035013
9.77E-15	54.8404	0.102755
0.673628	54.4515	0.00526253
9.77E-15	55.6183	0.00419361
0.673628	55.2293	0.00627815
1.34726	54.8404	0.00245586
1.34726	55.6183	0.00314372
2.02088	55.2293	0.00126856
2.02088	56.0072	0.00128076
3.49787	52.0431	0.0148635
2.82424	51.6542	0.00131628
2.15061	51.2652	0.00210066
1.47699	50.8763	0.00201783
0.803357	50.4874	0.00120348
3.49787	52.8209	0.07255
4.1715	52.432	0.0158137
3.49787	53.5988	0.00820033
2.82424	53.2098	0.00142485
3.49787	54.3766	0.00128118
3.49787	56.7101	0.00114292
3.49787	57.488	0.00110332
6.99574	49.2457	0.00769234
6.99574	50.0236	0.143525
7.66937	49.6347	0.020643
6.32211	49.6347	0.0113868
5.64848	49.2457	0.00553615
4.97486	48.8568	0.00233935
6.99574	50.8014	0.117779
7.66937	50.4125	0.113909
8.343	50.0236	0.00362237
6.32211	50.4125	0.00612532
6.99574	51.5793	0.00681599
7.66937	51.1903	0.00163147
8.343	50.8014	0.013842
6.32211	51.1903	0.00606922
9.01662	51.1903	0.00534442
9.69025	51.5793	0.0017161
10.4936	47.2262	0.00293813
11.1672	46.8373	0.00215631
10.4936	48.0041	0.0424117
11.1672	47.6152	0.0243805
9.81998	47.6152	0.00232052
10.4936	48.7819	0.00784877
11.1672	48.393	0.0207317
9.81998	48.393	0.00291724
11.8409	48.7819	0.00369062
12.5145	49.1708	0.00356914
13.1881	49.5598	0.00254721
13.8618	49.9487	0.00110657
13.9915	45.2068	0.00120465
14.6651	44.8178	0.00201114
13.3179	44.8178	0.00111429
13.9915	45.9846	0.0152675
14.6651	45.5957	0.0524333
15.3387	45.2068	0.00482682
16.0124	44.8178	0.00126596
13.3179	45.5957	0.00487649
12.6442	45.2068	0.00296992
11.9706	44.8178	0.00130628
14.6651	46.3735	0.0559871
15.3387	45.9846	0.00582202
16.0124	45.5957	0.00218013
14.6651	47.1513	0.0049854
15.3387	46.7624	0.00163524
14.6651	49.4849	0.00106548
14.6651	50.2627	0.00120343
18.163	42.0205	0.0049569
17.4893	43.1873	0.00872558
18.163	42.7983	0.0298224
18.8366	42.4094	0.00103309
16.8157	42.7983	0.00338349
16.1421	42.4094	0.00106304
17.4893	43.9651	0.020976
18.163	43.5762	0.396192
18.8366	43.1873	0.012477
19.5102	42.7983	0.00387785
20.1839	42.4094	0.00101886
16.8157	43.5762	0.0042133
16.1421	43.1873	0.00119505
18.163	44.354	0.0926096
18.8366	43.9651	0.012929
19.5102	43.5762	0.00291485
18.163	45.1319	0.00493902
18.8366	44.7429	0.00185727
16.8157	45.1319	0.00152925
19.5102	45.1319	0.00204991
16.1421	45.5208	0.00121531
20.1839	45.5208	0.00136268
21.6608	40.001	0.00428381
20.9872	41.1678	0.00307535
21.6608	40.7788	0.0142912
21.6608	41.5567	0.133555
20.9872	42.7234	0.00115263
21.6608	42.3345	0.0068998
22.3345	41.9456	0.00699258
20.3136	42.3345	0.00172295
20.3136	43.1124	0.00135708
19.64	42.7234	0.00194061
23.6817	42.7234	0.00107364
19.64	43.5013	0.00108408
18.9663	43.1124	0.00136998
24.3554	43.1124	0.00174701
25.029	43.5013	0.00149138
9.77E-15	58.1016	0.00202813
9.77E-15	58.8794	0.189385
1.34726	58.1016	0.00196061
2.02088	57.7126	0.00288073
2.69451	57.3237	0.0023928
3.36814	56.9348	0.00125684
9.77E-15	59.6572	0.017089
0.673628	59.2683	0.00210284
9.77E-15	60.4351	0.00688802
9.77E-15	61.2129	0.00224685
3.49787	56.0821	0.0427781
2.82424	55.6932	0.0037282
2.15061	55.3042	0.00192642
3.49787	56.8599	0.536281
4.1715	56.471	0.0278908
2.15061	56.0821	0.00189069
1.47699	55.6932	0.00150873
3.49787	57.6377	0.0337335
4.1715	57.2488	0.0030824
4.84513	56.8599	0.00389178
2.82424	57.2488	0.0280716
3.49787	58.4156	0.00745113
4.84513	57.6377	0.0033378
5.51875	57.2488	0.00157074
2.82424	58.0267	0.00195677
2.15061	57.6377	0.0071599
3.49787	59.1934	0.0013201
5.51875	58.0267	0.00172966
1.47699	58.0267	0.00156414
6.99574	50.9512	0.00109493
6.99574	53.2847	0.00113543
6.99574	54.0626	0.0267629
6.32211	53.6737	0.00133223
6.99574	54.8404	0.0720771
7.66937	54.4515	0.0141242
6.32211	54.4515	0.00101693
6.99574	55.6183	0.00190926
8.343	54.8404	0.00270739
6.32211	55.2293	0.0075824
9.01662	55.2293	0.00262526
5.64848	55.6183	0.00152924
9.69025	55.6183	0.00185525
10.4936	52.0431	0.0198352
11.1672	51.6542	0.00352716
9.81998	51.6542	0.00600436
9.14635	51.2652	0.00360576
8.47272	50.8763	0.00157903
10.4936	52.8209	0.0259239
11.1672	52.432	0.0701294
11.8409	52.0431	0.00720384
10.4936	53.5988	0.00232086
11.1672	53.2098	0.00801966
11.8409	52.8209	0.0021359
11.1672	53.9877	0.00224078
14.6651	48.8568	0.00350704
13.9915	50.0236	0.0806051
14.6651	49.6347	0.0698247
15.3387	49.2457	0.00201619
13.3179	49.6347	0.0140053
12.6442	49.2457	0.00399431
13.9915	50.8014	0.0213532
14.6651	50.4125	0.201195
15.3387	50.0236	0.0219668
16.0124	49.6347	0.00371175
14.6651	51.1903	0.0199624
15.3387	50.8014	0.00372329
14.6651	51.9682	0.00263306
16.0124	51.1903	0.0039616
16.686	51.5793	0.00278655
17.3596	51.9682	0.00128495
18.163	44.5038	0.00135057
18.163	43.726	0.00165373
18.163	42.9481	0.00115123
18.163	46.8373	0.00463452
17.4893	48.0041	0.00756776
18.163	47.6152	0.045869
18.163	48.393	0.0192401
18.8366	48.0041	0.00462059
18.163	49.1708	0.00107238
16.1421	49.5598	0.0014944
20.1839	49.5598	0.00186936
15.4685	49.9487	0.0017131
20.8575	49.9487	0.00182131
14.7948	50.3376	0.00115944
21.5311	50.3376	0.0010651
20.9872	45.2068	0.00474516
21.6608	44.8178	0.0023247
20.3136	44.8178	0.00150742
20.9872	45.9846	0.00719639
21.6608	45.5957	0.0561513
22.3345	45.2068	0.00199205
23.0081	44.8178	0.00137141
20.3136	45.5957	0.00277435
20.9872	46.7624	0.00121961
21.6608	46.3735	0.0594522
22.3345	45.9846	0.013724
23.0081	45.5957	0.00479333
23.6817	45.2068	0.00259955
21.6608	47.1513	0.00553112
21.6608	49.4849	0.00119982
21.6608	50.2627	0.00135415
24.4851	42.4094	0.00108618
24.4851	43.1873	0.0182452
23.8115	42.7983	0.00293886
25.1587	43.5762	0.28579
24.4851	44.7429	0.00902706
25.1587	44.354	0.088015
25.1587	45.1319	0.00321369
25.8323	44.7429	0.00169479
23.8115	45.1319	0.00395521
23.1378	45.5208	0.00143807
8.88E-15	60.5849	0.00345747
7.99E-15	59.807	0.00162333
8.88E-15	61.3627	0.0044607
9.77E-15	62.1406	0.00137757
9.77E-15	62.9184	0.96113
0.673628	62.5295	0.0051978
1.34726	62.1406	0.00631992
2.02088	61.7516	0.00408214
2.69451	61.3627	0.00180048
9.77E-15	63.6962	0.0267756
0.673628	63.3073	0.0183622
9.77E-15	64.4741	0.0111502
1.34726	63.6962	0.00980629
9.77E-15	65.2519	0.0042764
2.02088	64.0852	0.00450849
9.77E-15	66.0298	0.00116227
2.69451	64.4741	0.00150869
3.49787	58.5654	0.00297526
3.49787	57.7875	0.00292651
3.49787	57.0097	0.00178118
3.49787	59.3432	0.00134505
3.49787	60.8989	0.197037
4.1715	60.51	0.00105128
3.49787	61.6767	0.00350398
4.1715	61.2878	0.00215436
2.82424	61.2878	0.0147421
4.84513	61.6767	0.00379186
2.15061	61.6767	0.00665238
5.51875	62.0657	0.00343812
1.47699	62.0657	0.00257944
6.19238	62.4546	0.00210346
6.99574	58.1016	0.00508641
6.32211	57.7126	0.00219533
5.64848	57.3237	0.00143279
6.99574	58.8794	0.126394
7.66937	58.4905	0.0229903
9.69025	57.3237	0.00168268
10.3639	56.9348	0.00206095
11.0375	56.5459	0.00144637
6.32211	58.4905	0.00484323
5.64848	58.1016	0.00339693
4.97486	57.7126	0.00188528
6.99574	59.6572	0.0101367
7.66937	59.2683	0.00198593
6.32211	59.2683	0.00529672
6.99574	60.4351	0.00429189
7.66937	60.0462	0.00132804
6.99574	61.2129	0.00144453
11.1672	54.1375	0.00115658
10.4936	56.0821	0.0476273
9.81998	55.6932	0.00864118
9.14635	55.3042	0.00247103
10.4936	56.8599	0.237747
11.1672	56.471	0.144934
11.8409	56.0821	0.0111878
9.81998	56.471	0.002304
9.14635	56.0821	0.00120284
10.4936	57.6377	0.00830632
11.1672	57.2488	0.0176444
11.8409	56.8599	0.00271138
9.81998	57.2488	0.0180173
10.4936	58.4156	0.00182474
11.1672	58.0267	0.00358557
12.5145	57.2488	0.00296099
9.14635	57.6377	0.0019529
13.1881	57.6377	0.00203727
14.6651	52.118	0.00104268
14.6651	51.3401	0.00187733
14.6651	50.5623	0.00169327
13.9915	54.0626	0.0117555
14.6651	53.6737	0.00345955
13.9915	54.8404	0.0210016
14.6651	54.4515	0.0228601
15.3387	54.0626	0.00207975
14.6651	55.2293	0.00317766
13.3179	55.2293	0.00132853
16.0124	55.2293	0.00107637
16.686	55.6183	0.00226483
11.9706	56.0072	0.00105696
17.3596	56.0072	0.00224349
11.297	56.3961	0.00180279
18.0332	56.3961	0.00133435
10.6233	56.785	0.00160954
17.4893	52.0431	0.0200239
18.163	51.6542	0.00564392
16.8157	51.6542	0.00617689
16.1421	51.2652	0.00177654
18.163	52.432	0.113712
18.8366	52.0431	0.0186552
19.5102	51.6542	0.00542249
20.1839	51.2652	0.001274
18.163	53.2098	0.0177249
18.163	53.9877	0.00431762
20.9872	49.2457	0.00181774
21.6608	48.8568	0.00407042
20.9872	50.0236	0.0285825
21.6608	49.6347	0.0764405
20.3136	49.6347	0.00517902
20.9872	50.8014	0.00133441
21.6608	50.4125	0.211315
22.3345	50.0236	0.0686394
23.0081	49.6347	0.0126143
23.6817	49.2457	0.00325237
21.6608	51.1903	0.0231691
22.3345	50.8014	0.0112278
20.3136	51.1903	0.0029216
21.6608	51.9682	0.0030849
19.64	51.5793	0.00258158
18.9663	51.9682	0.00139501
24.3554	51.9682	0.00106533
25.1587	43.726	0.00106567
25.1587	46.8373	0.00280182
25.1587	47.6152	0.0301798
25.8323	47.2262	0.0017289
24.4851	48.7819	0.0026418
25.1587	48.393	0.0203678
25.8323	48.0041	0.0332433
26.506	47.6152	0.00196673
25.8323	48.7819	0.00573746
26.506	48.393	0.00183729
23.8115	49.1708	0.0031842
23.1378	49.5598	0.00264535
22.4642	49.9487	0.00136888
8.88E-15	64.6239	0.00470316
7.99E-15	63.846	0.00198348
8.88E-15	65.4017	0.0074514
9.77E-15	66.1796	0.0100258
9.77E-15	66.9574	0.245817
0.673628	66.5685	0.00207604
0.673628	67.3463	0.00324285
1.34726	67.7352	0.00490772
2.02088	68.1241	0.00443655
2.69451	68.5131	0.00270673
3.49787	64.9379	0.228573
4.84513	64.1601	0.00252185
5.51875	63.7711	0.00370764
6.19238	63.3822	0.00310361
6.86601	62.9933	0.00163024
2.82424	64.549	0.0116124
2.15061	64.1601	0.0070328
1.47699	63.7711	0.0037769
0.803357	63.3822	0.00129665
3.49787	65.7157	0.00547234
2.82424	65.3268	0.00411858
3.49787	66.4936	0.00578304
3.49787	67.2714	0.00442193
3.49787	68.0492	0.00229142
6.99574	60.5849	0.00186657
6.99574	61.3627	0.002055
7.66937	60.9738	0.00103379
7.66937	61.7516	0.0017727
6.99574	62.9184	0.667203
7.66937	62.5295	0.0244789
9.69025	61.3627	0.00120961
6.32211	62.5295	0.0254731
5.64848	62.1406	0.0083594
4.97486	61.7516	0.00251891
6.99574	63.6962	0.0113816
7.66937	63.3073	0.00636267
6.32211	63.3073	0.0403574
5.64848	62.9184	0.001756
6.99574	64.4741	0.0058689
7.66937	64.0852	0.00141022
5.64848	63.6962	0.010147
6.99574	65.2519	0.00235512
9.01662	64.0852	0.00155609
4.97486	64.0852	0.00222744
9.69025	64.4741	0.00120024
10.4936	58.5654	0.001065
11.1672	58.1765	0.00160402
10.4936	57.7875	0.00102899
11.1672	57.3986	0.00106354
11.1672	58.9543	0.00146063
10.4936	60.8989	0.0951664
11.1672	60.51	0.0122059
9.81998	60.51	0.00119633
11.1672	61.2878	0.00591665
9.81998	61.2878	0.0104699
9.14635	61.6767	0.00206251
13.1881	62.4546	0.00109016
7.12547	62.8435	0.00108131
6.45184	63.2324	0.00128566
13.9915	58.1016	0.012978
13.3179	57.7126	0.00437462
12.6442	57.3237	0.00132731
13.9915	58.8794	0.0315852
14.6651	58.4905	0.0847406
15.3387	58.1016	0.0099131
16.0124	57.7126	0.00122706
18.0332	56.5459	0.00125185
18.7069	56.157	0.00109639
13.3179	58.4905	0.00212964
13.9915	59.6572	0.00137381
14.6651	59.2683	0.0174973
13.3179	59.2683	0.00149771
14.6651	60.0462	0.0062051
14.6651	60.824	0.00259061
18.163	54.1375	0.00177195
18.163	53.3596	0.00127718
17.4893	56.0821	0.039804
16.8157	55.6932	0.00715746
16.1421	55.3042	0.0010147
17.4893	56.8599	0.0288737
18.163	56.471	0.241667
18.8366	56.0821	0.0358546
19.5102	55.6932	0.00604322
18.163	57.2488	0.0565701
18.8366	56.8599	0.0138867
18.163	58.0267	0.0105382
18.163	58.8045	0.0020833
15.4685	58.0267	0.00100489
20.8575	58.0267	0.00121647
21.6608	52.118	0.00112888
21.6608	51.3401	0.0020664
21.6608	50.5623	0.00187962
21.6608	49.7845	0.00101952
20.9872	54.0626	0.00289596
21.6608	53.6737	0.00395517
21.6608	54.4515	0.0238229
22.3345	54.0626	0.00938779
21.6608	55.2293	0.00407586
22.3345	54.8404	0.0141276
19.64	55.6183	0.00197379
18.9663	56.0072	0.00233215
24.3554	56.0072	0.00145484
18.2927	56.3961	0.00161791
25.029	56.3961	0.00198482
25.7026	56.785	0.00153268
24.4851	52.0431	0.00951247
25.1587	51.6542	0.00415731
23.8115	51.6542	0.00162559
24.4851	52.8209	0.00180341
25.1587	52.432	0.0822602
25.8323	52.0431	0.0206495
26.506	51.6542	0.00661033
27.1796	51.2652	0.00349005
27.8532	50.8763	0.00127631
25.1587	53.2098	0.0105369
25.8323	52.8209	0.0179772
25.1587	53.9877	0.00279643
25.8323	53.5988	0.00144133
27.983	50.0236	0.00547517
28.6566	49.6347	0.0296823
27.983	50.8014	0.0133378
28.6566	50.4125	0.132571
28.6566	51.1903	0.00397882
29.3302	50.8014	0.0963092
27.3093	51.1903	0.00571545
29.3302	51.5793	0.00493781
26.6357	51.5793	0.00210844
9.77E-15	70.2185	0.00507842
9.77E-15	70.9964	0.192282
0.673628	70.6075	0.00921014
1.34726	70.2185	0.00580482
2.02088	69.8296	0.00314461
2.69451	69.4407	0.00109541
9.77E-15	71.7742	0.00336646
9.77E-15	73.3299	0.00241211
9.77E-15	74.1077	0.00304612
9.77E-15	74.8856	0.00222337
3.49787	66.6434	0.00338184
3.49787	67.4212	0.0102127
3.49787	68.199	0.0286198
2.82424	67.8101	0.00154198
3.49787	68.9769	0.825467
4.1715	68.588	0.00258052
4.84513	68.199	0.00475413
5.51875	67.8101	0.00321364
6.19238	67.4212	0.001433
2.82424	68.588	0.0378412
2.15061	68.199	0.0118994
1.47699	67.8101	0.00355146
4.1715	69.3658	0.0037112
2.82424	69.3658	0.0123461
3.49787	70.5326	0.00189988
2.15061	69.7547	0.00747068
3.49787	71.3104	0.00234485
5.51875	70.1436	0.00220007
1.47699	70.1436	0.00351987
3.49787	72.0882	0.00134469
6.19238	70.5326	0.00165924
0.803357	70.5326	0.00118671
6.99574	64.6239	0.00302226
6.99574	63.846	0.00129445
6.99574	65.4017	0.00471445
6.99574	66.1796	0.00564631
7.66937	65.7906	0.00112631
6.99574	66.9574	0.169589
7.66937	66.5685	0.00205187
6.32211	66.5685	0.0056744
7.66937	67.3463	0.00767807
6.32211	67.3463	0.012028
5.64848	67.7352	0.00554496
9.01662	68.1241	0.00152842
4.97486	68.1241	0.00217841
9.69025	68.5131	0.00252702
10.3639	68.902	0.00217019
11.0375	69.2909	0.00113221
10.4936	64.9379	0.107479
11.1672	64.549	0.0204642
13.1881	63.3822	0.00133748
13.8618	62.9933	0.00163124
14.5354	62.6044	0.00114399
9.81998	64.549	0.0104811
9.14635	64.1601	0.00310403
10.4936	65.7157	0.00129849
11.1672	65.3268	0.00927724
9.81998	65.3268	0.00375265
10.4936	66.4936	0.00215551
11.1672	66.1047	0.00258262
10.4936	67.2714	0.00169198
11.1672	66.8825	0.00216205
11.1672	67.6603	0.00130448
14.6651	60.196	0.00198993
14.6651	60.9738	0.00435807
13.9915	62.1406	0.00728899
14.6651	61.7516	0.00782925
13.3179	61.7516	0.00147453
13.9915	62.9184	0.19885
14.6651	62.5295	0.136059
15.3387	62.1406	0.00853042
13.3179	62.5295	0.0101764
12.6442	62.1406	0.00153559
14.6651	63.3073	0.0824553
15.3387	62.9184	0.00499948
13.3179	63.3073	0.0137645
14.6651	64.0852	0.011547
15.3387	63.6962	0.00197051
12.6442	63.6962	0.00140253
14.6651	64.863	0.00392472
14.6651	65.6408	0.00100688
18.163	58.1765	0.0030079
18.163	57.3986	0.00209623
18.163	58.9543	0.00257379
17.4893	60.1211	0.00129034
17.4893	60.8989	0.0167741
18.163	60.51	0.0229866
18.8366	60.1211	0.00124039
18.163	61.2878	0.0211189
18.8366	60.8989	0.00989237
18.163	62.0657	0.00113377
20.8575	62.0657	0.00107332
14.7948	62.4546	0.0014432
21.5311	62.4546	0.00142803
14.1212	62.8435	0.00127381
22.2047	62.8435	0.00108129
20.9872	58.1016	0.0117955
20.3136	57.7126	0.00194176
18.2927	56.5459	0.00103019
17.6191	56.157	0.0010541
21.6608	58.4905	0.093548
22.3345	58.1016	0.013955
23.0081	57.7126	0.00429526
23.6817	57.3237	0.00105381
21.6608	59.2683	0.0200811
22.3345	58.8794	0.0204137
23.0081	58.4905	0.00134696
21.6608	60.0462	0.00693126
21.6608	60.824	0.00286393
25.1587	54.1375	0.00133164
24.4851	56.0821	0.0155863
23.8115	55.6932	0.00133252
24.4851	56.8599	0.00111366
25.1587	56.471	0.171736
25.8323	56.0821	0.0476999
26.506	55.6932	0.00902591
27.1796	55.3042	0.00232111
25.1587	57.2488	0.0270207
25.8323	56.8599	0.180894
26.506	56.471	0.00200657
23.8115	57.2488	0.00245302
25.1587	58.0267	0.00526579
25.8323	57.6377	0.00489548
26.506	57.2488	0.0132947
23.1378	57.6377	0.00211691
25.8323	58.4156	0.0010772
22.4642	58.0267	0.0011155
27.983	54.8404	0.00217808
28.6566	54.4515	0.0160697
29.3302	54.0626	0.0238711
30.0038	53.6737	0.00131
29.3302	54.8404	0.0616273
27.3093	55.2293	0.00260184
29.3302	55.6183	0.00131263
30.0038	55.2293	0.00652482
26.6357	55.6183	0.00213675
25.9621	56.0072	0.00109167
32.6984	56.785	0.00104464
8.88E-15	73.4797	0.00669097
9.77E-15	74.2575	0.0349104
0.673628	73.8686	0.00108519
9.77E-15	75.0354	0.483422
0.673628	74.6465	0.0134463
1.34726	74.2575	0.00484437
2.02088	73.8686	0.00149611
9.77E-15	75.8132	0.0675828
0.673628	75.4243	0.0105509
1.34726	75.0354	0.00242764
9.77E-15	76.5911	0.00257464
0.673628	76.2021	0.0014729
1.34726	76.5911	0.00159346
2.02088	76.98	0.00102546
3.49787	70.6824	0.00126521
3.49787	71.4602	0.00511258
3.49787	72.238	0.0146996
3.49787	73.0159	0.148646
2.82424	72.627	0.0040598
3.49787	73.7937	0.0049731
4.1715	73.4048	0.00730489
2.82424	73.4048	0.00110257
2.82424	74.1826	0.00125194
2.15061	73.7937	0.00256906
5.51875	74.1826	0.00125359
2.15061	74.5716	0.00123355
1.47699	74.1826	0.00234813
6.19238	74.5716	0.00205184
0.803357	74.5716	0.00143164
6.86601	74.9605	0.00175666
6.99574	70.2185	0.00188425
6.99574	70.9964	0.13548
8.343	70.2185	0.00130806
9.01662	69.8296	0.00190811
9.69025	69.4407	0.00158057
6.32211	70.6075	0.0139689
5.64848	70.2185	0.00405046
2.95397	68.6629	0.00102715
6.99574	71.7742	0.00328815
7.66937	71.3853	0.00680867
9.01662	70.6075	0.00106817
6.99574	73.3299	0.00148745
6.99574	74.1077	0.00185248
6.99574	74.8856	0.00133674
10.4936	67.4212	0.00254874
11.1672	67.0323	0.00166739
10.4936	68.199	0.00487086
11.1672	67.8101	0.00550883
10.4936	68.9769	0.384792
11.1672	68.588	0.0318287
9.81998	68.588	0.0287872
9.14635	68.199	0.0048182
10.4936	69.7547	0.00743811
11.1672	69.3658	0.092232
12.5145	68.588	0.00105162
13.1881	68.199	0.0010272
9.81998	69.3658	0.0156254
9.14635	68.9769	0.00123232
11.1672	70.1436	0.00328735
11.8409	69.7547	0.00476173
9.81998	70.1436	0.0018851
9.14635	69.7547	0.00406987
11.1672	70.9215	0.00247061
11.1672	71.6993	0.00132352
14.6651	64.235	0.00178987
14.6651	65.0128	0.00351711
14.6651	65.7906	0.00507968
13.9915	66.9574	0.049396
14.6651	66.5685	0.0174118
13.3179	66.5685	0.00194489
13.9915	67.7352	0.00450625
14.6651	67.3463	0.0498589
15.3387	66.9574	0.00112388
13.3179	67.3463	0.00473933
14.6651	68.1241	0.00168299
15.3387	67.7352	0.00399559
13.3179	68.1241	0.00162513
18.0332	69.2909	0.00106274
17.4893	64.1601	0.00421485
18.163	63.7711	0.0021837
17.4893	64.9379	0.0179813
18.163	64.549	0.0507461
18.8366	64.1601	0.0041999
16.8157	64.549	0.00142287
18.163	65.3268	0.022111
18.8366	64.9379	0.0105141
18.163	66.1047	0.00511608
18.163	66.8825	0.00416161
18.163	67.6603	0.0025313
21.6608	60.196	0.00222845
21.6608	60.9738	0.00486092
20.9872	62.1406	0.0101667
21.6608	61.7516	0.00880773
20.9872	62.9184	0.0129668
21.6608	62.5295	0.153236
22.3345	62.1406	0.00914391
23.0081	61.7516	0.00160979
20.9872	63.6962	0.00231101
21.6608	63.3073	0.0957269
22.3345	62.9184	0.13816
23.0081	62.5295	0.00669091
21.6608	64.0852	0.0132956
23.0081	63.3073	0.00882528
21.6608	64.863	0.00450658
21.6608	65.6408	0.00117104
25.1587	58.1765	0.00198585
25.1587	57.3986	0.00134055
25.1587	58.9543	0.001769
25.1587	60.51	0.0151174
25.8323	60.1211	0.00108775
25.1587	61.2878	0.00950375
25.8323	60.8989	0.0749543
26.506	61.2878	0.00816652
27.1796	61.6767	0.0012089
22.4642	62.0657	0.00106444
29.2005	62.8435	0.00129089
29.8741	63.2324	0.00129217
27.983	58.1016	0.0017207
26.6357	57.3237	0.00125301
25.9621	56.9348	0.00192337
25.2884	56.5459	0.00156356
28.6566	58.4905	0.0337254
29.3302	58.1016	0.00645953
30.0038	57.7126	0.00276631
30.6775	57.3237	0.0015848
28.6566	59.2683	0.00414985
29.3302	58.8794	0.105785
30.0038	58.4905	0.00497862
30.6775	58.1016	0.00296139
31.3511	57.7126	0.00142692
28.6566	60.0462	0.00212971
29.3302	59.6572	0.0080039
30.0038	59.2683	0.00485211
29.3302	60.4351	0.00346589
29.3302	61.2129	0.00118225
31.4808	56.8599	0.00475974
32.1545	56.471	0.0436614
31.4808	57.6377	0.00215187
32.8281	56.8599	0.490897
30.8072	57.2488	0.00213542
32.8281	57.6377	0.0292388
30.8072	58.0267	0.00140292
32.8281	58.4156	0.00645081
33.5017	58.0267	0.00190632
32.8281	59.1934	0.00113103
1.51E-14	75.963	0.00101641
1.51E-14	75.1852	0.00154021
1.51E-14	74.4073	0.00123976
1.69E-14	78.2965	0.00670715
1.69E-14	79.0744	0.0609066
1.69E-14	79.8522	0.0169959
0.673628	79.4633	0.00513626
2.02088	81.019	0.00160327
2.69451	81.4079	0.00153852
3.49787	76.277	0.0027994
3.49787	77.0549	0.0714314
4.1715	76.666	0.00205844
4.84513	76.277	0.00170142
2.82424	76.666	0.00642279
2.15061	76.277	0.00199111
3.49787	77.8327	0.0460944
4.1715	77.4438	0.0121054
4.84513	77.0549	0.00408033
5.51875	76.666	0.00251943
6.19238	76.277	0.00111354
2.82424	77.4438	0.00455273
2.15061	77.0549	0.00199113
3.49787	78.6105	0.00344896
2.82424	78.2216	0.00130494
3.49787	80.9441	0.00141629
3.49787	81.7219	0.00134024
6.99574	73.4797	0.00345534
6.99574	74.2575	0.0186438
6.32211	73.8686	0.00125268
6.99574	75.0354	0.324811
7.66937	74.6465	0.00137782
6.32211	74.6465	0.0222483
5.64848	74.2575	0.00364789
6.99574	75.8132	0.0671457
7.66937	75.4243	0.0898479
8.343	75.0354	0.00723508
9.01662	74.6465	0.00360435
9.69025	74.2575	0.00149511
6.99574	76.5911	0.00166393
8.343	75.8132	0.00381755
6.32211	76.2021	0.00844748
5.64848	75.8132	0.00107234
5.64848	76.5911	0.00333565
4.97486	76.98	0.00104335
10.4936	71.4602	0.00179359
11.1672	71.0713	0.00132796
10.4936	72.238	0.00471731
11.1672	71.8491	0.00355811
10.4936	73.0159	0.0617192
11.1672	72.627	0.00895894
9.81998	72.627	0.00305798
10.4936	73.7937	0.011868
11.1672	73.4048	0.0604993
9.81998	73.4048	0.00289806
11.8409	73.7937	0.00550993
9.81998	74.1826	0.00444486
9.14635	73.7937	0.001587
9.14635	74.5716	0.00216046
13.8618	74.9605	0.0013053
14.5354	75.3494	0.00151657
15.209	75.7383	0.0010006
13.9915	70.9964	0.0421471
14.6651	70.6075	0.0109631
13.3179	70.6075	0.00401133
11.297	69.4407	0.0013126
10.6233	69.0518	0.00162681
9.94971	68.6629	0.00117599
13.9915	71.7742	0.00274579
14.6651	71.3853	0.0201681
16.686	70.2185	0.00112232
17.3596	69.8296	0.00154191
18.0332	69.4407	0.00120029
15.3387	71.7742	0.00124022
14.6651	72.941	0.00158224
14.6651	73.7188	0.00237523
14.6651	74.4967	0.00195495
18.163	67.0323	0.00442442
18.163	67.8101	0.0146256
17.4893	68.9769	0.0613959
18.163	68.588	0.092898
18.8366	68.199	0.00104018
16.8157	68.588	0.00284388
17.4893	69.7547	0.0165398
18.163	69.3658	0.188041
18.8366	68.9769	0.0349492
19.5102	68.588	0.00102309
16.8157	69.3658	0.00197083
18.163	70.1436	0.00650375
18.8366	69.7547	0.0162808
16.8157	70.1436	0.00252761
18.163	70.9215	0.00464942
19.5102	70.1436	0.00216989
18.163	71.6993	0.00257606
21.6608	64.235	0.00198105
21.6608	65.0128	0.00389512
21.6608	65.7906	0.00566214
20.9872	66.9574	0.00300825
21.6608	66.5685	0.0199455
20.9872	67.7352	0.00503608
21.6608	67.3463	0.0565288
22.3345	66.9574	0.034057
23.0081	66.5685	0.00123311
21.6608	68.1241	0.00196001
22.3345	67.7352	0.0053833
23.0081	67.3463	0.00315536
23.0081	68.1241	0.00161486
24.4851	64.1601	0.0012361
25.1587	63.7711	0.00106388
22.4642	62.9933	0.00134988
21.7906	62.6044	0.00109727
25.1587	64.549	0.0281711
25.8323	64.1601	0.00148446
25.1587	65.3268	0.0125704
25.8323	64.9379	0.0839388
26.506	64.549	0.00845529
27.1796	64.1601	0.00211729
25.1587	66.1047	0.00326031
26.506	65.3268	0.00299168
25.1587	66.8825	0.00270382
25.8323	66.4936	0.00151682
25.1587	67.6603	0.00163662
25.8323	67.2714	0.00120257
28.6566	60.9738	0.00157694
29.3302	60.5849	0.00140029
28.6566	61.7516	0.00269715
29.3302	61.3627	0.00140719
28.6566	62.5295	0.0420187
28.6566	63.3073	0.0160771
29.3302	62.9184	0.569019
30.0038	62.5295	0.0246645
30.6775	62.1406	0.00715553
31.3511	61.7516	0.00185535
28.6566	64.0852	0.00278697
29.3302	63.6962	0.00741662
30.0038	63.3073	0.0374346
30.6775	62.9184	0.0018084
29.3302	64.4741	0.00436046
30.6775	63.6962	0.00841528
29.3302	65.2519	0.00179316
31.3511	64.0852	0.00151259
32.8281	57.7875	0.00262447
32.8281	57.0097	0.00159413
32.8281	58.5654	0.00267491
32.8281	59.3432	0.00120982
32.1545	60.51	0.00226128
31.4808	61.6767	0.00268006
32.8281	60.8989	0.18185
32.8281	61.6767	0.0027304
33.5017	61.2878	0.0155779
30.8072	62.0657	0.00299644
34.1753	61.6767	0.00614283
30.1336	62.4546	0.00213343
34.849	62.0657	0.00195397
1.69E-14	83.1134	0.0107679
1.69E-14	83.8912	0.108351
0.673628	83.5023	0.0186467
1.34726	83.1134	0.00582772
2.02088	82.7244	0.00169077
1.69E-14	84.669	0.0158881
1.69E-14	85.4469	0.0033612
3.49787	80.316	0.00681622
3.49787	81.0939	0.109646
2.82424	80.7049	0.00364224
3.49787	81.8717	0.189887
4.1715	81.4828	0.0736978
4.84513	81.0939	0.0128733
5.51875	80.7049	0.00367009
2.82424	81.4828	0.0214695
2.15061	81.0939	0.00393731
3.49787	82.6495	0.0177685
4.1715	82.2606	0.00938437
2.82424	82.2606	0.00351615
3.49787	83.4274	0.00198988
2.15061	82.6495	0.00376683
1.47699	83.0385	0.00264161
0.803357	83.4274	0.00121206
6.99574	78.2965	0.00368517
6.99574	79.0744	0.0368935
7.66937	78.6854	0.00246243
6.32211	78.6854	0.00100182
6.99574	79.8522	0.019258
7.66937	79.4633	0.0390115
8.343	79.0744	0.00209315
7.66937	80.2411	0.00392916
8.343	79.8522	0.00250526
6.32211	80.2411	0.00348071
5.64848	80.63	0.00337344
4.97486	81.019	0.00240548
4.30123	81.4079	0.00104265
10.4936	77.0549	0.0334437
9.81998	76.666	0.0030651
7.7991	75.4992	0.0010442
7.12547	75.1103	0.0012882
10.4936	77.8327	0.025376
11.1672	77.4438	0.0203292
11.8409	77.0549	0.00166579
12.5145	76.666	0.00270524
13.1881	76.277	0.00263827
13.8618	75.8881	0.00159781
10.4936	78.6105	0.00109517
11.1672	78.2216	0.00417567
9.81998	78.2216	0.00157248
11.1672	80.5551	0.00103213
11.1672	81.333	0.00108592
14.6651	73.0908	0.00107565
13.9915	74.2575	0.0013774
14.6651	73.8686	0.00666241
13.9915	75.0354	0.0807708
14.6651	74.6465	0.0361071
13.3179	74.6465	0.00446827
13.9915	75.8132	0.0574812
14.6651	75.4243	0.217857
16.0124	74.6465	0.00185251
16.686	74.2575	0.00223255
17.3596	73.8686	0.00142622
14.6651	76.2021	0.00454448
15.3387	75.8132	0.0255584
13.3179	76.2021	0.0109362
16.0124	76.2021	0.00347695
12.6442	76.5911	0.00252516
14.6651	77.7578	0.0011103
14.6651	78.5356	0.00104387
18.163	71.0713	0.00250239
18.163	71.8491	0.00725371
17.4893	73.0159	0.00595939
18.163	72.627	0.0220039
17.4893	73.7937	0.0167285
18.163	73.4048	0.109559
18.8366	73.0159	0.00255104
18.8366	73.7937	0.0160075
16.8157	74.1826	0.00450461
19.5102	74.1826	0.00382831
20.9872	70.9964	0.00270094
21.6608	70.6075	0.0133433
18.9663	69.8296	0.00156524
18.2927	69.4407	0.00142742
20.9872	71.7742	0.00150734
21.6608	71.3853	0.0219699
22.3345	70.9964	0.0295683
23.0081	70.6075	0.00240196
25.029	69.4407	0.00153823
25.7026	69.0518	0.00160087
26.3762	68.6629	0.00100056
22.3345	71.7742	0.00255268
21.6608	72.941	0.00171383
21.6608	73.7188	0.00261056
21.6608	74.4967	0.00216643
21.6608	75.2745	0.0010587
25.1587	67.0323	0.00234921
25.1587	67.8101	0.00775648
25.8323	67.4212	0.00151191
25.1587	68.588	0.0468463
25.8323	68.199	0.00224805
23.1378	68.199	0.00104382
24.4851	69.7547	0.00742017
25.1587	69.3658	0.117643
25.8323	68.9769	0.299337
26.506	68.588	0.0225422
27.1796	68.199	0.00311976
25.1587	70.1436	0.00410816
25.8323	69.7547	0.00978019
26.506	69.3658	0.0127841
25.1587	70.9215	0.0030514
26.506	70.1436	0.00225285
27.1796	69.7547	0.0028719
25.1587	71.6993	0.00165724
29.3302	63.846	0.00106813
28.6566	65.0128	0.00131652
29.3302	64.6239	0.00247577
28.6566	65.7906	0.00178408
29.3302	65.4017	0.00383555
28.6566	66.5685	0.00422353
29.3302	66.1796	0.0043372
28.6566	67.3463	0.0140547
29.3302	66.9574	0.144228
30.0038	66.5685	0.00530985
30.0038	67.3463	0.0115229
30.6775	67.7352	0.00467589
26.6357	68.5131	0.00206139
31.3511	68.1241	0.00152322
25.9621	68.902	0.00208816
25.2884	69.2909	0.00126804
31.4808	64.1601	0.00139575
30.8072	63.7711	0.00303166
30.1336	63.3822	0.00301947
29.4599	62.9933	0.00185532
32.8281	64.9379	0.210324
33.5017	64.549	0.0131546
34.1753	64.1601	0.00683514
34.849	63.7711	0.00314506
32.8281	65.7157	0.00474321
33.5017	65.3268	0.00472008
32.8281	66.4936	0.00521311
32.8281	67.2714	0.00399695
32.8281	68.0492	0.0020745
34.9787	62.1406	0.00453849
34.3051	61.7516	0.00369231
33.6314	61.3627	0.00188083
35.6523	62.5295	0.00128901
34.9787	63.6962	0.00787357
35.6523	63.3073	0.0105333
36.326	62.9184	0.948474
36.326	63.6962	0.0260178
34.3051	64.0852	0.0042506
36.326	64.4741	0.0109023
33.6314	64.4741	0.0016357
36.326	65.2519	0.0041873
36.326	66.0298	0.0011383
0	0	1
-0.673628	0.38892	0.0121552
-0.673628	-0.388919	0.0121552
-1.43E-16	-0.777839	0.0121552
0.673628	-0.38892	0.0121552
0.673628	0.388919	0.0121552
-1.34726	0.77784	0.00831964
-1.34726	-0.77784	0.00831964
-2.86E-16	-1.55568	0.00831964
1.34726	-0.77784	0.00831964
1.34726	0.77784	0.00831964
-2.02089	1.16676	0.004257
-2.02089	-1.16676	0.004257
-4.29E-16	-2.33352	0.004257
2.02089	-1.16676	0.004257
2.02089	1.16676	0.004257
-2.69452	1.55568	0.00151763
-2.69452	-1.55568	0.00151763
-5.72E-16	-3.11136	0.00151763
2.69452	-1.55568	0.00151763
2.69452	1.55568	0.00151763
-3.49787	2.0195	0.224464
-3.49787	-2.01949	0.224464
-7.42E-16	-4.03899	0.224464
3.49787	-2.0195	0.224464
3.49787	2.0195	0.224464
-2.82424	2.40841	0.0024037
-3.49787	-1.24166	0.0024037
-0.673628	-3.65007	0.0024037
2.82424	-2.40841	0.0024037
3.49787	1.24166	0.0024037
-0.673628	3.65007	0.0024037
-3.49787	1.24166	0.0024037
-2.82424	-2.40841	0.0024037
0.673628	-3.65007	0.0024037
3.49787	-1.24166	0.0024037
2.82424	2.40841	0.0024037
-2.82424	1.63058	0.0150442
-2.82424	-1.63057	0.0150442
-5.99E-16	-3.26115	0.0150442
2.82424	-1.63058	0.0150442
2.82424	1.63058	0.0150442
-2.15061	1.24166	0.00792176
-2.15061	-1.24165	0.00792176
-4.56E-16	-2.48331	0.00792176
2.15061	-1.24166	0.00792176
2.15061	1.24165	0.00792176
-1.47699	0.85274	0.00368755
-1.47699	-0.85274	0.00368755
-3.13E-16	-1.70548	0.00368755
1.47699	-0.85274	0.00368755
1.47699	0.85274	0.00368755
-3.49787	3.57518	0.00341937
-4.84513	-1.24165	0.00341937
-1.34726	-4.81683	0.00341937
3.49787	-3.57518	0.00341937
4.84513	1.24165	0.00341937
-1.34726	4.81683	0.00341937
-4.84513	1.24165	0.00341937
-3.49787	-3.57518	0.00341937
1.34726	-4.81683	0.00341937
4.84513	-1.24165	0.00341937
3.49787	3.57518	0.00341937
-3.49787	4.35301	0.00382573
-5.51875	-0.852742	0.00382573
-2.02088	-5.20575	0.00382573
3.49787	-4.35301	0.00382573
5.51875	0.852742	0.00382573
-2.02088	5.20575	0.00382573
-5.51875	0.852742	0.00382573
-3.49787	-4.35301	0.00382573
2.02088	-5.20575	0.00382573
5.51875	-0.852742	0.00382573
3.49787	4.35301	0.00382573
-3.49787	5.13085	0.00272167
-6.19238	-0.463821	0.00272167
-2.69451	-5.59467	0.00272167
3.49787	-5.13085	0.00272167
6.19238	0.463821	0.00272167
-2.69451	5.59467	0.00272167
-6.19238	0.463821	0.00272167
-3.49787	-5.13085	0.00272167
2.69451	-5.59467	0.00272167
6.19238	-0.463821	0.00272167
3.49787	5.13085	0.00272167
-3.49787	5.90869	0.00120502
-6.86601	-0.0749002	0.00120502
-3.36814	-5.98359	0.00120502
3.49787	-5.90869	0.00120502
6.86601	0.0749002	0.00120502
-3.36814	5.98359	0.00120502
-6.86601	0.0749002	0.00120502
-3.49787	-5.90869	0.00120502
3.36814	-5.98359	0.00120502
6.86601	-0.0749002	0.00120502
3.49787	5.90869	0.00120502
-6.99574	4.03899	0.148148
-6.99574	-4.03899	0.148148
-1.48E-15	-8.07798	0.148148
6.99574	-4.03899	0.148148
6.99574	4.03899	0.148148
-6.32211	4.42791	0.00828924
-6.99574	-3.26115	0.00828924
-0.673628	-7.68906	0.00828924
6.32211	-4.42791	0.00828924
6.99574	3.26115	0.00828924
-0.673628	7.68906	0.00828924
-6.99574	3.26115	0.00828924
-6.32211	-4.42791	0.00828924
0.673628	-7.68906	0.00828924
6.99574	-3.26115	0.00828924
6.32211	4.42791	0.00828924
-5.64849	4.81684	0.00460496
-6.99575	-2.48331	0.00460496
-1.34726	-7.30015	0.00460496
5.64849	-4.81684	0.00460496
6.99575	2.48331	0.00460496
-1.34726	7.30015	0.00460496
-6.99575	2.48331	0.00460496
-5.64849	-4.81684	0.00460496
1.34726	-7.30015	0.00460496
6.99575	-2.48331	0.00460496
5.64849	4.81684	0.00460496
-4.97486	5.20575	0.00216536
-6.99574	-1.70548	0.00216536
-2.02088	-6.91123	0.00216536
4.97486	-5.20575	0.00216536
6.99574	1.70548	0.00216536
-2.02088	6.91123	0.00216536
-6.99574	1.70548	0.00216536
-4.97486	-5.20575	0.00216536
2.02088	-6.91123	0.00216536
6.99574	-1.70548	0.00216536
4.97486	5.20575	0.00216536
-6.32212	3.65008	0.00512624
-6.32212	-3.65007	0.00512624
-1.34E-15	-7.30015	0.00512624
6.32212	-3.65008	0.00512624
6.32212	3.65008	0.00512624
-7.66937	4.42791	0.0151372
-7.66937	-4.42791	0.0151372
-1.63E-15	-8.85582	0.0151372
7.66937	-4.42791	0.0151372
7.66937	4.42791	0.0151372
-6.99574	4.81683	0.00184066
-7.66936	-3.65007	0.00184066
-0.673628	-8.4669	0.00184066
6.99574	-4.81683	0.00184066
7.66936	3.65007	0.00184066
-0.673628	8.4669	0.00184066
-7.66936	3.65007	0.00184066
-6.99574	-4.81683	0.00184066
0.673628	-8.4669	0.00184066
7.66936	-3.65007	0.00184066
6.99574	4.81683	0.00184066
-6.32211	5.20575	0.00123061
-7.66937	-2.87223	0.00123061
-1.34726	-8.07798	0.00123061
6.32211	-5.20575	0.00123061
7.66937	2.87223	0.00123061
-1.34726	8.07798	0.00123061
-7.66937	2.87223	0.00123061
-6.32211	-5.20575	0.00123061
1.34726	-8.07798	0.00123061
7.66937	-2.87223	0.00123061
6.32211	5.20575	0.00123061
-9.69022	5.59465	0.00226474
-9.69022	-5.59465	0.00226474
-2.06E-15	-11.1893	0.00226474
9.69022	-5.59465	0.00226474
9.69022	5.59465	0.00226474
-10.3639	5.9836	0.00228201
-10.3639	-5.9836	0.00228201
-2.20E-15	-11.9672	0.00228201
10.3639	-5.9836	0.00228201
10.3639	5.9836	0.00228201
-11.0375	6.3725	0.00134344
-11.0375	-6.3725	0.00134344
-2.34E-15	-12.745	0.00134344
11.0375	-6.3725	0.00134344
11.0375	6.3725	0.00134344
-3.49787	6.05849	0.695472
-6.99574	-7.21E-07	0.695472
-3.49787	-6.05849	0.695472
3.49787	-6.05849	0.695472
6.99574	7.21E-07	0.695472
-3.49787	5.28065	0.0352635
-6.32211	-0.388921	0.0352635
-2.82424	-5.66957	0.0352635
3.49787	-5.28065	0.0352635
6.32211	0.388921	0.0352635
-2.82424	5.66957	0.0352635
-6.32211	0.388921	0.0352635
-3.49787	-5.28065	0.0352635
2.82424	-5.66957	0.0352635
6.32211	-0.388921	0.0352635
3.49787	5.28065	0.0352635
-3.49787	4.50281	0.00999014
-5.64848	-0.777842	0.00999014
-2.15061	-5.28065	0.00999014
3.49787	-4.50281	0.00999014
5.64848	0.777842	0.00999014
-2.15061	5.28065	0.00999014
-5.64848	0.777842	0.00999014
-3.49787	-4.50281	0.00999014
2.15061	-5.28065	0.00999014
5.64848	-0.777842	0.00999014
3.49787	4.50281	0.00999014
-2.82424	4.89173	0.00204804
-5.64848	-1.41E-06	0.00204804
-2.82424	-4.89173	0.00204804
2.82424	-4.89173	0.00204804
5.64848	1.41E-06	0.00204804
-3.49787	3.72498	0.0025872
-4.97486	-1.16675	0.0025872
-1.47699	-4.89173	0.0025872
3.49787	-3.72498	0.0025872
4.97486	1.16675	0.0025872
-1.47699	4.89173	0.0025872
-4.97486	1.16675	0.0025872
-3.49787	-3.72498	0.0025872
1.47699	-4.89173	0.0025872
4.97486	-1.16675	0.0025872
3.49787	3.72498	0.0025872
-4.1715	6.44741	0.0130471
-7.66937	-0.388921	0.0130471
-3.49787	-6.83633	0.0130471
4.1715	-6.44741	0.0130471
7.66937	0.388921	0.0130471
-3.49787	6.83633	0.0130471
-7.66937	0.388921	0.0130471
-4.1715	-6.44741	0.0130471
3.49787	-6.83633	0.0130471
7.66937	-0.388921	0.0130471
4.1715	6.44741	0.0130471
-4.1715	5.66957	0.00344849
-6.99574	-0.777841	0.00344849
-2.82424	-6.44741	0.00344849
4.1715	-5.66957	0.00344849
6.99574	0.777841	0.00344849
-2.82424	6.44741	0.00344849
-6.99574	0.777841	0.00344849
-4.1715	-5.66957	0.00344849
2.82424	-6.44741	0.00344849
6.99574	-0.777841	0.00344849
4.1715	5.66957	0.00344849
-4.84513	6.05849	0.0018204
-7.66937	-1.16676	0.0018204
-2.82424	-7.22525	0.0018204
4.84513	-6.05849	0.0018204
7.66937	1.16676	0.0018204
-2.82424	7.22525	0.0018204
-7.66937	1.16676	0.0018204
-4.84513	-6.05849	0.0018204
2.82424	-7.22525	0.0018204
7.66937	-1.16676	0.0018204
4.84513	6.05849	0.0018204
-4.84513	5.28065	0.00437165
-6.99574	-1.55568	0.00437165
-2.15061	-6.83633	0.00437165
4.84513	-5.28065	0.00437165
6.99574	1.55568	0.00437165
-2.15061	6.83633	0.00437165
-6.99574	1.55568	0.00437165
-4.84513	-5.28065	0.00437165
2.15061	-6.83633	0.00437165
6.99574	-1.55568	0.00437165
4.84513	5.28065	0.00437165
-5.51875	7.22524	0.00118249
-9.01662	-1.16676	0.00118249
-3.49787	-8.392	0.00118249
5.51875	-7.22524	0.00118249
9.01662	1.16676	0.00118249
-3.49787	8.392	0.00118249
-9.01662	1.16676	0.00118249
-5.51875	-7.22524	0.00118249
3.49787	-8.392	0.00118249
9.01662	-1.16676	0.00118249
5.51875	7.22524	0.00118249
-5.51876	4.89174	0.00254018
-6.99575	-2.33351	0.00254018
[truncated: 17,761 more rows]
