# Supplementary material for: Aperiodic approximants bridging quasicrystals and modulated structures
Source: Nat Commun. 2024 Jul 11;15:5742. doi: 10.1038/s41467-024-49843-4 (PMC11239952; doi:10.1038/s41467-024-49843-4)
Supplement: Supplementary file 3 — Source Data [file 41467_2024_49843_MOESM3_ESM.zip › Source Data/SFig14/SFIg14b/blue_circles.csv]

supplementary fig14b blue circles
k	y	intensity
1	47.1699	0.00234699
1	45.2966	0.00283072
1	43.4234	0.00180836
1	41.5501	0.225045
1	39.6768	0.0181387
1	37.8035	0.00639253
1	42.2656	0.00127375
1	40.3923	0.0193249
1	38.519	0.500557
1	36.6458	0.0572071
1	41.1079	0.00121358
1	39.2346	0.00518257
1	37.3613	0.00704626
1	33.6147	0.0108904
1	31.7414	0.00283496
1	26.1216	0.00166562
1	39.9501	0.0011418
1	38.0768	0.00181628
1	30.5837	0.0234411
1	28.7104	0.0109935
1	26.8371	0.00722972
1	24.9638	0.00765787
1	23.0905	0.00228821
1	27.5526	0.00445487
1	25.6794	0.179731
1	23.8061	0.134241
1	21.9328	0.00385328
1	26.3949	0.00241059
1	24.5216	0.00678605
1	22.6483	0.00321384
1	20.775	0.242036
1	17.0285	0.00211726
1	25.2371	0.00146111
1	23.3639	0.00138411
1	19.6173	0.00158044
1	17.744	0.0910629
1	15.8707	0.0508353
1	10.2509	0.0010418
1	16.5862	0.00217956
1	14.713	0.00121673
1	12.8397	0.233225
1	10.9664	0.034488
1	11.6819	0.00287151
1	9.80864	0.011576
1	7.93536	0.124509
1	4.18879	0.00168594
1	2.31551	0.00137843
1	10.5242	0.00113147
1	4.90432	0.00824038
1	1.15775	0.00217781
1	3.74657	0.00127897
1	1.87328	0.00601915
2	43.1584	0.00589309
2	41.6774	0.0138738
2	38.7155	0.00536573
2	37.2345	0.00398213
2	39.583	0.00825734
2	38.102	0.18568
2	36.6211	0.103649
2	35.1401	0.00214033
2	38.9696	0.00171187
2	37.4886	0.00427454
2	36.0077	0.00229312
2	34.5267	0.00400649
2	33.0457	0.172499
2	31.5648	0.00246072
2	27.1219	0.00122612
2	25.6409	0.00147114
2	30.9513	0.00101701
2	29.4704	0.240646
2	27.9894	0.00370247
2	26.5085	0.00755855
2	27.376	0.0163956
2	25.895	0.356986
2	24.4141	0.0810286
2	22.9331	0.00116251
2	26.7625	0.00269095
2	25.2816	0.00487025
2	23.8006	0.00208045
2	22.3197	0.0024939
2	20.8387	0.014124
2	19.3577	0.0010024
2	26.1491	0.00111414
2	17.2633	0.0877939
2	15.7824	0.0155278
2	15.169	0.00486574
2	13.688	0.0564449
2	12.207	0.20442
2	9.24511	0.00367781
2	14.5555	0.001077
2	13.0746	0.00115168
2	10.1126	0.00887966
2	8.63167	0.127477
2	4.18879	0.00137815
2	2.70783	0.00167211
2	9.4992	0.00154713
2	8.01824	0.0016009
2	5.05632	0.00443933
2	2.0944	0.0114471
2	2.34849	0.00102714
2	2.96192	0.00498748
2	1.48096	0.0137969
3	41.8557	0.249437
3	40.6939	0.0102392
3	39.5321	0.00821699
3	40.3421	0.00677456
3	39.1804	0.0371058
3	38.0186	0.763732
3	36.8569	0.00588999
3	39.9904	0.00124891
3	38.8286	0.00204985
3	37.6669	0.00119199
3	35.3433	0.00571193
3	34.1816	0.0737474
3	33.0198	0.0103931
3	28.3728	0.00115637
3	30.3445	0.00548867
3	29.1828	0.12618
3	28.021	0.0136913
3	24.5357	0.00115573
3	28.831	0.00172669
3	27.6693	0.00368764
3	26.5075	0.00259282
3	25.3457	0.223055
3	24.184	0.0558448
3	23.8322	0.00372098
3	22.6705	0.00555577
3	21.5087	0.0172525
3	20.3469	0.0463734
3	17.6717	0.0113499
3	16.5099	0.0172355
3	14.1864	0.00384956
3	13.0246	0.0034073
3	11.8629	0.00113772
3	14.9964	0.00188089
3	13.8346	0.0254885
3	12.6729	0.243153
3	9.18759	0.00111718
3	13.4829	0.00170452
3	12.3211	0.00199157
3	9.9976	0.00280634
3	8.83584	0.0626914
3	6.51231	0.00203404
3	3.02703	0.00125655
3	8.48408	0.0010824
3	4.9988	0.00163839
3	2.67528	0.016842
3	1.51351	0.00438276
3	3.48528	0.00211312
3	2.32352	0.00752589
3	1.16176	0.0151505
4	43.4234	0.00202908
4	42.4867	0.0504508
4	41.5501	0.0692604
4	40.6134	0.00559827
4	37.8035	0.00172688
4	36.8669	0.0013487
4	38.519	0.0391715
4	37.5824	0.237367
4	36.6458	0.0282498
4	38.2979	0.00110004
4	37.3613	0.00252618
4	36.4246	0.00292657
4	35.488	0.00132361
4	33.6147	0.0213212
4	32.6781	0.00756628
4	30.5837	0.00196969
4	29.647	0.078172
4	28.7104	0.0204711
4	26.8371	0.00339259
4	27.5526	0.00402476
4	26.616	0.0138257
4	25.6794	0.108485
4	24.7427	0.155359
4	22.8694	0.00502927
4	21.9328	0.00157158
4	23.585	0.0019765
4	22.6483	0.00672834
4	21.7117	0.0209492
4	20.775	0.109056
4	17.744	0.0028496
4	16.8074	0.0216085
4	13.9974	0.00161497
4	13.0608	0.00265532
4	12.1241	0.00198526
4	13.7763	0.0145448
4	12.8397	0.18039
4	10.9664	0.00852789
4	13.5552	0.00102935
4	12.6186	0.00215861
4	11.6819	0.00225831
4	8.872	0.0294912
4	6.99872	0.00400515
4	3.03104	0.0167414
4	2.0944	0.00704424
4	1.15775	0.00203634
4	2.80993	0.00352388
4	1.87328	0.00846617
4	0.936642	0.0138382
5	41.9456	0.114934
5	41.1678	0.0215685
5	39.6121	0.00198224
5	41.018	0.001084
5	40.2401	0.00257918
5	39.4623	0.00386951
5	38.6844	0.00375302
5	37.9066	0.205212
5	37.1288	0.0827788
5	35.5731	0.00387668
5	36.979	0.00120269
5	36.2011	0.0028035
5	35.4233	0.00397385
5	34.6455	0.00411305
5	33.8676	0.0223009
5	33.0898	0.0421257
5	30.6065	0.00145636
5	29.8286	0.0271751
5	29.0508	0.0227325
5	27.4951	0.00315437
5	26.7173	0.00305783
5	25.9394	0.00183106
5	27.3453	0.00266946
5	26.5675	0.0119492
5	25.7896	0.0646457
5	25.0118	0.232858
5	23.4561	0.00186566
5	22.6783	0.00216493
5	21.9004	0.0012766
5	22.5285	0.00527414
5	21.7506	0.0194294
5	20.9728	0.117163
5	17.7116	0.00144159
5	16.9338	0.0211066
5	15.3781	0.00293112
5	13.0446	0.00166083
5	12.2668	0.00170344
5	11.4889	0.00102704
5	13.6727	0.00803459
5	12.8948	0.119477
5	11.3391	0.0244495
5	10.5613	0.00340575
5	12.745	0.00134344
5	11.9672	0.00228201
5	11.1893	0.00226474
5	8.85582	0.0151372
5	7.30015	0.00512624
5	3.26115	0.0150442
5	2.48331	0.00792176
5	1.70548	0.00368755
5	3.11136	0.00151763
5	2.33352	0.004257
5	1.55568	0.00831964
5	0.777839	0.0121552
6	42.8	0.00209417
6	42.1377	0.0675861
6	41.4754	0.022469
6	40.1508	0.0039737
6	39.4885	0.00252346
6	38.8262	0.001194
6	40.7057	0.0010432
6	40.0433	0.00284668
6	39.381	0.00615916
6	38.7187	0.0135289
6	38.0564	0.127091
6	37.3941	0.148091
6	36.0695	0.00567429
6	35.4072	0.00302718
6	34.7449	0.0013037
6	35.962	0.00219985
6	35.2997	0.00405902
6	34.6374	0.00671039
6	33.9751	0.0223562
6	33.3128	0.0805308
6	30.5561	0.0010369
6	29.8938	0.0119331
6	29.2315	0.0272285
6	27.2446	0.00109717
6	26.5823	0.00174344
6	25.92	0.0017182
6	25.2577	0.00121948
6	27.1371	0.00249991
6	26.4748	0.0103127
6	25.8125	0.0470669
6	25.1502	0.249815
6	22.3935	0.00378779
6	21.7312	0.0149073
6	21.0689	0.0965221
6	17.6499	0.00142175
6	16.9876	0.0201633
6	15.6629	0.00834546
6	15.0006	0.00172011
6	12.3514	0.00108133
6	11.6891	0.00103632
6	13.5686	0.00550541
6	12.9062	0.0831321
6	11.5816	0.0371194
6	10.9193	0.00879774
6	10.257	0.00192835
6	12.7988	0.00102589
6	12.1365	0.00174279
6	11.4742	0.00213915
6	10.8118	0.00176535
6	8.82493	0.00868763
6	7.50032	0.00654449
6	6.83801	0.00101118
6	3.41901	0.0115727
6	2.7567	0.00683708
6	2.0944	0.00423999
6	1.43209	0.00212211
6	3.31153	0.00107356
6	2.64922	0.00262318
6	1.98692	0.00498101
6	1.32461	0.00765175
6	0.662306	0.00980986
7	42.8082	0.00235536
7	42.2328	0.0348389
7	41.6574	0.0261183
7	40.5067	0.00237971
7	39.9313	0.00258576
7	39.3559	0.00217511
7	38.7806	0.00137271
7	39.8507	0.00224291
7	39.2754	0.00613245
7	38.7	0.0162745
7	38.1246	0.089187
7	37.5492	0.209491
7	36.3985	0.00227789
7	35.8231	0.0023232
7	35.2477	0.00171181
7	35.7425	0.00157676
7	35.1671	0.0038138
7	34.5918	0.00788057
7	34.0164	0.0229194
7	33.441	0.101039
7	29.9082	0.00639749
7	29.3328	0.0300403
7	26.4559	0.00128599
7	25.8806	0.00149799
7	25.3052	0.00120045
7	26.9507	0.00151626
7	26.3754	0.00748572
7	25.8	0.0354768
7	25.2246	0.230307
7	24.0739	0.00728801
7	22.2672	0.00246178
7	21.6918	0.011262
7	21.1164	0.0758988
7	19.9657	0.00251261
7	17.0082	0.0155819
7	15.8575	0.0127396
7	15.2821	0.00391977
7	13.4754	0.00300679
7	12.9	0.0559955
7	11.7492	0.0420414
7	11.1739	0.0117486
7	10.5985	0.00355159
7	12.244	0.00113377
7	11.6687	0.00178531
7	11.0933	0.00209707
7	10.5179	0.00178567
7	8.79179	0.00524541
7	7.64104	0.00595621
7	3.53283	0.0102978
7	2.95746	0.00661239
7	2.38208	0.00460106
7	1.80671	0.00275979
7	1.23133	0.00124523
7	2.87687	0.00123996
7	2.3015	0.00271285
7	1.72612	0.00477913
7	1.15075	0.00699522
7	0.575375	0.008726
8	42.7865	0.00199274
8	42.2785	0.01957
8	41.7705	0.0302297
8	39.7387	0.00143776
8	39.2307	0.00155986
8	38.7227	0.00134806
8	39.6761	0.00210313
8	39.1682	0.00577982
8	38.6602	0.0156983
8	38.1522	0.0682533
8	37.6443	0.241586
8	35.5499	0.00123155
8	35.0419	0.0031825
8	34.534	0.00718352
8	34.026	0.0206338
8	33.518	0.101846
8	29.8997	0.00475913
8	29.3918	0.0312182
8	28.3758	0.00347831
8	26.7894	0.0012757
8	26.2814	0.00618268
8	25.7735	0.0284953
8	25.2655	0.20017
8	24.2496	0.0182769
8	23.7416	0.00350965
8	22.1552	0.00174475
8	21.6472	0.00832444
8	21.1392	0.057703
8	20.1233	0.00459959
8	17.013	0.01324
8	15.9971	0.0145926
8	15.4891	0.0055078
8	14.9811	0.00224988
8	13.3947	0.00211471
8	12.8867	0.0411195
8	11.8708	0.0432642
8	11.3628	0.0139067
8	10.8549	0.00539397
8	10.3469	0.00192756
8	11.8083	0.0013502
8	11.3003	0.00172357
8	10.7923	0.0017965
8	10.2844	0.00140828
8	8.76048	0.00351148
8	7.74455	0.00595082
8	7.23658	0.00122025
8	3.61829	0.00822393
8	3.11033	0.00547197
8	2.60236	0.0041844
8	2.0944	0.00295339
8	1.58643	0.00180182
8	2.53983	0.00173219
8	2.03186	0.0030323
8	1.5239	0.00460455
8	1.01593	0.0061199
8	0.507965	0.00721523
9	42.7522	0.00180789
9	42.2978	0.0130221
9	41.8435	0.0343811
9	38.6631	0.00102252
9	39.5219	0.00206636
9	39.0676	0.00546882
9	38.6133	0.0145999
9	38.1589	0.0560327
9	37.7046	0.250048
9	36.7959	0.00294036
9	35.383	0.00100695
9	34.9287	0.00260371
9	34.4743	0.00610525
9	34.02	0.0176833
9	33.5657	0.0931709
9	32.657	0.001158
9	29.8811	0.00416957
9	29.4268	0.0310924
9	28.5181	0.00677854
9	28.0637	0.00187811
9	26.6509	0.00115398
9	26.1965	0.005291
9	25.7422	0.0236103
9	25.2878	0.170694
9	24.3792	0.0287409
9	23.9248	0.00746167
9	23.4705	0.00207308
9	22.0576	0.00128567
9	21.6033	0.00624615
9	21.1489	0.0441251
9	20.2402	0.00655089
9	19.7859	0.00124506
9	17.01	0.0115198
9	16.1013	0.0146303
9	15.647	0.00603922
9	15.1927	0.00304195
9	14.7383	0.00144163
9	13.3254	0.00165259
9	12.8711	0.031729
9	11.9624	0.0416766
9	11.5081	0.0146042
9	11.0537	0.00662362
9	10.5994	0.00304113
9	10.1451	0.001241
9	11.9125	0.00103689
9	11.4582	0.00136539
9	11.0039	0.00152701
9	10.5495	0.00141431
9	10.0952	0.00105203
9	8.73217	0.00252098
9	7.82349	0.00578047
9	7.36916	0.00146159
9	3.68458	0.00647793
9	3.23024	0.00433042
9	2.7759	0.00349399
9	2.32156	0.00274714
9	1.86723	0.00197366
9	1.41289	0.00126885
9	2.72603	0.0012778
9	2.27169	0.00209004
9	1.81735	0.00313258
9	1.36301	0.00422208
9	0.908676	0.00518327
9	0.454338	0.00585269
10	42.7134	0.00138847
10	42.3027	0.00925865
10	41.8919	0.0363773
10	41.0704	0.00167306
10	39.3868	0.00157511
10	38.976	0.00452679
10	38.5653	0.0127061
10	38.1546	0.0471439
10	37.7438	0.242107
10	36.9223	0.00905416
10	36.5116	0.00156822
10	34.8279	0.00207581
10	34.4172	0.00524756
10	34.0064	0.0154653
10	33.5957	0.0831044
10	32.7742	0.00246334
10	29.8583	0.00324023
10	29.4476	0.0279885
10	28.6261	0.00976588
10	28.2153	0.00328321
10	27.8046	0.00113937
10	26.1209	0.00395213
10	25.7102	0.0186988
10	25.2995	0.141639
10	24.478	0.0357936
10	24.0672	0.0103443
10	23.6565	0.00352047
10	23.2457	0.00110587
10	21.5621	0.00478234
10	21.1513	0.0347152
10	20.3298	0.0071731
10	19.9191	0.00143247
10	17.0032	0.00903495
10	16.1817	0.0148727
10	15.771	0.00652799
10	15.3602	0.00362115
10	14.9495	0.00200624
10	13.2658	0.00104362
10	12.8551	0.0237273
10	12.0336	0.0392339
10	11.6229	0.0143423
10	11.2121	0.00693155
10	10.8014	0.00348335
10	10.3906	0.00164593
10	11.5822	0.00107653
10	11.1714	0.00135556
10	10.7607	0.00144838
10	10.35	0.00135909
10	9.93922	0.001023
10	8.70698	0.0017752
10	7.88549	0.00512074
10	7.47475	0.00131581
10	3.73737	0.00573471
10	3.32663	0.00398071
10	2.91588	0.00333046
10	2.50514	0.00275795
10	2.0944	0.00212006
10	1.68365	0.00145692
10	2.46447	0.0013105
10	2.05372	0.00207925
10	1.64298	0.00298111
10	1.23223	0.00390984
10	0.821489	0.00472278
10	0.410745	0.00528151
11	42.674	0.00108777
11	42.2994	0.00703672
11	41.9247	0.0363823
11	41.1754	0.00391366
11	39.2684	0.00118492
11	38.8937	0.00367698
11	38.519	0.0108329
11	38.1444	0.0399552
11	37.7697	0.224759
11	37.0204	0.0165166
11	36.6458	0.00386949
11	34.7387	0.00162818
11	34.364	0.00440382
11	33.9894	0.013301
11	33.6147	0.07254
11	32.8654	0.0037728
11	29.8344	0.00257189
11	29.4597	0.0246331
11	28.7104	0.0121693
11	28.3357	0.00454313
11	27.9611	0.00193818
11	26.054	0.00296369
11	25.6794	0.0149059
11	25.3047	0.117492
11	24.5554	0.0404214
11	24.1807	0.0124595
11	23.8061	0.00477147
11	23.4314	0.00182278
11	21.5244	0.00370501
11	21.1497	0.02771
11	20.4004	0.00739067
11	20.0257	0.00152089
11	16.9947	0.00717975
11	16.2454	0.0146336
11	15.8707	0.00670184
11	15.4961	0.00397996
11	15.1214	0.00242949
11	14.7467	0.00137293
11	12.8397	0.0181701
11	12.0904	0.0364534
11	11.7157	0.0137515
11	11.3411	0.00696965
11	10.9664	0.00373156
11	10.5917	0.00192288
11	11.3073	0.00110989
11	10.9326	0.00134686
11	10.558	0.00140542
11	10.1833	0.00130659
11	8.68467	0.00128146
11	7.93536	0.00454139
11	7.5607	0.00118439
11	3.78035	0.00511552
11	3.40569	0.00365157
11	3.03104	0.00314925
11	2.65638	0.00270698
11	2.28172	0.00218329
11	1.90707	0.00160359
11	1.53241	0.00106973
11	2.24794	0.00132613
11	1.87328	0.0020283
11	1.49863	0.00282501
11	1.12397	0.00362671
11	0.749314	0.00432033
11	0.374657	0.00479168
12	42.6359	0.00126875
12	42.2916	0.00651381
12	41.9473	0.0371744
12	41.2586	0.00628444
12	40.9143	0.00204908
12	39.1642	0.00129539
12	38.8199	0.00363984
12	38.4756	0.010147
12	38.1313	0.0354863
12	37.787	0.206845
12	37.0983	0.0249335
12	36.754	0.00715805
12	36.4097	0.00237795
12	34.6596	0.0013832
12	34.3153	0.00364394
12	33.971	0.0110272
12	33.6267	0.0614967
12	32.938	0.00573653
12	32.5937	0.00123964
12	29.8107	0.00266579
12	29.4664	0.0235385
12	28.7777	0.0129487
12	28.4334	0.00511146
12	28.0891	0.00255149
12	27.7448	0.00129561
12	25.9947	0.00284168
12	25.6504	0.0132665
12	25.3061	0.101373
12	24.6174	0.0433094
12	24.2731	0.0143182
12	23.9288	0.00626659
12	23.5845	0.00292793
12	23.2402	0.00130557
12	21.4901	0.00301794
12	21.1458	0.0222813
12	20.4572	0.00823259
12	20.1128	0.00203212
12	16.9855	0.00665203
12	16.2969	0.012845
12	15.9525	0.00583274
12	15.6082	0.00363561
12	15.2639	0.0024359
12	14.9196	0.00159414
12	14.5753	0.00101386
12	12.8252	0.0155925
12	12.1366	0.0328958
12	11.7922	0.0128152
12	11.4479	0.00697478
12	11.1036	0.0041447
12	10.7593	0.00247072
12	10.415	0.00145197
12	11.0751	0.00103085
12	10.7308	0.00111193
12	10.3865	0.00108636
12	8.6649	0.00107976
12	7.97627	0.0043229
12	7.63195	0.00133384
12	3.81598	0.00399874
12	3.47166	0.00275151
12	3.12734	0.00239755
12	2.78303	0.0021365
12	2.43871	0.00184028
12	2.0944	0.00154398
12	1.75008	0.00118464
12	2.41022	0.00109949
12	2.0659	0.00158604
12	1.72158	0.00208632
12	1.37727	0.00261654
12	1.03295	0.00311945
12	0.688633	0.00353224
12	0.344316	0.00381299
13	42.5998	0.00107438
13	42.2813	0.00546789
13	41.9628	0.0351921
13	41.3259	0.00850467
13	41.0074	0.00305968
13	40.689	0.00126028
13	39.0723	0.00101862
13	38.7538	0.0030259
13	38.4353	0.00870485
13	38.1169	0.0306405
13	37.7984	0.185782
13	37.1615	0.0311666
13	36.843	0.00953311
13	36.5245	0.00358487
13	36.2061	0.00135504
13	34.5894	0.00111558
13	34.2709	0.00306406
13	33.9524	0.00945456
13	33.634	0.0531241
13	32.997	0.00665509
13	32.6786	0.00150258
13	29.788	0.00222264
13	29.4695	0.0205535
13	28.8326	0.0139142
13	28.5141	0.0056841
13	28.1956	0.00302862
13	27.8772	0.00169933
13	25.942	0.00223446
13	25.6236	0.0109042
13	25.3051	0.0854006
13	24.6681	0.0441256
13	24.3497	0.0149666
13	24.0312	0.00688505
13	23.7127	0.00344466
13	23.3943	0.00171272
13	21.4591	0.00242501
13	21.1406	0.0183479
13	20.5037	0.00797083
13	20.1852	0.00200143
13	16.9762	0.00546606
13	16.3393	0.0121747
13	16.0208	0.00564147
13	15.7023	0.00364124
13	15.3839	0.0025547
13	15.0654	0.00178391
13	14.7469	0.00121965
13	12.8118	0.0125225
13	12.1748	0.0301505
13	11.8564	0.0119669
13	11.5379	0.00670089
13	11.2194	0.00411617
13	10.901	0.00257166
13	10.5825	0.00156793
13	10.8766	0.00102098
13	10.5581	0.00107525
13	10.2397	0.00102786
13	8.0104	0.00386155
13	7.69194	0.00121093
13	3.84597	0.00358295
13	3.5275	0.00251114
13	3.20903	0.00223426
13	2.89056	0.0020373
13	2.5721	0.00180905
13	2.25363	0.00155365
13	1.93516	0.0012477
13	2.22927	0.00109741
13	1.91081	0.00152416
13	1.59234	0.00199127
13	1.27387	0.00245037
13	0.955403	0.00289148
13	0.636936	0.00324227
13	0.318468	0.00347174
14	42.2698	0.00464349
14	41.9736	0.0327051
14	41.3812	0.0104259
14	41.085	0.00399018
14	40.7888	0.00184901
14	38.6944	0.00250205
14	38.3982	0.00743492
14	38.102	0.0265263
14	37.8059	0.165727
14	37.2135	0.0360241
14	36.9173	0.0114651
14	36.6211	0.00466015
14	36.3249	0.00199266
14	34.2305	0.00258062
14	33.9343	0.00813148
14	33.6381	0.0459744
14	33.0457	0.00726457
14	32.7495	0.0016757
14	29.7666	0.00185995
14	29.4704	0.0179256
14	28.878	0.0144434
14	28.5818	0.00606393
14	28.2856	0.0033939
14	27.9894	0.00203705
14	27.6932	0.00118266
14	25.895	0.00175381
14	25.5988	0.00902189
14	25.3026	0.0724268
14	24.7103	0.0439059
14	24.4141	0.0151767
14	24.1179	0.00724572
14	23.8217	0.0038155
14	23.5255	0.00201772
14	23.2293	0.00105006
14	21.4311	0.00196474
14	21.1349	0.0152698
14	20.5425	0.00761231
14	20.2463	0.0019263
14	16.9672	0.00454189
14	16.3748	0.0114841
14	16.0786	0.00542396
14	15.7824	0.00359984
14	15.4862	0.00261099
14	15.19	0.0018958
14	14.8938	0.00137464
14	12.7994	0.0101704
14	12.207	0.0276812
14	11.9108	0.0111635
14	11.6146	0.00639886
14	11.3185	0.00404287
14	11.0223	0.00259804
14	10.7261	0.00165861
14	10.705	0.00100275
14	10.4088	0.00104134
14	8.03929	0.00346929
14	7.7431	0.00109899
14	3.87155	0.00325187
14	3.57536	0.00231947
14	3.27916	0.00209556
14	2.98297	0.00194121
14	2.68678	0.00175166
14	2.39059	0.00155284
14	2.0944	0.00128358
14	2.07335	0.00108607
14	1.77715	0.00148837
14	1.48096	0.0019008
14	1.18477	0.00231927
14	0.888577	0.00270681
14	0.592384	0.0030079
14	0.296192	0.00320303
15	42.2578	0.0040048
15	41.981	0.0300734
15	41.4274	0.0119701
15	41.1506	0.00476175
15	40.8738	0.00238684
15	40.597	0.00122098
15	38.641	0.00206243
15	38.3642	0.00637055
15	38.0874	0.023071
15	37.8106	0.14744
15	37.257	0.0396121
15	36.9802	0.0129694
15	36.7034	0.00556213
15	36.4265	0.0025538
15	36.1497	0.00114572
15	34.1938	0.00218398
15	33.9169	0.00701478
15	33.6401	0.0399387
15	33.0865	0.00765433
15	32.8097	0.00180031
15	29.7465	0.00157567
15	29.4697	0.0156561
15	28.9161	0.014618
15	28.6393	0.00626347
15	28.3625	0.00364604
15	28.0857	0.00229002
15	27.8089	0.00145191
15	25.8529	0.00139979
15	25.5761	0.00754736
15	25.2993	0.0619172
15	24.7457	0.0430083
15	24.4689	0.0150987
15	24.1921	0.00740642
15	23.9153	0.00403058
15	23.6385	0.0022465
15	23.3617	0.00125646
15	21.4057	0.00161157
15	21.1289	0.0128738
15	20.5753	0.00722481
15	20.2985	0.00184178
15	16.9585	0.00380989
15	16.4049	0.0107695
15	16.1281	0.00517193
15	15.8513	0.00351529
15	15.5745	0.00260909
15	15.2977	0.00198593
15	15.0209	0.00148147
15	14.7441	0.00105574
15	12.7881	0.00838455
15	12.2345	0.025424
15	11.9576	0.010396
15	11.6808	0.00605384
15	11.404	0.00389769
15	11.1272	0.00258005
15	10.8504	0.00171944
15	10.5736	0.00106951
15	10.2785	0.00101482
15	8.06403	0.00313717
15	7.78723	0.00100046
15	3.89361	0.00295413
15	3.61681	0.0021444
15	3.34001	0.00196161
15	3.06321	0.00183539
15	2.7864	0.00170653
15	2.5096	0.00152923
15	2.2328	0.00130876
15	1.95599	0.0010488
15	1.93762	0.00107629
15	1.66082	0.00146079
15	1.38402	0.00181018
15	1.10721	0.00217244
15	0.830409	0.00251417
15	0.553606	0.0027891
15	0.276803	0.00295749
