# Supplementary material for: Aperiodic approximants bridging quasicrystals and modulated structures
Source: Nat Commun. 2024 Jul 11;15:5742. doi: 10.1038/s41467-024-49843-4 (PMC11239952; doi:10.1038/s41467-024-49843-4)
Supplement: Supplementary file 3 — Source Data [file 41467_2024_49843_MOESM3_ESM.zip › Source Data/SFig14/SFIg14b/red_circles.csv]

supplementary fig14b red circles
k	y	intensity
1	24.2483	0.00150519
1	12.1241	0.0019212
1	9.09311	0.00130716
1	3.03104	0.0544785
1	0	1
2	25.0275	0.00397917
2	14.3014	0.00527491
2	10.7261	0.00651119
2	7.15071	0.0104185
2	3.57536	0.131767
2	0	1
3	38.3704	0.00366412
3	34.5333	0.00143679
3	26.8593	0.00123713
3	23.0222	0.00701887
3	19.1852	0.00125262
3	11.5111	0.0199137
3	7.67407	0.0572267
3	3.83704	0.18197
3	0	1
4	35.7091	0.00329434
4	27.7738	0.00682894
4	23.8061	0.011471
4	15.8707	0.00647543
4	11.903	0.149308
4	7.93536	0.110098
4	3.96768	0.208848
4	0	1
5	40.3899	0.00679525
5	36.3509	0.014089
5	32.3119	0.00202725
5	28.2729	0.00193809
5	20.195	0.0024471
5	16.156	0.0335715
5	12.117	0.317831
5	8.07798	0.148148
5	4.03899	0.224464
5	0	1
6	40.8131	0.00574456
6	36.7318	0.0108959
6	32.6505	0.00139929
6	24.4879	0.0216167
6	20.4066	0.0193589
6	16.3253	0.0663328
6	12.2439	0.467811
6	8.16263	0.178538
6	4.08131	0.230593
6	0	1
7	41.0821	0.00183392
7	36.9739	0.00136566
7	28.7574	0.00899413
7	24.6492	0.0838096
7	20.541	0.0432162
7	16.4328	0.099735
7	12.3246	0.581483
7	8.21641	0.19377
7	4.10821	0.237427
7	0	1
8	37.1363	0.00421178
8	33.0101	0.00406828
8	28.8838	0.0248415
8	24.7575	0.172255
8	20.6313	0.0712921
8	16.505	0.125558
8	12.3788	0.668022
8	8.25251	0.207346
8	4.12626	0.240144
8	0	1
9	41.3892	0.00338852
9	37.2502	0.0301029
9	33.1113	0.0153428
9	28.9724	0.0437559
9	24.8335	0.26669
9	20.6946	0.0983159
9	16.5557	0.145351
9	12.4167	0.732555
9	8.27783	0.217551
9	4.13892	0.241661
9	0	1
10	41.4812	0.0112404
10	37.3331	0.0739101
10	33.1849	0.0299575
10	29.0368	0.0645816
10	24.8887	0.354149
10	20.7406	0.11858
10	16.5925	0.163807
10	12.4444	0.780473
10	8.29624	0.222681
10	4.14812	0.243919
10	0	1
11	41.5501	0.0227268
11	37.3951	0.129949
11	33.2401	0.0463732
11	29.0851	0.084898
11	24.93	0.432834
11	20.775	0.135567
11	16.62	0.178551
11	12.465	0.817229
11	8.31001	0.226565
11	4.15501	0.245537
11	0	1
12	41.6029	0.0356942
12	37.4426	0.194512
12	33.2823	0.0661235
12	29.1221	0.101068
12	24.9618	0.50345
12	20.8015	0.153604
12	16.6412	0.187131
12	12.4809	0.846405
12	8.32059	0.231782
12	4.16029	0.245604
12	0	1
13	41.6444	0.0502386
13	37.4799	0.257529
13	33.3155	0.0823441
13	29.1511	0.11776
13	24.9866	0.562531
13	20.8222	0.165267
13	16.6577	0.196742
13	12.4933	0.868958
13	8.32887	0.234007
13	4.16444	0.246582
13	0	1
14	41.6774	0.0650229
14	37.5097	0.318272
14	33.3419	0.0972081
14	29.1742	0.132519
14	25.0064	0.6129
14	20.8387	0.174938
14	16.671	0.204521
14	12.5032	0.886957
14	8.33548	0.2358
14	4.16774	0.247324
14	0	1
15	41.7042	0.0795129
15	37.5338	0.375533
15	33.3633	0.110697
15	29.1929	0.145552
15	25.0225	0.656127
15	20.8521	0.18304
15	16.6817	0.210958
15	12.5113	0.90163
15	8.34084	0.23725
15	4.17042	0.247918
15	0	1
