# Supplementary material for: Aperiodic approximants bridging quasicrystals and modulated structures
Source: Nat Commun. 2024 Jul 11;15:5742. doi: 10.1038/s41467-024-49843-4 (PMC11239952; doi:10.1038/s41467-024-49843-4)
Supplement: Supplementary file 3 — Source Data [file 41467_2024_49843_MOESM3_ESM.zip › Source Data/SFig14/SFig14c/blue_circles.csv]

supplementary fig14b blue circles
k	x	intensity
1	75.2115	0.00582514
1	71.9668	0.709138
1	66.7169	0.0938921
1	63.4723	0.00724633
1	58.2224	0.968397
1	54.9778	0.00204957
1	52.9725	0.00116665
1	49.7279	0.30195
1	47.7226	0.00130541
1	46.4832	0.00115174
1	44.478	0.390782
1	41.2333	0.00300329
1	39.228	0.00327847
1	35.9834	0.919083
1	30.7335	0.0190493
1	27.4889	0.0564699
1	22.239	0.800072
1	18.9944	0.00515981
1	16.9891	0.00539098
1	13.7444	0.548897
1	8.49453	0.181262
1	-8.49453	0.181262
1	-13.7444	0.548897
1	-16.9891	0.00539098
1	-18.9944	0.00515981
1	-22.239	0.800072
1	-27.4889	0.0564699
1	-30.7335	0.0190493
1	-35.9834	0.919083
1	-39.228	0.00327847
1	-41.2333	0.00300329
1	-44.478	0.390782
1	-46.4832	0.00115174
1	-47.7226	0.00130541
1	-49.7279	0.30195
1	-52.9725	0.00116665
1	-54.9778	0.00204957
1	-58.2224	0.968397
1	-63.4723	0.00724633
1	-66.7169	0.0938921
1	-71.9668	0.709138
1	-75.2115	0.00582514
2	74.7525	0.00214177
2	72.1874	0.800243
2	69.6223	0.00135025
2	68.5598	0.00117002
2	65.9947	0.426426
2	63.4296	0.00273469
2	59.802	0.00137553
2	57.2369	0.314181
2	51.0442	0.895302
2	48.4791	0.001122
2	44.8515	0.0211273
2	42.2864	0.0384323
2	36.0937	0.946395
2	29.901	0.243959
2	23.7083	0.00327498
2	21.1432	0.512056
2	17.5156	0.00151823
2	14.9505	0.721107
2	8.7578	0.00207511
2	-8.7578	0.00207511
2	-14.9505	0.721107
2	-17.5156	0.00151823
2	-21.1432	0.512056
2	-23.7083	0.00327498
2	-29.901	0.243959
2	-36.0937	0.946395
2	-42.2864	0.0384323
2	-44.8515	0.0211273
2	-48.4791	0.001122
2	-51.0442	0.895302
2	-57.2369	0.314181
2	-59.802	0.00137553
2	-63.4296	0.00273469
2	-65.9947	0.426426
2	-68.5598	0.00117002
2	-69.6223	0.00135025
2	-72.1874	0.800243
2	-74.7525	0.00214177
3	72.4961	0.99193
3	67.8624	0.00129191
3	65.8502	0.432142
3	63.8379	0.00115212
3	59.2042	0.00580481
3	57.192	0.114466
3	50.5461	0.859538
3	48.5338	0.00143609
3	45.9123	0.00180658
3	43.9001	0.696625
3	41.8879	0.00170016
3	37.2542	0.0462057
3	35.2419	0.028099
3	30.6082	0.00183639
3	28.596	0.616931
3	23.9623	0.0011154
3	21.9501	0.915
3	15.3041	0.157351
3	-15.3041	0.157351
3	-21.9501	0.915
3	-23.9623	0.0011154
3	-28.596	0.616931
3	-30.6082	0.00183639
3	-35.2419	0.028099
3	-37.2542	0.0462057
3	-41.8879	0.00170016
3	-43.9001	0.696625
3	-45.9123	0.00180658
3	-48.5338	0.00143609
3	-50.5461	0.859538
3	-57.192	0.114466
3	-59.2042	0.00580481
3	-63.8379	0.00115212
3	-65.8502	0.432142
3	-67.8624	0.00129191
3	-72.4961	0.99193
4	73.5892	0.00119497
4	71.9668	0.240652
4	65.0946	0.854711
4	63.4723	0.00154874
4	59.8447	0.00139709
4	58.2224	0.882185
4	51.3502	0.269067
4	44.478	0.00864404
4	42.8556	0.139641
4	37.6057	0.00100451
4	35.9834	0.71725
4	29.1112	0.969319
4	23.8613	0.00141671
4	22.239	0.405997
4	15.3668	0.0290714
4	5.24991	0.00188752
4	-5.24991	0.00188752
4	-15.3668	0.0290714
4	-22.239	0.405997
4	-23.8613	0.00141671
4	-29.1112	0.969319
4	-35.9834	0.71725
4	-37.6057	0.00100451
4	-42.8556	0.139641
4	-44.478	0.00864404
4	-51.3502	0.269067
4	-58.2224	0.882185
4	-59.8447	0.00139709
4	-63.4723	0.00154874
4	-65.0946	0.854711
4	-71.9668	0.240652
4	-73.5892	0.00119497
5	72.6519	0.948474
5	67.0034	0.00190632
5	65.6562	0.490897
5	58.6604	0.0963092
5	57.3132	0.0296823
5	51.6647	0.00169479
5	50.3174	0.28579
5	43.3217	0.790598
5	36.326	0.986892
5	30.6775	0.00207801
5	29.3302	0.59368
5	22.3345	0.146025
5	15.3387	0.00589035
5	5.64848	0.00204804
5	-5.64848	0.00204804
5	-15.3387	0.00589035
5	-22.3345	0.146025
5	-29.3302	0.59368
5	-30.6775	0.00207801
5	-36.326	0.986892
5	-43.3217	0.790598
5	-50.3174	0.28579
5	-51.6647	0.00169479
5	-57.3132	0.0296823
5	-58.6604	0.0963092
5	-65.6562	0.490897
5	-67.0034	0.00190632
5	-72.6519	0.948474
6	74.1319	0.00104183
6	72.9847	0.240906
6	71.8376	0.00748477
6	65.9157	0.0376709
6	64.7685	0.107485
6	57.6995	0.423137
6	50.6304	0.842206
6	43.5614	0.993636
6	37.6395	0.00204508
6	36.4924	0.716308
6	30.5705	0.00134007
6	29.4233	0.29635
6	22.3543	0.0555293
6	15.2852	0.00149082
6	12.9909	0.00162651
6	5.92189	0.00183784
6	-5.92189	0.00183784
6	-12.9909	0.00162651
6	-15.2852	0.00149082
6	-22.3543	0.0555293
6	-29.4233	0.29635
6	-30.5705	0.00134007
6	-36.4924	0.716308
6	-37.6395	0.00204508
6	-43.5614	0.993636
6	-50.6304	0.842206
6	-57.6995	0.423137
6	-64.7685	0.107485
6	-65.9157	0.0376709
6	-71.8376	0.00748477
6	-72.9847	0.240906
6	-74.1319	0.00104183
7	73.1494	0.0157173
7	72.1528	0.208271
7	65.0372	0.533778
7	57.9216	0.877688
7	50.8059	0.99657
7	44.6869	0.00169627
7	43.6903	0.794064
7	37.5713	0.00200949
7	36.5747	0.431095
7	29.4591	0.144591
7	22.3434	0.0225861
7	13.2347	0.00212123
7	6.11904	0.00147055
7	-6.11904	0.00147055
7	-13.2347	0.00212123
7	-22.3434	0.0225861
7	-29.4591	0.144591
7	-36.5747	0.431095
7	-37.5713	0.00200949
7	-43.6903	0.794064
7	-44.6869	0.00169627
7	-50.8059	0.99657
7	-57.9216	0.877688
7	-65.0372	0.533778
7	-72.1528	0.208271
7	-73.1494	0.0157173
8	72.3487	0.621501
8	65.2018	0.903311
8	58.0549	0.998009
8	51.7878	0.00135106
8	50.908	0.845851
8	44.641	0.00223349
8	43.7611	0.541556
8	37.4941	0.00139206
8	36.6143	0.24971
8	29.4674	0.0741131
8	22.3205	0.0103896
8	20.5608	0.00155369
8	13.414	0.00222205
8	6.26706	0.00116134
8	-6.26706	0.00116134
8	-13.414	0.00222205
8	-20.5608	0.00155369
8	-22.3205	0.0103896
8	-29.4674	0.0741131
8	-36.6143	0.24971
8	-37.4941	0.00139206
8	-43.7611	0.541556
8	-44.641	0.00223349
8	-50.908	0.845851
8	-51.7878	0.00135106
8	-58.0549	0.998009
8	-65.2018	0.903311
8	-72.3487	0.621501
9	72.4751	0.922
9	65.3063	0.998771
9	58.9244	0.0010488
9	58.1374	0.881162
9	51.7556	0.0021416
9	50.9686	0.627647
9	44.5868	0.0019517
9	43.7998	0.351626
9	36.631	0.146606
9	29.4622	0.0403594
9	22.2934	0.00528684
9	20.7195	0.00203886
9	13.5507	0.00207144
9	-13.5507	0.00207144
9	-20.7195	0.00203886
9	-22.2934	0.00528684
9	-29.4622	0.0403594
9	-36.631	0.146606
9	-43.7998	0.351626
9	-44.5868	0.0019517
9	-50.9686	0.627647
9	-51.7556	0.0021416
9	-58.1374	0.881162
9	-58.9244	0.0010488
9	-65.3063	0.998771
9	-72.4751	0.922
10	72.559	0.999201
10	65.3742	0.905747
10	58.9009	0.00191504
10	58.1894	0.693255
10	51.7161	0.00220508
10	51.0047	0.441018
10	44.5314	0.00145959
10	43.8199	0.225989
10	36.6352	0.0878316
10	29.4504	0.0227821
10	28.0276	0.00155947
10	22.2657	0.00275334
10	20.8428	0.00223002
10	13.6581	0.00182612
10	-13.6581	0.00182612
10	-20.8428	0.00223002
10	-22.2657	0.00275334
10	-28.0276	0.00155947
10	-29.4504	0.0227821
10	-36.6352	0.0878316
10	-43.8199	0.225989
10	-44.5314	0.00145959
10	-51.0047	0.441018
10	-51.7161	0.00220508
10	-58.1894	0.693255
10	-58.9009	0.00191504
10	-65.3742	0.905747
10	-72.559	0.999201
11	72.6158	0.923642
11	66.068	0.00165202
11	65.4191	0.744246
11	58.8713	0.0022403
11	58.2224	0.517627
11	51.6746	0.00190564
11	51.0257	0.304822
11	44.478	0.0010257
11	43.829	0.146862
11	36.6323	0.0543144
11	35.3345	0.0011082
11	29.4357	0.0134633
11	28.1378	0.00196852
11	22.239	0.00150777
11	20.9411	0.00222454
11	13.7444	0.0015636
11	-13.7444	0.0015636
11	-20.9411	0.00222454
11	-22.239	0.00150777
11	-28.1378	0.00196852
11	-29.4357	0.0134633
11	-35.3345	0.0011082
11	-36.6323	0.0543144
11	-43.829	0.146862
11	-44.478	0.0010257
11	-51.0257	0.304822
11	-51.6746	0.00190564
11	-58.2224	0.517627
11	-58.8713	0.0022403
11	-65.4191	0.744246
11	-66.068	0.00165202
11	-72.6158	0.923642
12	73.2511	0.00140598
12	72.6548	0.784954
12	66.0453	0.00214322
12	65.4489	0.583369
12	58.8395	0.00217158
12	58.2431	0.380013
12	51.6336	0.00154021
12	51.0373	0.212513
12	43.8314	0.0984852
12	36.6256	0.0354676
12	35.4328	0.00160687
12	29.4197	0.00866878
12	28.227	0.00219894
12	21.0211	0.00210518
12	13.8153	0.00132689
12	-13.8153	0.00132689
12	-21.0211	0.00210518
12	-28.227	0.00219894
12	-29.4197	0.00866878
12	-35.4328	0.00160687
12	-36.6256	0.0354676
12	-43.8314	0.0984852
12	-51.0373	0.212513
12	-51.6336	0.00154021
12	-58.2431	0.380013
12	-58.8395	0.00217158
12	-65.4489	0.583369
12	-66.0453	0.00214322
12	-72.6548	0.784954
12	-73.2511	0.00140598
13	73.2334	0.00196626
13	72.6817	0.637292
13	66.0203	0.00225401
13	65.4687	0.446506
13	58.8073	0.00190372
13	58.2557	0.277053
13	51.5943	0.00118401
13	51.0427	0.148937
13	43.8297	0.0668703
13	42.7265	0.00124249
13	36.6167	0.0234621
13	35.5135	0.00194868
13	29.4037	0.00558427
13	28.3005	0.00225567
13	21.0874	0.00191885
13	13.8744	0.0011091
13	-13.8744	0.0011091
13	-21.0874	0.00191885
13	-28.3005	0.00225567
13	-29.4037	0.00558427
13	-35.5135	0.00194868
13	-36.6167	0.0234621
13	-42.7265	0.00124249
13	-43.8297	0.0668703
13	-51.0427	0.148937
13	-51.5943	0.00118401
13	-58.2557	0.277053
13	-58.8073	0.00190372
13	-65.4687	0.446506
13	-66.0203	0.00225401
13	-72.6817	0.637292
13	-73.2334	0.00196626
14	73.2134	0.00221959
14	72.7004	0.505209
14	65.9947	0.00212416
14	65.4817	0.338711
14	58.7759	0.00157963
14	58.2629	0.202634
14	51.0442	0.105736
14	43.8254	0.0463452
14	42.7994	0.00162713
14	36.6067	0.0159347
14	35.5807	0.00214859
14	29.388	0.00371069
14	28.3619	0.00220473
14	21.1432	0.00171743
14	-21.1432	0.00171743
14	-28.3619	0.00220473
14	-29.388	0.00371069
14	-35.5807	0.00214859
14	-36.6067	0.0159347
14	-42.7994	0.00162713
14	-43.8254	0.0463452
14	-51.0442	0.105736
14	-58.2629	0.202634
14	-58.7759	0.00157963
14	-65.4817	0.338711
14	-65.9947	0.00212416
14	-72.7004	0.505209
14	-73.2134	0.00221959
15	73.1926	0.0022335
15	72.7132	0.396306
15	65.9693	0.00189145
15	65.4898	0.256971
15	58.7459	0.00128337
15	58.2664	0.149536
15	51.0431	0.0762837
15	50.0842	0.00132662
15	43.8197	0.0328218
15	42.8608	0.00192524
15	36.5963	0.0111
15	35.6374	0.00224118
15	29.3729	0.00253119
15	28.4141	0.00209394
15	21.1907	0.00151784
15	-21.1907	0.00151784
15	-28.4141	0.00209394
15	-29.3729	0.00253119
15	-35.6374	0.00224118
15	-36.5963	0.0111
15	-42.8608	0.00192524
15	-43.8197	0.0328218
15	-50.0842	0.00132662
15	-51.0431	0.0762837
15	-58.2664	0.149536
15	-58.7459	0.00128337
15	-65.4898	0.256971
15	-65.9693	0.00189145
15	-72.7132	0.396306
15	-73.1926	0.0022335
