# Supplementary material for: Aperiodic approximants bridging quasicrystals and modulated structures
Source: Nat Commun. 2024 Jul 11;15:5742. doi: 10.1038/s41467-024-49843-4 (PMC11239952; doi:10.1038/s41467-024-49843-4)
Supplement: Supplementary file 3 — Source Data [file 41467_2024_49843_MOESM3_ESM.zip › Source Data/SFig14/SFig14c/red_circles.csv]

supplementary fig14c red circles
k	x	intensity
1	10.4998	0.0012866
1	0	1
1	-10.4998	0.0012866
2	18.5781	0.00139625
2	12.3854	0.00281467
2	6.1927	0.113375
2	0	1
2	-6.1927	0.113375
2	-12.3854	0.00281467
2	-18.5781	0.00139625
3	26.5838	0.00176656
3	13.2919	0.00199785
3	6.64594	0.357053
3	0	1
3	-6.64594	0.357053
3	-13.2919	0.00199785
3	-26.5838	0.00176656
4	34.3611	0.00195659
4	13.7444	0.0703727
4	6.87222	0.560939
4	0	1
4	-6.87222	0.560939
4	-13.7444	0.0703727
4	-34.3611	0.00195659
5	48.9702	0.00108618
5	41.9744	0.0018107
5	20.9872	0.0145295
5	13.9915	0.20927
5	6.99574	0.695472
5	0	1
5	-6.99574	0.695472
5	-13.9915	0.20927
5	-20.9872	0.0145295
5	-41.9744	0.0018107
5	-48.9702	0.00108618
6	56.5523	0.00187507
6	49.4833	0.00155543
6	28.2762	0.00367066
6	21.2071	0.0786018
6	14.1381	0.357397
6	7.06904	0.782124
6	0	1
6	-7.06904	0.782124
6	-14.1381	0.357397
6	-21.2071	0.0786018
6	-28.2762	0.00367066
6	-49.4833	0.00155543
6	-56.5523	0.00187507
7	71.1562	0.00100526
7	64.0406	0.00218568
7	56.925	0.00122512
7	28.4625	0.0314069
7	21.3469	0.174668
7	14.2312	0.481825
7	7.11562	0.83788
7	0	1
7	-7.11562	0.83788
7	-14.2312	0.481825
7	-21.3469	0.174668
7	-28.4625	0.0314069
7	-56.925	0.00122512
7	-64.0406	0.00218568
7	-71.1562	0.00100526
8	71.4689	0.00217937
8	35.7344	0.0141134
8	28.5875	0.0887515
8	21.4407	0.280382
8	14.2938	0.581543
8	7.14689	0.875931
8	0	1
8	-7.14689	0.875931
8	-14.2938	0.581543
8	-21.4407	0.280382
8	-28.5875	0.0887515
8	-35.7344	0.0141134
8	-71.4689	0.00217937
9	43.0129	0.00701625
9	35.8441	0.0477691
9	28.6753	0.164188
9	21.5064	0.379652
9	14.3376	0.658718
9	7.16881	0.902496
9	0	1
9	-7.16881	0.902496
9	-14.3376	0.658718
9	-21.5064	0.379652
9	-28.6753	0.164188
9	-35.8441	0.0477691
9	-43.0129	0.00701625
10	50.2933	0.00359986
10	43.1085	0.0266889
10	35.9238	0.0979134
10	28.739	0.244132
10	21.5543	0.465378
10	14.3695	0.717497
10	7.18475	0.921378
10	0	1
10	-7.18475	0.921378
10	-14.3695	0.717497
10	-21.5543	0.465378
10	-28.739	0.244132
10	-35.9238	0.0979134
10	-43.1085	0.0266889
10	-50.2933	0.00359986
11	57.5735	0.00194819
11	50.3768	0.0156227
11	43.1801	0.0602206
11	35.9834	0.158368
11	28.7867	0.322161
11	21.5901	0.538321
11	14.3934	0.763318
11	7.19668	0.935393
11	0	1
11	-7.19668	0.935393
11	-14.3934	0.763318
11	-21.5901	0.538321
11	-28.7867	0.322161
11	-35.9834	0.158368
11	-43.1801	0.0602206
11	-50.3768	0.0156227
11	-57.5735	0.00194819
12	64.8526	0.00123082
12	57.6467	0.00994555
12	50.4409	0.0390646
12	43.235	0.105844
12	36.0292	0.224443
12	28.8234	0.395881
12	21.6175	0.600747
12	14.4117	0.80008
12	7.20584	0.946231
12	0	1
12	-7.20584	0.946231
12	-14.4117	0.80008
12	-21.6175	0.600747
12	-28.8234	0.395881
12	-36.0292	0.224443
12	-43.235	0.105844
12	-50.4409	0.0390646
12	-57.6467	0.00994555
12	-64.8526	0.00123082
13	64.9171	0.00635631
13	57.7041	0.0257033
13	50.4911	0.0716348
13	43.2781	0.15708
13	36.0651	0.28871
13	28.8521	0.460695
13	21.639	0.651883
13	14.426	0.828808
13	7.21301	0.954474
13	0	1
13	-7.21301	0.954474
13	-14.426	0.828808
13	-21.639	0.651883
13	-28.8521	0.460695
13	-36.0651	0.28871
13	-43.2781	0.15708
13	-50.4911	0.0716348
13	-57.7041	0.0257033
13	-64.9171	0.00635631
14	72.1874	0.00419367
14	64.9686	0.0173699
14	57.7499	0.0494854
14	50.5312	0.111315
14	43.3124	0.21105
14	36.0937	0.349713
14	28.875	0.517737
14	21.6562	0.69452
14	14.4375	0.851905
14	7.21874	0.960964
14	0	1
14	-7.21874	0.960964
14	-14.4375	0.851905
14	-21.6562	0.69452
14	-28.875	0.517737
14	-36.0937	0.349713
14	-43.3124	0.21105
14	-50.5312	0.111315
14	-57.7499	0.0494854
14	-64.9686	0.0173699
14	-72.1874	0.00419367
15	72.2338	0.0120452
15	65.0104	0.0349351
15	57.787	0.0801475
15	50.5636	0.155591
15	43.3403	0.265302
15	36.1169	0.406471
15	28.8935	0.567846
15	21.6701	0.730445
15	14.4468	0.870822
15	7.22338	0.966192
15	0	1
15	-7.22338	0.966192
15	-14.4468	0.870822
15	-21.6701	0.730445
15	-28.8935	0.567846
15	-36.1169	0.406471
15	-43.3403	0.265302
15	-50.5636	0.155591
15	-57.787	0.0801475
15	-65.0104	0.0349351
15	-72.2338	0.0120452
