# Supplementary material for: Aperiodic approximants bridging quasicrystals and modulated structures
Source: Nat Commun. 2024 Jul 11;15:5742. doi: 10.1038/s41467-024-49843-4 (PMC11239952; doi:10.1038/s41467-024-49843-4)
Supplement: Supplementary file 3 — Source Data [file 41467_2024_49843_MOESM3_ESM.zip › Source Data/SFig16/SFig16.csv]

x	y	intensity
-9.67E-15	-7.11E-15	1
-8.90E-15	-12.5664	0.185543
-8.13E-15	-25.1327	0.0773568
-7.36E-15	-37.6991	0.273929
-3.6276	-6.28319	0.00297807
-3.6276	-18.8496	0.387556
-3.6276	-31.4159	0.203588
-7.2552	0	0.00297807
-7.2552	-12.5664	0.148626
-7.2552	-25.1327	0.0196855
-7.2552	-37.6991	0.166628
-10.8828	6.28319	0.185543
-10.8828	-6.28319	0.185543
-10.8828	-18.8496	0.195839
-10.8828	-31.4159	0.525134
-14.5104	0	0.148626
-14.5104	-12.5664	0.387556
-14.5104	-25.1327	0.119709
-14.5104	-37.6991	0.0800571
-18.138	6.28319	0.387556
-18.138	-6.28319	0.387556
-18.138	-18.8496	0.0196855
-18.138	-31.4159	0.0623316
-21.7656	12.5664	0.0773568
-21.7656	3.55E-15	0.195839
-21.7656	-12.5664	0.0773568
-21.7656	-25.1327	0.525134
-21.7656	-37.6991	0.102733
-25.3932	6.28319	0.0196855
-25.3932	-6.28319	0.0196855
-25.3932	-18.8496	0.203588
-25.3932	-31.4159	0.0800571
-29.0208	12.5664	0.203588
-29.0208	7.11E-15	0.119709
-29.0208	-12.5664	0.203588
-29.0208	-25.1327	0.166628
-29.0208	-37.6991	0.437128
-32.6484	18.8496	0.273929
-32.6484	6.28319	0.525134
-32.6484	-6.28319	0.525134
-32.6484	-18.8496	0.273929
-32.6484	-31.4159	0.136585
-36.276	12.5664	0.166628
-36.276	7.11E-15	0.0623316
-36.276	-12.5664	0.166628
-36.276	-25.1327	0.099264
-36.276	-37.6991	0.328923
-39.9036	18.8496	0.099264
-39.9036	6.28319	0.0800571
-39.9036	-6.28319	0.0800571
-39.9036	-18.8496	0.099264
-39.9036	-31.4159	0.0253345
3.6276	-6.28319	0.00297807
3.6276	-18.8496	0.387556
3.6276	-31.4159	0.203588
-3.6276	6.28319	0.00297807
-14.5104	12.5664	0.387556
-25.3932	18.8496	0.203588
-36.276	25.1327	0.099264
7.2552	0	0.00297807
7.2552	-12.5664	0.148626
7.2552	-25.1327	0.0196855
7.2552	-37.6991	0.166628
3.6276	6.28319	0.00297807
-7.2552	12.5664	0.148626
-18.138	18.8496	0.0196855
-29.0208	25.1327	0.166628
-39.9036	31.4159	0.0253345
10.8828	6.28319	0.185543
10.8828	-6.28319	0.185543
10.8828	-18.8496	0.195839
10.8828	-31.4159	0.525134
-9.67E-15	12.5664	0.185543
-10.8828	18.8496	0.195839
-21.7656	25.1327	0.525134
-32.6484	31.4159	0.136585
14.5104	-7.11E-15	0.148626
14.5104	-12.5664	0.387556
14.5104	-25.1327	0.119709
14.5104	-37.6991	0.0800571
7.2552	12.5664	0.148626
-3.6276	18.8496	0.387556
-14.5104	25.1327	0.119709
-25.3932	31.4159	0.0800571
-36.276	37.6991	0.328923
18.138	6.28319	0.387556
18.138	-6.28319	0.387556
18.138	-18.8496	0.0196855
18.138	-31.4159	0.0623316
14.5104	12.5664	0.387556
3.6276	18.8496	0.387556
-7.2552	25.1327	0.0196855
-18.138	31.4159	0.0623316
-29.0208	37.6991	0.437128
21.7656	12.5664	0.0773568
21.7656	-1.07E-14	0.195839
21.7656	-12.5664	0.0773568
21.7656	-25.1327	0.525134
21.7656	-37.6991	0.102733
10.8828	18.8496	0.195839
-6.12E-15	25.1327	0.0773568
-10.8828	31.4159	0.525134
-21.7656	37.6991	0.102733
25.3932	6.28319	0.0196855
25.3932	-6.28319	0.0196855
25.3932	-18.8496	0.203588
25.3932	-31.4159	0.0800571
18.138	18.8496	0.0196855
7.2552	25.1327	0.0196855
-3.6276	31.4159	0.203588
-14.5104	37.6991	0.0800571
29.0208	12.5664	0.203588
29.0208	-1.07E-14	0.119709
29.0208	-12.5664	0.203588
29.0208	-25.1327	0.166628
29.0208	-37.6991	0.437128
25.3932	18.8496	0.203588
14.5104	25.1327	0.119709
3.6276	31.4159	0.203588
-7.2552	37.6991	0.166628
32.6484	18.8496	0.273929
32.6484	6.28319	0.525134
32.6484	-6.28319	0.525134
32.6484	-18.8496	0.273929
32.6484	-31.4159	0.136585
21.7656	25.1327	0.525134
10.8828	31.4159	0.525134
-3.45E-15	37.6991	0.273929
36.276	12.5664	0.166628
36.276	-1.42E-14	0.0623316
36.276	-12.5664	0.166628
36.276	-25.1327	0.099264
36.276	-37.6991	0.328923
29.0208	25.1327	0.166628
18.138	31.4159	0.0623316
7.2552	37.6991	0.166628
39.9036	18.8496	0.099264
39.9036	6.28319	0.0800571
39.9036	-6.28319	0.0800571
39.9036	-18.8496	0.099264
39.9036	-31.4159	0.0253345
36.276	25.1327	0.099264
25.3932	31.4159	0.0800571
14.5104	37.6991	0.0800571
32.6484	31.4159	0.136585
21.7656	37.6991	0.102733
39.9036	31.4159	0.0253345
29.0208	37.6991	0.437128
36.276	37.6991	0.328923
