# Supplementary material for: Aperiodic approximants bridging quasicrystals and modulated structures
Source: Nat Commun. 2024 Jul 11;15:5742. doi: 10.1038/s41467-024-49843-4 (PMC11239952; doi:10.1038/s41467-024-49843-4)
Supplement: Supplementary file 3 — Source Data [file 41467_2024_49843_MOESM3_ESM.zip › Source Data/SFig28/SFig28c.csv]

x	y	intensity
-8.88E-15	5.33E-15	1
-8.88E-15	8.11126	0.000941194
3.05047	6.35007	0.00164258
3.97408	6.88332	0.000947794
-7.11E-15	12.7001	0.167342
0.923609	12.1669	0.00159748
-7.11E-15	13.7666	0.000575577
7.02456	12.9105	0.000383104
-7.11E-15	17.289	0.00166121
-7.11E-15	18.3555	0.000435271
3.97408	14.9946	0.00206129
3.97408	16.0611	0.000677513
4.89769	15.5278	0.00056238
3.97408	17.1276	0.000530215
3.97408	18.1941	0.000376603
6.10095	11.6336	0.00111737
7.02456	12.1669	0.0795826
6.10095	13.7666	0.000395928
7.02456	13.2334	0.0162871
7.02456	14.2999	0.00260633
7.94817	13.7666	0.000975111
7.02456	15.3664	0.000526381
0.923609	20.2782	0.000901875
1.84722	19.7449	0.0018871
2.77083	19.2117	0.0023988
3.69444	18.6784	0.0020017
4.61805	18.1452	0.00109321
5.54166	17.6119	0.000361288
3.05047	17.9837	0.000451475
3.97408	17.4505	0.0022771
3.05047	19.0502	0.0766269
3.97408	18.517	0.242237
4.89769	17.9837	0.0129827
5.8213	17.4505	0.00164857
2.12687	18.517	0.000493273
3.05047	20.1167	0.000452781
3.97408	19.5835	0.00516904
2.12687	19.5835	0.00538885
3.97408	20.6499	0.000719806
1.20326	20.1167	0.000507473
7.02456	13.5563	0.000882657
7.02456	12.4898	0.000395431
7.02456	14.6228	0.00138395
7.02456	15.6893	0.00178322
6.10095	17.289	0.00294787
7.02456	16.7558	0.00164793
7.94817	17.289	0.00168265
5.17734	17.8223	0.00343806
8.87178	17.8223	0.000840192
4.25373	18.3555	0.00286268
9.79539	18.3555	0.000418021
3.33012	18.8888	0.0016538
2.40651	19.422	0.000618963
5.45699	17.6608	0.000397227
4.53338	18.1941	0.000584892
3.60977	18.7273	0.000511196
-7.11E-15	24.3338	0.00712988
-7.11E-15	25.4003	0.0240783
0.923609	24.867	0.00625756
0.923609	25.9335	0.00686929
1.84722	25.4003	0.000440553
1.84722	26.4668	0.00117197
3.97408	19.9064	0.000420827
3.97408	20.9729	0.000525128
3.05047	22.5726	0.0013794
3.97408	22.0393	0.000877344
2.12687	22.0393	0.000422575
3.05047	23.6391	0.00111911
3.97408	23.1058	0.000400753
4.89769	22.5726	0.000680486
5.8213	22.0393	0.000443212
4.89769	23.6391	0.00165901
5.8213	24.1723	0.00120198
6.74491	24.7056	0.000439233
7.94817	19.7449	0.000677029
6.10095	21.8779	0.00135407
7.02456	21.3446	0.00300031
7.94817	20.8114	0.00144671
8.87178	20.2782	0.00106933
5.17734	22.4111	0.000443356
10.075	17.4505	0.000583366
10.075	18.517	0.00200275
9.15142	20.1167	0.00081987
10.075	19.5835	0.00212148
10.9986	19.0502	0.117575
10.9986	20.1167	0.000556617
3.05047	26.095	0.000473101
2.12687	25.5617	0.000403308
3.05047	27.1615	0.00103566
2.12687	26.6282	0.00129951
1.20326	26.095	0.00111203
0.279646	25.5617	0.000585422
3.97408	27.6947	0.000491132
9.51574	30.8942	0.000401675
10.4394	31.4274	0.000521799
11.363	31.9607	0.000404814
6.10095	24.3338	0.00375424
5.17734	23.8005	0.00098195
6.10095	25.4003	0.000890035
7.02456	24.867	0.010586
7.94817	24.3338	0.00101923
7.02456	25.9335	0.00104118
7.94817	25.4003	0.000785713
8.87178	25.9335	0.000375412
12.8459	24.7056	0.000367754
13.7695	25.2388	0.000413848
-3.55E-15	33.5115	0.0151838
0.923609	32.9783	0.00393107
1.84722	32.445	0.0038121
2.77083	31.9118	0.00248222
3.69444	31.3786	0.00102032
0.923609	34.0448	0.00112712
-3.55E-15	36.711	0.000426287
-3.55E-15	37.7775	0.000515623
-3.55E-15	38.844	0.000392906
3.05047	30.6839	0.0013835
3.05047	31.7503	0.0879083
3.97408	31.2171	0.0599151
4.89769	30.6839	0.00151101
3.97408	32.2836	0.00395904
4.89769	31.7503	0.000647022
2.12687	32.2836	0.010468
3.97408	33.3501	0.0004438
1.20326	32.8168	0.0018375
7.02456	29.4559	0.00197461
7.94817	29.9892	0.000721503
8.87178	29.4559	0.000753198
8.87178	30.5224	0.00176065
9.79539	29.9892	0.00097349
4.25373	31.0556	0.000943398
9.79539	31.0556	0.00229724
10.719	30.5224	0.000839805
3.33012	31.5889	0.00124453
10.719	31.5889	0.00194598
11.6426	31.0556	0.000488672
2.40651	32.1221	0.000930372
11.6426	32.1221	0.00107465
1.4829	32.6554	0.000394832
12.5662	32.6554	0.000354523
9.15142	26.095	0.000355418
10.075	26.6282	0.00111265
10.075	27.6947	0.000520336
10.9986	27.1615	0.00916799
11.9223	26.6282	0.00154916
12.8459	26.095	0.000613401
11.9223	27.6947	0.00148586
12.8459	28.228	0.000649232
13.1255	23.8005	0.000848372
13.1255	24.867	0.000871548
14.0491	24.3338	0.0144653
12.2019	26.4668	0.000691939
13.1255	25.9335	0.00261453
14.0491	25.4003	0.0345028
14.0491	26.4668	0.00160742
14.9727	25.9335	0.0212636
14.9727	27	0.00166671
-3.55E-15	34.9009	0.000625144
-3.55E-15	35.9674	0.00494607
0.923609	35.4342	0.000477174
-3.55E-15	37.0339	0.100954
0.923609	36.5007	0.00622249
1.84722	35.9674	0.00136179
-3.55E-15	38.1004	0.00054741
0.923609	37.5672	0.0406965
1.84722	37.0339	0.00539911
2.77083	36.5007	0.000703611
-3.55E-15	39.1669	0.00449356
0.923609	38.6337	0.000429785
1.84722	38.1004	0.000427711
-3.55E-15	40.2334	0.000894248
3.05047	33.1397	0.000387236
3.05047	34.2062	0.00102367
3.05047	35.2727	0.00227738
3.05047	36.3392	0.00305064
3.97408	35.806	0.00690983
4.89769	35.2727	0.00210493
5.8213	34.7395	0.000490428
11.363	31.54	0.000383452
2.12687	35.806	0.00358555
1.20326	35.2727	0.000665102
3.97408	36.8725	0.00092493
2.12687	36.8725	0.00356292
1.20326	36.3392	0.00265506
0.279646	35.806	0.000429778
5.8213	36.8725	0.000435952
1.20326	37.4057	0.00219381
0.279646	36.8725	0.00136319
6.74491	37.4057	0.00075137
0.279646	37.939	0.000771755
7.66852	37.939	0.000572268
6.10095	33.5115	0.000884906
7.94817	32.445	0.000512998
8.87178	31.9118	0.000682655
9.79539	31.3786	0.000896032
10.719	30.8453	0.000780236
11.6426	30.3121	0.000426001
7.02456	34.0448	0.000817476
7.94817	33.5115	0.00106796
9.79539	32.445	0.00104286
10.719	31.9118	0.00162643
11.6426	31.3786	0.0012933
12.5662	30.8453	0.000568611
5.17734	34.0448	0.000430758
7.02456	35.1113	0.00143458
8.87178	34.0448	0.000386421
5.17734	35.1113	0.00040006
7.02456	36.1778	0.0013925
7.02456	37.2443	0.000981541
7.02456	38.3108	0.000477108
1.4829	37.2443	0.000425911
9.15142	30.6839	0.00568585
10.075	30.1506	0.000996499
10.9986	29.6174	0.00244554
8.22782	30.1506	0.000400307
9.15142	31.7503	0.00138805
10.075	31.2171	0.0938767
10.9986	30.6839	0.0676589
11.9223	30.1506	0.00328783
12.8459	29.6174	0.000431115
9.15142	32.8168	0.000674871
10.075	32.2836	0.0117154
10.9986	31.7503	0.0581693
11.9223	31.2171	0.0441159
12.8459	30.6839	0.00433776
10.9986	32.8168	0.00283956
11.9223	32.2836	0.0131269
12.8459	31.7503	0.00134959
10.9986	33.8833	0.000622621
12.8459	32.8168	0.00173135
14.0491	25.7232	0.0004682
14.0491	26.7897	0.000728071
14.9727	26.2564	0.000493217
12.2019	28.9227	0.000656427
13.1255	28.3894	0.000571361
14.0491	27.8562	0.000930951
14.9727	27.3229	0.000519003
12.2019	29.9892	0.00246236
13.1255	29.4559	0.00305734
11.2783	29.4559	0.000365711
12.2019	31.0556	0.00232184
13.1255	30.5224	0.00181659
14.9727	29.4559	0.0110825
11.2783	30.5224	0.00166041
15.8963	29.9892	0.00343277
11.2783	31.5889	0.00165313
10.3547	31.0556	0.000770966
16.8199	30.5224	0.00134815
10.3547	32.1221	0.000682721
12.4815	30.8942	0.000385682
11.5579	31.4274	0.000439756
-3.55E-15	37.3568	0.000685172
-3.55E-15	38.4233	0.00113483
-3.55E-15	39.4898	0.00139811
-3.55E-15	40.5563	0.00127431
-3.55E-15	42.6893	0.000966944
-3.55E-15	43.7558	0.000357155
2.77083	43.2225	0.00040075
3.69444	43.7558	0.000368202
0.279646	37.1954	0.000500622
3.05047	39.8616	0.0063283
4.89769	38.7951	0.00168688
5.8213	38.2619	0.00177369
6.74491	37.7286	0.0010517
7.66852	37.1954	0.000356964
0.279646	38.2619	0.000561436
4.89769	39.8616	0.00208771
5.8213	39.3284	0.000736943
2.12687	40.3949	0.00110897
3.97408	41.4613	0.000541679
5.8213	40.3949	0.000599254
3.97408	42.5278	0.000404479
7.02456	35.4342	0.00145368
6.10095	37.0339	0.0017571
7.02456	36.5007	0.00907046
7.94817	35.9674	0.000376597
6.10095	38.1004	0.0110887
7.02456	37.5672	0.00217938
7.94817	37.0339	0.0120405
6.10095	39.1669	0.000768749
7.02456	38.6337	0.01791
7.94817	38.1004	0.0317847
5.17734	38.6337	0.00186168
7.02456	39.7002	0.00118649
8.87178	38.6337	0.00203539
10.9986	31.0068	0.000489425
10.9986	32.0733	0.00095193
10.9986	33.1397	0.00120194
10.075	34.7395	0.000855408
10.9986	34.2062	0.000920747
11.9223	34.7395	0.00069065
12.8459	34.2062	0.000392211
10.9986	36.3392	0.00134715
7.30421	37.4057	0.000583797
6.3806	37.939	0.000581947
12.2019	31.3786	0.000667299
11.2783	30.8453	0.000427676
12.2019	32.445	0.00324082
13.1255	31.9118	0.000817555
14.0491	31.3786	0.000390604
11.2783	31.9118	0.0029851
10.3547	31.3786	0.00178905
9.43107	30.8453	0.000664319
13.1255	32.9783	0.00202986
14.0491	32.445	0.00122663
13.1255	34.0448	0.000501765
14.9727	32.9783	0.00142628
15.8963	32.445	0.000824345
14.9727	34.0448	0.00132735
16.176	30.1506	0.00183103
17.0996	30.6839	0.00604765
17.0996	31.7503	0.000572723
18.0232	31.2171	0.143258
-3.55E-15	45.1452	0.000757544
-3.55E-15	46.2117	0.00202186
0.923609	45.6784	0.000660787
1.84722	45.1452	0.000491131
0.923609	46.7449	0.000870574
3.05047	42.3175	0.000438504
3.97408	41.7843	0.000446045
3.05047	43.384	0.0119249
3.97408	42.8507	0.00204608
2.12687	42.8507	0.00063755
3.97408	43.9172	0.0577389
3.97408	44.9837	0.0024731
4.89769	44.4505	0.00217722
2.12687	44.9837	0.000626568
7.02456	36.8236	0.000493737
7.02456	37.8901	0.000636307
7.02456	38.9566	0.000486699
6.10095	40.5563	0.000368229
6.10095	41.6228	0.00127914
5.17734	41.0896	0.000468397
7.02456	42.156	0.00103711
7.94817	41.6228	0.00122879
7.94817	42.6893	0.00071399
10.719	44.289	0.00053627
11.6426	44.8223	0.000781245
12.5662	45.3555	0.000529795
9.15142	38.7951	0.000584928
8.22782	38.2619	0.000752635
7.30421	37.7286	0.000536192
10.9986	39.8616	0.00042918
12.8459	38.7951	0.000390593
13.7695	38.2619	0.000467374
14.6931	37.7286	0.000370422
16.5403	43.0611	0.000578211
17.4639	43.5943	0.000700726
18.3875	44.1276	0.000498521
13.1255	36.5007	0.000359121
14.0491	37.0339	0.00198302
13.1255	38.6337	0.000991839
14.0491	38.1004	0.0123748
14.9727	37.5672	0.046495
15.8963	37.0339	0.00214672
15.8963	38.1004	0.000401941
12.4815	32.6065	0.000366916
11.5579	32.0733	0.000588564
10.6343	31.54	0.000537212
18.0232	33.673	0.000446072
18.0232	34.7395	0.00109201
15.2524	37.4057	0.000504246
16.176	36.8725	0.00057074
17.0996	36.3392	0.000419719
18.0232	35.806	0.000588915
18.0232	36.8725	0.000391474
18.9468	36.3392	0.00122328
19.8704	36.8725	0.00107468
20.794	37.4057	0.000591349
18.0232	44.3379	0.000405176
-3.55E-15	48.6676	0.000484318
-3.55E-15	49.7341	0.110171
0.923609	49.2008	0.00735775
1.84722	48.6676	0.00080368
-3.55E-15	50.8006	0.102418
0.923609	50.2673	0.0951399
1.84722	49.7341	0.00456652
-3.55E-15	51.8671	0.000615889
0.923609	51.3338	0.00927898
1.84722	50.8006	0.00543285
1.84722	51.8671	0.00115427
2.77083	51.3338	0.000460821
3.05047	49.0394	0.000994674
3.97408	48.5061	0.00191563
2.12687	48.5061	0.00142178
4.89769	49.0394	0.000879781
2.12687	49.5726	0.0016948
1.20326	49.0394	0.00237997
5.8213	49.5726	0.000443327
1.20326	50.1059	0.00205677
0.279646	49.5726	0.00234933
0.279646	50.6391	0.00168117
5.17734	44.6119	0.000459411
4.25373	44.0787	0.000504829
7.94817	45.1452	0.00135752
8.87178	44.6119	0.00122945
9.79539	44.0787	0.00068364
7.02456	46.7449	0.000921804
7.94817	46.2117	0.000789725
8.87178	45.6784	0.0015237
9.79539	45.1452	0.00134644
10.719	44.6119	0.000724872
12.5662	48.8779	0.000354863
1.4829	49.9444	0.000350204
0.559293	49.4112	0.000433164
13.4898	49.4112	0.000530622
0.559293	50.4777	0.000454808
14.4134	49.9444	0.000461337
9.15142	44.4505	0.00194341
10.075	43.9172	0.0211825
10.9986	43.384	0.00297287
9.15142	45.517	0.00123595
10.075	44.9837	0.00683513
10.9986	44.4505	0.0658648
11.9223	43.9172	0.0108375
10.9986	45.517	0.00122367
11.9223	44.9837	0.0121349
12.8459	44.4505	0.00156767
11.9223	46.0502	0.000467728
12.8459	45.517	0.00303262
13.7695	46.0502	0.000366632
13.1255	41.0896	0.000874051
14.0491	41.6228	0.00542685
14.9727	42.156	0.000491997
15.8963	41.6228	0.00149297
16.8199	41.0896	0.000748235
14.9727	43.2225	0.000738353
15.8963	42.6893	0.00339207
14.9727	44.289	0.000425585
16.8199	43.2225	0.00407032
10.3547	44.8223	0.000368329
17.7436	43.7558	0.00304787
18.6672	44.289	0.00149426
19.5908	44.8223	0.000441524
16.176	40.3949	0.000353299
17.0996	39.8616	0.000750731
18.0232	39.3284	0.00167789
18.9468	38.7951	0.00173927
19.8704	38.2619	0.000835711
16.176	41.4613	0.000521318
17.0996	40.9281	0.001395
18.0232	40.3949	0.00192695
18.9468	39.8616	0.00124593
19.8704	39.3284	0.00101865
18.9468	40.9281	0.000584568
18.0232	42.5278	0.000909428
18.0232	43.5943	0.00161695
18.0232	44.6608	0.00145606
18.0232	45.7273	0.000763537
20.1501	37.0339	0.000859238
21.0737	36.5007	0.00273694
19.2265	38.6337	0.000473236
20.1501	38.1004	0.00102518
21.0737	37.5672	0.0029275
20.1501	39.1669	0.000698549
21.0737	38.6337	0.00230929
21.9973	38.1004	0.0218748
-3.55E-15	54.3229	0.0159506
0.923609	53.7897	0.00269227
1.84722	53.2565	0.00093771
-3.55E-15	55.3894	0.000563615
0.923609	54.8562	0.00183599
0.923609	55.9227	0.000535309
1.84722	55.3894	0.0012672
2.77083	55.9227	0.000371128
3.05047	51.4953	0.00148027
2.12687	50.962	0.0021158
1.20326	50.4288	0.00216786
0.279646	49.8955	0.00154267
3.97408	52.0285	0.00563828
4.89769	51.4953	0.00138493
2.12687	52.0285	0.00240982
1.20326	51.4953	0.00326368
0.279646	50.962	0.00278205
3.05047	53.6282	0.000643948
3.97408	53.095	0.000460582
2.12687	53.095	0.000803788
6.10095	49.7341	0.00208351
7.02456	49.2008	0.000408082
5.17734	49.2008	0.000517671
6.10095	50.8006	0.000472068
7.02456	50.2673	0.00147109
7.94817	49.7341	0.0108067
8.87178	49.2008	0.00232326
9.79539	48.6676	0.000406634
7.02456	51.3338	0.00258727
7.94817	50.8006	0.00277242
5.17734	51.3338	0.000566616
7.02456	52.4003	0.00057233
10.075	47.4396	0.000827732
9.15142	49.0394	0.00131873
10.075	48.5061	0.000915271
10.9986	47.9729	0.00947012
11.9223	47.4396	0.00120798
17.4639	44.2402	0.000365164
18.3875	43.7069	0.000407383
10.075	49.5726	0.000392815
11.9223	48.5061	0.00262274
8.22782	49.5726	0.000690874
11.9223	49.5726	0.00061808
12.8459	49.0394	0.00330799
12.8459	50.1059	0.000505844
13.7695	49.5726	0.00271512
14.6931	50.1059	0.00153365
15.6167	50.6391	0.00056438
12.2019	44.0787	0.000767824
12.2019	45.1452	0.00386985
13.1255	44.6119	0.00156085
11.2783	44.6119	0.00160835
13.1255	45.6784	0.00613215
14.0491	45.1452	0.0011566
14.9727	44.6119	0.00097086
14.0491	46.2117	0.00874646
14.9727	45.6784	0.00284523
16.8199	44.6119	0.0012404
17.7436	44.0787	0.00178847
18.6672	43.5454	0.00133113
19.5908	43.0122	0.000558119
14.0491	47.2782	0.0017991
14.9727	46.7449	0.00108966
15.8963	46.2117	0.00237456
16.8199	45.6784	0.000540141
14.0491	48.3447	0.00106172
15.8963	47.2782	0.00086398
16.8199	46.7449	0.000786715
14.0491	49.4112	0.000658663
14.9727	48.8779	0.000550142
14.9727	49.9444	0.000396119
16.176	42.8507	0.00414493
18.0232	41.7843	0.000996496
17.0996	43.384	0.0285289
18.0232	42.8507	0.0145836
16.176	44.9837	0.00131365
17.0996	44.4505	0.0167646
18.0232	43.9172	0.0557174
18.9468	43.384	0.0403194
19.8704	42.8507	0.00408025
18.0232	44.9837	0.0478383
18.9468	44.4505	0.0540857
18.0232	46.0502	0.0060813
18.9468	45.517	0.000354502
19.8704	44.9837	0.00367151
18.0232	47.1167	0.000622594
21.9973	40.5563	0.000433002
18.3028	43.7558	0.00182351
19.2265	43.2225	0.00238174
20.1501	42.6893	0.00181264
21.9973	41.6228	0.00544258
19.2265	44.289	0.000398024
20.1501	43.7558	0.000690939
21.0737	43.2225	0.00130987
22.9209	42.156	0.000421298
17.3792	44.289	0.00085251
21.0737	44.289	0.000593018
21.9973	43.7558	0.000362794
23.8445	42.6893	0.000502242
24.7681	43.2225	0.000464135
19.5061	43.0611	0.000387242
18.5825	43.5943	0.000468052
0	58.9118	0.00631518
0.923609	58.3786	0.000361467
1.84722	57.8453	0.000656495
2.77083	57.3121	0.000596843
3.69444	56.7788	0.000375341
0	59.9783	0.00172511
0.923609	59.4451	0.00039677
0	61.0448	0.00136312
0	62.1113	0.000884331
0	63.1778	0.000402273
3.05047	56.0841	0.0186181
3.97408	55.5509	0.00345946
2.12687	55.5509	0.00347317
1.20326	55.0176	0.0008121
3.05047	57.1506	0.023835
3.97408	56.6174	0.0373598
4.89769	56.0841	0.00204041
3.05047	58.2171	0.00114782
3.97408	57.6839	0.00188127
4.89769	57.1506	0.00134551
2.12687	57.6839	0.00261093
5.8213	57.6839	0.000511067
1.20326	58.2171	0.000421203
7.02456	51.6567	0.000410368
7.02456	52.7232	0.000898837
1.4829	50.5902	0.000387192
0.559293	50.057	0.00043434
7.02456	53.7897	0.00229474
0.559293	51.1235	0.000533071
7.94817	55.3894	0.00196351
8.87178	54.8562	0.000500609
5.17734	55.9227	0.000431013
8.87178	55.9227	0.00144424
9.79539	55.3894	0.000643856
4.25373	56.4559	0.000462156
9.79539	56.4559	0.000852114
10.719	55.9227	0.000411605
3.33012	56.9892	0.000381508
10.9986	51.4953	0.000491595
10.9986	52.5618	0.000976888
10.9986	53.6282	0.00143483
10.9986	54.6947	0.00130708
10.9986	55.7612	0.000800783
12.2019	48.6676	0.00124745
14.0491	47.6011	0.000618194
13.1255	49.2008	0.00943924
14.0491	48.6676	0.00358599
14.9727	48.1343	0.000394883
13.1255	50.2673	0.00110375
14.0491	49.7341	0.114865
14.9727	49.2008	0.00254055
14.0491	50.8006	0.00729489
14.9727	50.2673	0.118349
15.8963	49.7341	0.00100621
14.0491	51.8671	0.000769427
14.9727	51.3338	0.00537617
15.8963	50.8006	0.00548063
16.8199	51.3338	0.000468611
18.0232	43.1737	0.000830256
18.0232	44.2402	0.00200988
16.176	46.3731	0.000649497
18.0232	45.3066	0.00306941
18.9468	44.7734	0.000415154
12.4815	45.3066	0.000534205
11.5579	44.7734	0.000403249
16.176	47.4396	0.000742235
17.0996	46.9064	0.000978184
18.0232	46.3731	0.00299384
18.9468	45.8399	0.000754358
17.0996	47.9729	0.00105953
18.0232	47.4396	0.00093582
18.9468	46.9064	0.00113649
19.8704	46.3731	0.000385856
18.0232	48.5061	0.00849436
18.9468	47.9729	0.000506532
18.0232	49.5726	0.0012367
20.794	50.1059	0.000429473
21.7176	50.6391	0.00066515
22.6412	51.1724	0.000507084
18.3028	44.0787	0.00211141
17.3792	43.5454	0.00156464
16.4556	43.0122	0.000680489
19.2265	44.6119	0.0016528
20.1501	45.1452	0.000507781
21.0737	44.6119	0.000664438
21.9973	44.0787	0.00062649
20.1501	46.2117	0.000431348
21.9973	45.1452	0.00162723
21.9973	46.2117	0.00532314
21.0737	47.8114	0.000500097
21.9973	47.2782	0.00385719
21.9973	48.3447	0.00273042
21.9973	49.4112	0.00129095
24.1242	42.8507	0.00176902
24.1242	43.9172	0.000716793
25.0478	43.384	0.0386961
24.1242	44.9837	0.00052069
25.0478	44.4505	0.0169912
25.0478	45.517	0.00146019
25.9714	44.9837	0.00325935
0	60.3012	0.00111369
0	61.3677	0.00686859
0	62.4342	0.235315
0.923609	61.901	0.00106769
0	63.5007	0.00166532
0.923609	62.9675	0.0163916
0.923609	64.0339	0.00202379
1.84722	63.5007	0.00185955
1.84722	64.5672	0.000415227
3.05047	58.54	0.0004759
3.97408	58.0068	0.000396931
3.05047	59.6065	0.000643281
3.97408	59.0733	0.000457669
3.97408	60.1398	0.000454379
3.97408	61.2063	0.000632777
0.279646	62.2728	0.000467463
6.10095	57.8453	0.00104703
7.02456	57.3121	0.000448397
7.02456	58.3786	0.00267923
7.02456	59.4451	0.000395465
7.94817	58.9118	0.000675475
13.4898	62.1113	0.000375675
14.4134	62.6445	0.000618268
15.337	63.1778	0.000590523
9.15142	55.0176	0.000720299
10.9986	53.9512	0.000532367
9.15142	56.0841	0.00185734
10.075	55.5509	0.00550703
10.9986	55.0176	0.0023062
9.15142	57.1506	0.000446017
10.075	56.6174	0.0196194
10.9986	56.0841	0.00145863
11.9223	55.5509	0.00248281
12.8459	55.0176	0.000557923
10.9986	57.1506	0.0346464
11.9223	56.6174	0.00561594
12.8459	56.0841	0.000499072
10.9986	58.2171	0.000476436
14.0491	50.057	0.000470281
14.0491	51.1235	0.000567785
14.0491	52.19	0.00046203
12.2019	55.3894	0.000761523
13.1255	54.8562	0.000875699
14.0491	54.3229	0.00103512
14.9727	53.7897	0.000683053
13.1255	55.9227	0.000583509
14.0491	55.3894	0.000771128
15.8963	54.3229	0.000486894
11.2783	55.9227	0.000440555
16.8199	55.9227	0.000694196
17.7436	56.4559	0.000794167
18.6672	56.9892	0.00056361
18.0232	44.5631	0.000549395
18.0232	45.6296	0.000525897
15.2524	50.4288	0.00192888
14.3288	49.8955	0.00163553
13.4052	49.3623	0.000906865
16.176	50.962	0.0015146
17.0996	51.4953	0.000754276
18.0232	55.228	0.000719096
18.0232	56.2945	0.000754247
18.0232	57.361	0.000448111
21.9973	47.6011	0.00144297
21.0737	49.2008	0.00258846
21.9973	48.6676	0.00525474
21.0737	50.2673	0.0207386
21.9973	49.7341	0.0067321
21.0737	51.3338	0.00055291
21.9973	50.8006	0.0680053
22.9209	50.2673	0.00980662
23.8445	49.7341	0.000600113
22.9209	51.3338	0.00541825
23.8445	50.8006	0.00103851
23.8445	51.8671	0.00086636
25.0478	43.7069	0.000357774
18.5825	44.2402	0.000492278
17.6589	43.7069	0.000515216
25.0478	44.7734	0.000539826
25.0478	45.8399	0.000568091
24.1242	47.4396	0.000452174
25.0478	46.9064	0.000370461
23.2005	49.0394	0.000400728
25.0478	47.9729	0.00101407
25.0478	49.0394	0.000391272
25.9714	48.5061	0.00107074
26.895	49.0394	0.000788808
0	61.6906	0.000460837
0	62.7571	0.000718858
0	63.8236	0.000805412
0	64.8901	0.000646253
0	65.9566	0.000364222
0	67.0231	0.00744218
0.923609	66.4898	0.000633027
0.923609	67.5563	0.00276913
1.84722	68.0896	0.00313605
2.77083	68.6228	0.00253443
3.69444	69.1561	0.00144721
4.61805	69.6893	0.000550029
3.05047	64.1954	0.00198952
2.12687	63.6622	0.001555
1.20326	63.1289	0.000981102
0.279646	62.5957	0.000445275
3.97408	64.7286	0.000688292
2.12687	64.7286	0.000888763
1.20326	64.1954	0.000731198
0.279646	63.6622	0.000403203
3.97408	65.7951	0.000629437
4.89769	65.2619	0.000589724
6.10095	63.5007	0.00143963
7.02456	62.9675	0.0407103
7.94817	62.4342	0.00623631
8.87178	61.901	0.000381564
7.02456	64.0339	0.000645558
11.9223	61.2063	0.000410709
12.8459	61.7395	0.00144465
13.7695	62.2728	0.00243773
14.6931	62.806	0.00252896
15.6167	63.3392	0.00169215
16.5403	63.8725	0.000692591
13.1255	59.4451	0.000877249
14.0491	58.9118	0.00453875
15.8963	57.8453	0.00155033
16.8199	57.3121	0.00161702
17.7436	56.7788	0.000975913
15.8963	58.9118	0.00143574
15.8963	59.9783	0.000408393
16.8199	59.4451	0.000810799
16.176	55.5509	0.000775561
18.0232	54.4844	0.00106212
17.0996	56.0841	0.00787365
18.0232	55.5509	0.0140144
16.176	57.6839	0.00190363
17.0996	57.1506	0.0106082
18.0232	56.6174	0.000666221
18.9468	56.0841	0.0117941
19.8704	55.5509	0.00036702
18.0232	57.6839	0.00866692
18.9468	57.1506	0.0169429
18.0232	58.7504	0.000847768
19.8704	57.6839	0.00178829
21.9973	48.9905	0.000438618
14.6084	50.057	0.000438291
21.0737	53.7897	0.000771119
18.3028	56.4559	0.000543306
22.9209	53.7897	0.00037142
21.9973	55.3894	0.00101261
17.3792	56.9892	0.000544841
21.3533	50.4288	0.000484278
22.2769	49.8955	0.000357796
22.2769	50.962	0.00144605
23.2005	50.4288	0.000658984
23.2005	51.4953	0.00237431
24.1242	50.962	0.000694379
24.1242	52.0285	0.00242616
25.9714	52.0285	0.00239245
26.895	51.4953	0.000796077
30.5894	55.7612	0.000508886
31.513	56.2945	0.000862898
32.4366	56.8277	0.000834939
27.1746	49.2008	0.000500353
28.0982	49.7341	0.00117545
28.0982	50.8006	0.000649371
29.0218	50.2673	0.104341
29.0218	51.3338	0.00139434
29.0218	52.4003	0.000721163
32.9959	57.5713	0.000494415
0	70.5455	0.000411634
0.923609	70.0122	0.000775201
1.84722	69.479	0.000381691
0	71.612	0.00566187
0	72.6785	0.00123042
0.923609	72.1452	0.000541973
0	73.7449	0.000599691
3.05047	68.7843	0.0978039
3.97408	68.251	0.00130192
2.12687	68.251	0.00905522
1.20326	67.7178	0.00127967
3.05047	69.8508	0.00503159
3.97408	69.3175	0.11172
4.89769	69.8508	0.00579715
2.12687	70.384	0.000790999
5.8213	70.384	0.000524692
7.02456	67.5563	0.000485406
11.9223	64.7286	0.00046023
12.8459	64.1954	0.000555173
13.7695	63.6622	0.000577992
14.6931	63.1289	0.000470125
13.1255	61.901	0.00451672
14.0491	61.3677	0.000373275
13.1255	62.9675	0.000492005
14.0491	62.4342	0.0829143
14.9727	61.901	0.000617495
13.1255	64.0339	0.000758684
14.0491	63.5007	0.00770755
14.9727	62.9675	0.339219
15.8963	62.4342	0.00413731
16.8199	61.901	0.000715635
14.0491	64.5672	0.000424767
15.8963	63.5007	0.0219455
16.8199	62.9675	0.000369694
16.8199	64.0339	0.00348033
18.0232	55.8738	0.000494094
18.0232	56.9403	0.000804187
16.176	59.0733	0.000513874
18.0232	58.0068	0.000650512
16.176	60.1398	0.000448206
17.0996	59.6065	0.00157409
17.0996	60.673	0.000839309
18.0232	60.1398	0.0024702
18.9468	59.6065	0.000623747
15.2524	62.806	0.000618497
16.176	62.2728	0.00104736
17.0996	61.7395	0.00172911
18.0232	61.2063	0.0054754
18.9468	60.673	0.00127487
18.9468	61.7395	0.00418528
19.8704	61.2063	0.00180806
18.9468	62.806	0.000589666
19.8704	62.2728	0.00274255
20.794	61.7395	0.000997193
20.794	62.806	0.00121224
18.0232	67.6052	0.000402282
18.3028	56.7788	0.000781693
17.3792	56.2456	0.000395968
19.2265	57.3121	0.00103232
20.1501	57.8453	0.000904514
21.0737	57.3121	0.000421697
21.9973	58.9118	0.00180488
21.9973	62.1113	0.00050276
21.9973	63.1778	0.000644962
21.9973	64.2443	0.000455914
24.1242	55.5509	0.000427018
25.0478	56.0841	0.00141337
25.0478	57.1506	0.00610734
25.9714	56.6174	0.0133541
26.895	56.0841	0.000753652
25.0478	58.2171	0.000506962
26.895	57.1506	0.0020101
27.8186	57.6839	0.000567996
29.0218	51.6567	0.000446573
29.0218	52.7232	0.00165468
29.0218	53.7897	0.00459669
28.0982	55.3894	0.000477382
29.9455	54.3229	0.00035889
29.0218	55.9227	0.000833342
29.9455	55.3894	0.00430586
30.8691	54.8562	0.00104022
29.0218	56.9892	0.000403125
29.9455	56.4559	0.000370152
30.8691	55.9227	0.00544743
31.7927	55.3894	0.00134124
31.7927	56.4559	0.00480928
32.7163	56.9892	0.00293247
32.0723	56.2945	0.00108065
32.0723	57.361	0.000555933
32.9959	57.8942	0.00119674
0	73.0014	0.000518889
0	74.0679	0.00259962
0	75.1343	0.201287
0.923609	74.6011	0.00157769
0	76.2008	0.000413322
0.923609	75.6676	0.0102306
1.84722	76.2008	0.0013912
3.05047	72.3067	0.000737279
3.97408	72.8399	0.000387106
3.97408	73.9064	0.000963194
4.89769	74.4396	0.000586651
0.279646	74.9729	0.000358646
6.10095	70.5455	0.000643375
5.17734	70.0122	0.00136267
4.25373	69.479	0.00176009
3.33012	68.9457	0.00151563
2.40651	68.4125	0.000863725
7.02456	74.2782	0.000385615
10.075	69.3175	0.00404181
10.9986	68.7843	0.0517813
11.9223	68.251	0.00218699
12.8459	67.7178	0.000457154
10.9986	69.8508	0.00137861
11.9223	69.3175	0.00200265
10.9986	70.9173	0.00067718
13.1255	66.4898	0.000359172
14.9727	65.4233	0.000485507
12.2019	68.0896	0.000505792
13.1255	67.5563	0.000765366
14.0491	67.0231	0.00329323
15.8963	67.0231	0.00085027
15.8963	68.0896	0.000458496
16.8199	67.5563	0.000466237
16.8199	68.6228	0.000642207
17.7436	69.1561	0.000511692
15.2524	63.1289	0.00399922
14.3288	62.5957	0.00191312
13.4052	62.0624	0.000567086
16.176	63.6622	0.00578348
17.0996	64.1954	0.00625589
18.0232	63.6622	0.000950734
18.0232	64.7286	0.0140781
18.0232	65.7951	0.00157568
18.9468	65.2619	0.000778054
18.0232	66.8616	0.00260646
18.9468	66.3284	0.000506162
18.0232	67.9281	0.00219901
18.0232	68.9946	0.00116654
18.0232	70.0611	0.000355149
19.2265	61.901	0.00130901
20.1501	61.3677	0.00147502
19.2265	62.9675	0.000403921
20.1501	62.4342	0.00532277
21.0737	61.901	0.00851361
21.9973	61.3677	0.000518538
20.1501	63.5007	0.00149846
21.0737	62.9675	0.0263277
21.9973	62.4342	0.0178978
21.0737	64.0339	0.002061
21.9973	63.5007	0.047878
21.0737	65.1004	0.000450168
21.9973	64.5672	0.00466493
21.9973	65.6337	0.000669789
27.1746	57.3121	0.000585331
29.0218	56.2456	0.000767978
28.0982	57.8453	0.00114908
29.0218	57.3121	0.00218701
28.0982	58.9118	0.000607345
29.0218	58.3786	0.00751772
29.0218	59.4451	0.000908437
29.9455	58.9118	0.00127784
29.0218	60.5116	0.000642787
30.8691	59.4451	0.00053874
30.2251	55.5509	0.00148629
31.1487	55.0176	0.00217356
31.1487	56.0841	0.0117988
32.0723	55.5509	0.0369528
31.1487	57.1506	0.000632655
32.0723	56.6174	0.120776
32.0723	57.6839	0.00649786
32.9959	57.1506	0.304794
32.0723	58.7504	0.000633337
32.9959	58.2171	0.0118395
32.9959	59.2836	0.00107154
33.9195	58.7504	0.000433978
0	79.7232	0.00454934
0	80.7897	0.00036808
0.923609	80.2565	0.000622221
1.84722	80.7897	0.000581008
2.77083	81.323	0.00045099
3.05047	76.8955	0.000686181
2.12687	76.3623	0.00089388
1.20326	75.829	0.000670076
0.279646	75.2958	0.000357347
3.97408	77.4288	0.00295944
4.89769	76.8955	0.000429396
4.89769	77.962	0.000599538
6.10095	74.0679	0.000503506
7.02456	73.5346	0.000938463
6.10095	75.1343	0.00124477
7.02456	74.6011	0.0112504
5.17734	74.6011	0.000366192
6.10095	76.2008	0.00158121
7.02456	75.6676	0.095642
7.94817	75.1343	0.00121464
7.02456	76.7341	0.00246864
7.94817	76.2008	0.000818637
10.9986	70.1737	0.000399805
10.9986	71.2402	0.000814415
3.60977	69.1072	0.000406785
10.9986	72.3067	0.00116396
10.075	73.9064	0.000391222
10.9986	74.4396	0.000471141
14.9727	70.0122	0.000546893
14.0491	71.612	0.000937718
18.0232	66.118	0.000975187
16.176	68.251	0.00105619
17.0996	67.7178	0.000564719
18.0232	67.1845	0.00653255
17.0996	68.7843	0.00767424
18.0232	68.251	0.0495748
17.0996	69.8508	0.000931114
18.0232	69.3175	0.10823
18.9468	68.7843	0.00772106
19.8704	68.251	0.000428276
18.0232	70.384	0.00373301
18.9468	69.8508	0.00631556
19.8704	70.384	0.000476115
21.0737	63.2904	0.000372229
21.9973	62.7571	0.000612727
16.4556	63.8236	0.000731958
15.532	63.2904	0.000873442
14.6084	62.7571	0.000629409
21.0737	64.3569	0.000689997
21.9973	63.8236	0.00152567
21.0737	65.4233	0.00084493
21.9973	64.8901	0.00242919
20.1501	67.0231	0.000386654
21.9973	65.9566	0.00256539
21.9973	67.0231	0.00242787
21.9973	68.0896	0.00104124
23.8445	68.0896	0.00106151
24.7681	68.6228	0.00132257
25.6917	69.1561	0.000953668
26.6153	69.6893	0.000412329
21.3533	63.1289	0.000366849
20.4297	62.5957	0.000447659
25.0478	64.1954	0.00143312
25.9714	65.7951	0.00102883
26.895	65.2619	0.000403316
29.0218	60.8345	0.000654553
29.0218	62.9675	0.0102782
29.0218	64.0339	0.00331342
29.0218	65.1004	0.000994155
32.0723	55.8738	0.000910365
32.0723	56.9403	0.00150519
32.0723	58.0068	0.00151036
32.9959	57.4735	0.0035647
31.1487	59.6065	0.000457671
32.0723	59.0733	0.000758069
32.9959	58.54	0.00326979
32.0723	60.1398	0.000396626
32.9959	59.6065	0.00222973
32.0723	61.2063	0.000503682
32.9959	60.673	0.003347
33.9195	61.2063	0.00114342
32.9959	68.1385	0.000408837
30.5047	55.7123	0.000383522
31.4284	56.2456	0.00132692
32.352	56.7788	0.00268769
0	84.3121	0.000678337
3.97408	79.8847	0.000898466
3.05047	81.4844	0.0440967
3.97408	80.9512	0.0139499
4.89769	80.4179	0.00113152
2.12687	80.9512	0.00260226
1.20326	80.4179	0.000374766
3.05047	82.5509	0.00238704
3.97408	82.0177	0.00481637
4.89769	81.4844	0.00171117
2.12687	82.0177	0.000761973
4.89769	82.5509	0.00100997
7.02456	75.9905	0.000469606
7.02456	77.057	0.000537457
7.02456	78.1235	0.000449525
6.10095	79.7232	0.00104725
7.94817	79.7232	0.000983627
5.17734	80.2565	0.000688227
4.25373	80.7897	0.000433894
10.9986	76.8955	0.000453741
10.9986	80.095	0.000386358
10.9986	81.1615	0.000537103
10.9986	82.228	0.000485841
14.0491	76.2008	0.00229943
14.9727	75.6676	0.0154503
14.0491	77.2673	0.000573795
14.9727	76.7341	0.000360641
15.8963	76.2008	0.00237717
16.8199	76.7341	0.000642864
18.0232	67.5074	0.000715293
18.0232	68.5739	0.00111909
18.0232	69.6404	0.00102523
18.0232	70.7069	0.000436913
18.0232	72.8399	0.00172642
18.9468	73.3732	0.000452201
18.9468	74.4396	0.00130263
19.8704	73.9064	0.000939062
19.8704	74.9729	0.00109625
20.794	74.4396	0.000923979
20.794	75.5061	0.000723448
21.7176	74.9729	0.000606617
18.3028	69.479	0.000443175
19.2265	70.0122	0.000427108
21.9973	73.7449	0.000960459
21.9973	74.8114	0.00125983
21.9973	75.8779	0.000963509
21.9973	76.9444	0.000453167
24.1242	68.251	0.00300196
24.1242	69.3175	0.00191856
25.0478	68.7843	0.0514539
25.9714	68.251	0.00103618
25.0478	69.8508	0.00135292
25.9714	69.3175	0.0642416
26.895	68.7843	0.000451143
26.895	69.8508	0.0038896
27.8186	70.384	0.000382438
29.0218	64.3569	0.000667505
28.0982	65.9566	0.000584738
29.0218	65.4233	0.00109388
29.0218	66.4898	0.000409869
29.0218	67.5563	0.00313711
29.0218	68.6228	0.000830309
32.7163	68.6228	0.000390152
32.7163	69.6893	0.000458342
33.6399	69.1561	0.000458789
33.6399	70.2226	0.000366378
32.9959	57.7964	0.000643993
32.0723	64.7286	0.000915588
32.9959	64.1954	0.00146864
32.0723	65.7951	0.00135693
32.9959	65.2619	0.000845676
32.0723	66.8616	0.00118586
32.9959	66.3284	0.00292442
32.0723	67.9281	0.000746879
32.9959	67.3949	0.00286019
32.9959	68.4614	0.00179306
32.9959	69.5279	0.000683051
34.1992	61.3677	0.000512156
35.1228	61.901	0.000992192
36.0464	63.5007	0.00189245
36.0464	64.5672	0.000889968
36.97	64.0339	0.000706468
32.6316	56.9403	0.000768446
31.708	56.407	0.000537127
-7.02456	4.05563	0.000941194
-7.02456	-4.05563	0.000941194
-1.49E-15	-8.11126	0.000941194
7.02456	-4.05563	0.000941194
7.02456	4.05563	0.000941194
-3.97409	5.81682	0.00164258
-7.02456	-0.53325	0.00164258
-3.05047	-6.35007	0.00164258
3.97409	-5.81682	0.00164258
7.02456	0.53325	0.00164258
-3.05047	6.35007	0.00164258
-7.02456	0.53325	0.00164258
-3.97409	-5.81682	0.00164258
3.05047	-6.35007	0.00164258
7.02456	-0.53325	0.00164258
3.97409	5.81682	0.00164258
-3.97409	6.88331	0.000947794
-7.94817	-5.76E-06	0.000947794
-3.97408	-6.88332	0.000947794
3.97409	-6.88331	0.000947794
7.94817	5.76E-06	0.000947794
-10.9986	6.35005	0.167342
-10.9986	-6.35005	0.167342
-2.33E-15	-12.7001	0.167342
10.9986	-6.35005	0.167342
10.9986	6.35005	0.167342
-10.075	6.88332	0.00159748
-10.9986	-5.28358	0.00159748
-0.923609	-12.1669	0.00159748
10.075	-6.88332	0.00159748
10.9986	5.28358	0.00159748
-0.923609	12.1669	0.00159748
-10.9986	5.28358	0.00159748
-10.075	-6.88332	0.00159748
0.923609	-12.1669	0.00159748
10.9986	-5.28358	0.00159748
10.075	6.88332	0.00159748
-11.9222	6.8833	0.000575577
-11.9222	-6.8833	0.000575577
-2.53E-15	-13.7666	0.000575577
11.9222	-6.8833	0.000575577
11.9222	6.8833	0.000575577
-7.66854	12.5387	0.000383104
-14.6931	-0.371803	0.000383104
-7.02456	-12.9105	0.000383104
7.66854	-12.5387	0.000383104
14.6931	0.371803	0.000383104
-7.02456	12.9105	0.000383104
-14.6931	0.371803	0.000383104
-7.66854	-12.5387	0.000383104
7.02456	-12.9105	0.000383104
14.6931	-0.371803	0.000383104
7.66854	12.5387	0.000383104
-14.9727	8.6445	0.00166121
-14.9727	-8.6445	0.00166121
-3.18E-15	-17.289	0.00166121
14.9727	-8.6445	0.00166121
14.9727	8.6445	0.00166121
-15.8963	9.17775	0.000435271
-15.8963	-9.17775	0.000435271
-3.37E-15	-18.3555	0.000435271
15.8963	-9.17775	0.000435271
15.8963	9.17775	0.000435271
-10.9987	10.939	0.00206129
-14.9727	-4.05565	0.00206129
-3.97408	-14.9946	0.00206129
10.9987	-10.939	0.00206129
14.9727	4.05565	0.00206129
-3.97408	14.9946	0.00206129
-14.9727	4.05565	0.00206129
-10.9987	-10.939	0.00206129
3.97408	-14.9946	0.00206129
14.9727	-4.05565	0.00206129
10.9987	10.939	0.00206129
-11.9223	11.4722	0.000677513
-15.8964	-4.5889	0.000677513
-3.97408	-16.0611	0.000677513
11.9223	-11.4722	0.000677513
15.8964	4.5889	0.000677513
-3.97408	16.0611	0.000677513
-15.8964	4.5889	0.000677513
-11.9223	-11.4722	0.000677513
3.97408	-16.0611	0.000677513
15.8964	-4.5889	0.000677513
11.9223	11.4722	0.000677513
-10.9986	12.0054	0.00056238
-15.8963	-3.52238	0.00056238
-4.89769	-15.5278	0.00056238
10.9986	-12.0054	0.00056238
15.8963	3.52238	0.00056238
-4.89769	15.5278	0.00056238
-15.8963	3.52238	0.00056238
-10.9986	-12.0054	0.00056238
4.89769	-15.5278	0.00056238
15.8963	-3.52238	0.00056238
10.9986	12.0054	0.00056238
-12.8459	12.0055	0.000530215
-16.82	-5.12215	0.000530215
-3.97408	-17.1276	0.000530215
12.8459	-12.0055	0.000530215
16.82	5.12215	0.000530215
-3.97408	17.1276	0.000530215
-16.82	5.12215	0.000530215
-12.8459	-12.0055	0.000530215
3.97408	-17.1276	0.000530215
16.82	-5.12215	0.000530215
12.8459	12.0055	0.000530215
-13.7695	12.5387	0.000376603
-17.7436	-5.6554	0.000376603
-3.97408	-18.1941	0.000376603
13.7695	-12.5387	0.000376603
17.7436	5.6554	0.000376603
-3.97408	18.1941	0.000376603
-17.7436	5.6554	0.000376603
-13.7695	-12.5387	0.000376603
3.97408	-18.1941	0.000376603
17.7436	-5.6554	0.000376603
13.7695	12.5387	0.000376603
-7.02452	11.1004	0.00111737
-13.1255	-0.533222	0.00111737
-6.10095	-11.6336	0.00111737
7.02452	-11.1004	0.00111737
13.1255	0.533222	0.00111737
-6.10095	11.6336	0.00111737
-13.1255	0.533222	0.00111737
-7.02452	-11.1004	0.00111737
6.10095	-11.6336	0.00111737
13.1255	-0.533222	0.00111737
7.02452	11.1004	0.00111737
-7.02456	12.1669	0.0795826
-14.0491	-2.59E-06	0.0795826
-7.02456	-12.1669	0.0795826
7.02456	-12.1669	0.0795826
14.0491	2.59E-06	0.0795826
-8.87175	12.1669	0.000395928
-14.9727	-1.59972	0.000395928
-6.10095	-13.7666	0.000395928
8.87175	-12.1669	0.000395928
14.9727	1.59972	0.000395928
-6.10095	13.7666	0.000395928
-14.9727	1.59972	0.000395928
-8.87175	-12.1669	0.000395928
6.10095	-13.7666	0.000395928
14.9727	-1.59972	0.000395928
8.87175	12.1669	0.000395928
-7.94818	12.7001	0.0162871
-14.9727	-0.533253	0.0162871
-7.02456	-13.2334	0.0162871
7.94818	-12.7001	0.0162871
14.9727	0.533253	0.0162871
-7.02456	13.2334	0.0162871
-14.9727	0.533253	0.0162871
-7.94818	-12.7001	0.0162871
7.02456	-13.2334	0.0162871
14.9727	-0.533253	0.0162871
7.94818	12.7001	0.0162871
-8.8718	13.2334	0.00260633
-15.8964	-1.0665	0.00260633
-7.02456	-14.2999	0.00260633
8.8718	-13.2334	0.00260633
15.8964	1.0665	0.00260633
-7.02456	14.2999	0.00260633
-15.8964	1.0665	0.00260633
-8.8718	-13.2334	0.00260633
7.02456	-14.2999	0.00260633
15.8964	-1.0665	0.00260633
8.8718	13.2334	0.00260633
-7.94814	13.7666	0.000975111
-15.8963	1.71E-05	0.000975111
-7.94817	-13.7666	0.000975111
7.94814	-13.7666	0.000975111
15.8963	-1.71E-05	0.000975111
-9.79541	13.7666	0.000526381
-16.82	-1.59975	0.000526381
-7.02456	-15.3664	0.000526381
9.79541	-13.7666	0.000526381
16.82	1.59975	0.000526381
-7.02456	15.3664	0.000526381
-16.82	1.59975	0.000526381
-9.79541	-13.7666	0.000526381
7.02456	-15.3664	0.000526381
16.82	-1.59975	0.000526381
9.79541	13.7666	0.000526381
-17.0996	10.939	0.000901875
-18.0232	-9.33923	0.000901875
-0.923609	-20.2782	0.000901875
17.0996	-10.939	0.000901875
18.0232	9.33923	0.000901875
-0.923609	20.2782	0.000901875
-18.0232	9.33923	0.000901875
-17.0996	-10.939	0.000901875
0.923609	-20.2782	0.000901875
18.0232	-9.33923	0.000901875
17.0996	10.939	0.000901875
-16.176	11.4722	0.0018871
-18.0232	-8.27271	0.0018871
-1.84722	-19.7449	0.0018871
16.176	-11.4722	0.0018871
18.0232	8.27271	0.0018871
-1.84722	19.7449	0.0018871
-18.0232	8.27271	0.0018871
-16.176	-11.4722	0.0018871
1.84722	-19.7449	0.0018871
18.0232	-8.27271	0.0018871
16.176	11.4722	0.0018871
-15.2524	12.0055	0.0023988
-18.0232	-7.20624	0.0023988
-2.77083	-19.2117	0.0023988
15.2524	-12.0055	0.0023988
18.0232	7.20624	0.0023988
-2.77083	19.2117	0.0023988
-18.0232	7.20624	0.0023988
-15.2524	-12.0055	0.0023988
2.77083	-19.2117	0.0023988
18.0232	-7.20624	0.0023988
15.2524	12.0055	0.0023988
-14.3287	12.5387	0.0020017
-18.0232	-6.13972	0.0020017
-3.69444	-18.6784	0.0020017
14.3287	-12.5387	0.0020017
18.0232	6.13972	0.0020017
-3.69444	18.6784	0.0020017
-18.0232	6.13972	0.0020017
-14.3287	-12.5387	0.0020017
3.69444	-18.6784	0.0020017
18.0232	-6.13972	0.0020017
14.3287	12.5387	0.0020017
-13.4052	13.0719	0.00109321
-18.0232	-5.07325	0.00109321
-4.61805	-18.1452	0.00109321
13.4052	-13.0719	0.00109321
18.0232	5.07325	0.00109321
-4.61805	18.1452	0.00109321
-18.0232	5.07325	0.00109321
-13.4052	-13.0719	0.00109321
4.61805	-18.1452	0.00109321
18.0232	-5.07325	0.00109321
13.4052	13.0719	0.00109321
-12.4815	13.6052	0.000361288
-18.0232	-4.00673	0.000361288
-5.54166	-17.6119	0.000361288
12.4815	-13.6052	0.000361288
18.0232	4.00673	0.000361288
-5.54166	17.6119	0.000361288
-18.0232	4.00673	0.000361288
-12.4815	-13.6052	0.000361288
5.54166	-17.6119	0.000361288
18.0232	-4.00673	0.000361288
12.4815	13.6052	0.000361288
-14.0491	11.6336	0.000451475
-17.0996	-6.35007	0.000451475
-3.05047	-17.9837	0.000451475
14.0491	-11.6336	0.000451475
17.0996	6.35007	0.000451475
-3.05047	17.9837	0.000451475
-17.0996	6.35007	0.000451475
-14.0491	-11.6336	0.000451475
3.05047	-17.9837	0.000451475
17.0996	-6.35007	0.000451475
14.0491	11.6336	0.000451475
-13.1255	12.1669	0.0022771
-17.0996	-5.2836	0.0022771
-3.97408	-17.4505	0.0022771
13.1255	-12.1669	0.0022771
17.0996	5.2836	0.0022771
-3.97408	17.4505	0.0022771
-17.0996	5.2836	0.0022771
-13.1255	-12.1669	0.0022771
3.97408	-17.4505	0.0022771
17.0996	-5.2836	0.0022771
13.1255	12.1669	0.0022771
-14.9727	12.1669	0.0766269
-18.0232	-6.88332	0.0766269
-3.05047	-19.0502	0.0766269
14.9727	-12.1669	0.0766269
18.0232	6.88332	0.0766269
-3.05047	19.0502	0.0766269
-18.0232	6.88332	0.0766269
-14.9727	-12.1669	0.0766269
3.05047	-19.0502	0.0766269
18.0232	-6.88332	0.0766269
14.9727	12.1669	0.0766269
-14.0492	12.7002	0.242237
-18.0232	-5.81685	0.242237
-3.97408	-18.517	0.242237
14.0492	-12.7002	0.242237
18.0232	5.81685	0.242237
-3.97408	18.517	0.242237
-18.0232	5.81685	0.242237
-14.0492	-12.7002	0.242237
3.97408	-18.517	0.242237
18.0232	-5.81685	0.242237
14.0492	12.7002	0.242237
-13.1255	13.2334	0.0129827
-18.0232	-4.75033	0.0129827
-4.89769	-17.9837	0.0129827
13.1255	-13.2334	0.0129827
18.0232	4.75033	0.0129827
-4.89769	17.9837	0.0129827
-18.0232	4.75033	0.0129827
-13.1255	-13.2334	0.0129827
4.89769	-17.9837	0.0129827
18.0232	-4.75033	0.0129827
13.1255	13.2334	0.0129827
-12.2019	13.7666	0.00164857
-18.0232	-3.68386	0.00164857
-5.8213	-17.4505	0.00164857
12.2019	-13.7666	0.00164857
18.0232	3.68386	0.00164857
-5.8213	17.4505	0.00164857
-18.0232	3.68386	0.00164857
-12.2019	-13.7666	0.00164857
5.8213	-17.4505	0.00164857
18.0232	-3.68386	0.00164857
12.2019	13.7666	0.00164857
-14.9728	11.1004	0.000493273
-17.0996	-7.41658	0.000493273
-2.12687	-18.517	0.000493273
14.9728	-11.1004	0.000493273
17.0996	7.41658	0.000493273
-2.12687	18.517	0.000493273
-17.0996	7.41658	0.000493273
-14.9728	-11.1004	0.000493273
2.12687	-18.517	0.000493273
17.0996	-7.41658	0.000493273
14.9728	11.1004	0.000493273
-15.8963	12.7001	0.000452781
-18.9468	-7.41657	0.000452781
-3.05047	-20.1167	0.000452781
15.8963	-12.7001	0.000452781
18.9468	7.41657	0.000452781
-3.05047	20.1167	0.000452781
-18.9468	7.41657	0.000452781
-15.8963	-12.7001	0.000452781
3.05047	-20.1167	0.000452781
18.9468	-7.41657	0.000452781
15.8963	12.7001	0.000452781
-14.9728	13.2334	0.00516904
-18.9468	-6.3501	0.00516904
-3.97408	-19.5835	0.00516904
14.9728	-13.2334	0.00516904
18.9468	6.3501	0.00516904
-3.97408	19.5835	0.00516904
-18.9468	6.3501	0.00516904
-14.9728	-13.2334	0.00516904
3.97408	-19.5835	0.00516904
18.9468	-6.3501	0.00516904
14.9728	13.2334	0.00516904
-15.8964	11.6337	0.00538885
-18.0232	-7.94983	0.00538885
-2.12687	-19.5835	0.00538885
15.8964	-11.6337	0.00538885
18.0232	7.94983	0.00538885
-2.12687	19.5835	0.00538885
-18.0232	7.94983	0.00538885
-15.8964	-11.6337	0.00538885
2.12687	-19.5835	0.00538885
18.0232	-7.94983	0.00538885
15.8964	11.6337	0.00538885
-15.8963	13.7666	0.000719806
-19.8704	-6.8833	0.000719806
-3.97408	-20.6499	0.000719806
15.8963	-13.7666	0.000719806
19.8704	6.8833	0.000719806
-3.97408	20.6499	0.000719806
-19.8704	6.8833	0.000719806
-15.8963	-13.7666	0.000719806
3.97408	-20.6499	0.000719806
19.8704	-6.8833	0.000719806
15.8963	13.7666	0.000719806
-16.8199	11.1004	0.000507473
-18.0232	-9.0163	0.000507473
-1.20326	-20.1167	0.000507473
16.8199	-11.1004	0.000507473
18.0232	9.0163	0.000507473
-1.20326	20.1167	0.000507473
-18.0232	9.0163	0.000507473
-16.8199	-11.1004	0.000507473
1.20326	-20.1167	0.000507473
18.0232	-9.0163	0.000507473
16.8199	11.1004	0.000507473
-8.22782	12.8616	0.000882657
-15.2524	-0.694703	0.000882657
-7.02456	-13.5563	0.000882657
8.22782	-12.8616	0.000882657
15.2524	0.694703	0.000882657
-7.02456	13.5563	0.000882657
-15.2524	0.694703	0.000882657
-8.22782	-12.8616	0.000882657
7.02456	-13.5563	0.000882657
15.2524	-0.694703	0.000882657
8.22782	12.8616	0.000882657
-7.3042	12.3283	0.000395431
-14.3288	-0.161453	0.000395431
-7.02456	-12.4898	0.000395431
7.3042	-12.3283	0.000395431
14.3288	0.161453	0.000395431
-7.02456	12.4898	0.000395431
-14.3288	0.161453	0.000395431
-7.3042	-12.3283	0.000395431
7.02456	-12.4898	0.000395431
14.3288	-0.161453	0.000395431
7.3042	12.3283	0.000395431
-9.15144	13.3948	0.00138395
-16.176	-1.22795	0.00138395
-7.02456	-14.6228	0.00138395
9.15144	-13.3948	0.00138395
16.176	1.22795	0.00138395
-7.02456	14.6228	0.00138395
-16.176	1.22795	0.00138395
-9.15144	-13.3948	0.00138395
7.02456	-14.6228	0.00138395
16.176	-1.22795	0.00138395
9.15144	13.3948	0.00138395
-10.0751	13.9281	0.00178322
-17.0996	-1.7612	0.00178322
-7.02456	-15.6893	0.00178322
10.0751	-13.9281	0.00178322
17.0996	1.7612	0.00178322
-7.02456	15.6893	0.00178322
-17.0996	1.7612	0.00178322
-10.0751	-13.9281	0.00178322
7.02456	-15.6893	0.00178322
17.0996	-1.7612	0.00178322
10.0751	13.9281	0.00178322
-11.9222	13.9281	0.00294787
-18.0232	-3.36092	0.00294787
-6.10095	-17.289	0.00294787
11.9222	-13.9281	0.00294787
18.0232	3.36092	0.00294787
-6.10095	17.289	0.00294787
-18.0232	3.36092	0.00294787
-11.9222	-13.9281	0.00294787
6.10095	-17.289	0.00294787
18.0232	-3.36092	0.00294787
11.9222	13.9281	0.00294787
-10.9987	14.4613	0.00164793
-18.0232	-2.29445	0.00164793
-7.02456	-16.7558	0.00164793
10.9987	-14.4613	0.00164793
18.0232	2.29445	0.00164793
-7.02456	16.7558	0.00164793
-18.0232	2.29445	0.00164793
-10.9987	-14.4613	0.00164793
7.02456	-16.7558	0.00164793
18.0232	-2.29445	0.00164793
10.9987	14.4613	0.00164793
-10.9986	15.5278	0.00168265
-18.9468	-1.76118	0.00168265
-7.94817	-17.289	0.00168265
10.9986	-15.5278	0.00168265
18.9468	1.76118	0.00168265
-7.94817	17.289	0.00168265
-18.9468	1.76118	0.00168265
-10.9986	-15.5278	0.00168265
7.94817	-17.289	0.00168265
18.9468	-1.76118	0.00168265
10.9986	15.5278	0.00168265
-12.8459	13.3949	0.00343806
-18.0232	-4.42744	0.00343806
-5.17734	-17.8223	0.00343806
12.8459	-13.3949	0.00343806
18.0232	4.42744	0.00343806
-5.17734	17.8223	0.00343806
-18.0232	4.42744	0.00343806
-12.8459	-13.3949	0.00343806
5.17734	-17.8223	0.00343806
18.0232	-4.42744	0.00343806
12.8459	13.3949	0.00343806
-10.9987	16.5943	0.000840192
-19.8705	-1.22796	0.000840192
-8.87178	-17.8223	0.000840192
10.9987	-16.5943	0.000840192
19.8705	1.22796	0.000840192
-8.87178	17.8223	0.000840192
-19.8705	1.22796	0.000840192
-10.9987	-16.5943	0.000840192
8.87178	-17.8223	0.000840192
19.8705	-1.22796	0.000840192
10.9987	16.5943	0.000840192
-13.7695	12.8616	0.00286268
-18.0232	-5.49391	0.00286268
-4.25373	-18.3555	0.00286268
13.7695	-12.8616	0.00286268
18.0232	5.49391	0.00286268
-4.25373	18.3555	0.00286268
-18.0232	5.49391	0.00286268
-13.7695	-12.8616	0.00286268
4.25373	-18.3555	0.00286268
18.0232	-5.49391	0.00286268
13.7695	12.8616	0.00286268
-10.9986	17.6608	0.000418021
-20.794	-0.694693	0.000418021
-9.79539	-18.3555	0.000418021
10.9986	-17.6608	0.000418021
20.794	0.694693	0.000418021
-9.79539	18.3555	0.000418021
-20.794	0.694693	0.000418021
-10.9986	-17.6608	0.000418021
9.79539	-18.3555	0.000418021
20.794	-0.694693	0.000418021
10.9986	17.6608	0.000418021
-14.6931	12.3284	0.0016538
-18.0232	-6.56043	0.0016538
-3.33012	-18.8888	0.0016538
14.6931	-12.3284	0.0016538
18.0232	6.56043	0.0016538
-3.33012	18.8888	0.0016538
-18.0232	6.56043	0.0016538
-14.6931	-12.3284	0.0016538
3.33012	-18.8888	0.0016538
18.0232	-6.56043	0.0016538
14.6931	12.3284	0.0016538
-15.6167	11.7951	0.000618963
-18.0232	-7.6269	0.000618963
-2.40651	-19.422	0.000618963
15.6167	-11.7951	0.000618963
18.0232	7.6269	0.000618963
-2.40651	19.422	0.000618963
-18.0232	7.6269	0.000618963
-15.6167	-11.7951	0.000618963
2.40651	-19.422	0.000618963
18.0232	-7.6269	0.000618963
15.6167	11.7951	0.000618963
-12.5662	13.5563	0.000397227
-18.0232	-4.10451	0.000397227
-5.45699	-17.6608	0.000397227
12.5662	-13.5563	0.000397227
18.0232	4.10451	0.000397227
-5.45699	17.6608	0.000397227
-18.0232	4.10451	0.000397227
-12.5662	-13.5563	0.000397227
5.45699	-17.6608	0.000397227
18.0232	-4.10451	0.000397227
12.5662	13.5563	0.000397227
-13.4899	13.0231	0.000584892
-18.0232	-5.17103	0.000584892
-4.53338	-18.1941	0.000584892
13.4899	-13.0231	0.000584892
18.0232	5.17103	0.000584892
-4.53338	18.1941	0.000584892
-18.0232	5.17103	0.000584892
-13.4899	-13.0231	0.000584892
4.53338	-18.1941	0.000584892
18.0232	-5.17103	0.000584892
13.4899	13.0231	0.000584892
-14.4134	12.4898	0.000511196
-18.0232	-6.2375	0.000511196
-3.60977	-18.7273	0.000511196
14.4134	-12.4898	0.000511196
18.0232	6.2375	0.000511196
-3.60977	18.7273	0.000511196
-18.0232	6.2375	0.000511196
-14.4134	-12.4898	0.000511196
3.60977	-18.7273	0.000511196
18.0232	-6.2375	0.000511196
14.4134	12.4898	0.000511196
-21.0737	12.1669	0.00712988
-21.0737	-12.1669	0.00712988
-4.47E-15	-24.3338	0.00712988
21.0737	-12.1669	0.00712988
21.0737	12.1669	0.00712988
-21.9973	12.7002	0.0240783
-21.9973	-12.7001	0.0240783
-4.67E-15	-25.4003	0.0240783
21.9973	-12.7002	0.0240783
21.9973	12.7002	0.0240783
-21.0736	13.2334	0.00625756
-21.9973	-11.6336	0.00625756
-0.923609	-24.867	0.00625756
21.0736	-13.2334	0.00625756
21.9973	11.6336	0.00625756
-0.923609	24.867	0.00625756
-21.9973	11.6336	0.00625756
-21.0736	-13.2334	0.00625756
0.923609	-24.867	0.00625756
21.9973	-11.6336	0.00625756
21.0736	13.2334	0.00625756
-21.9973	13.7666	0.00686929
-22.9209	-12.1669	0.00686929
-0.923609	-25.9335	0.00686929
21.9973	-13.7666	0.00686929
22.9209	12.1669	0.00686929
-0.923609	25.9335	0.00686929
-22.9209	12.1669	0.00686929
-21.9973	-13.7666	0.00686929
0.923609	-25.9335	0.00686929
22.9209	-12.1669	0.00686929
21.9973	13.7666	0.00686929
-21.0737	14.2999	0.000440553
-22.9209	-11.1004	0.000440553
-1.84722	-25.4003	0.000440553
21.0737	-14.2999	0.000440553
22.9209	11.1004	0.000440553
-1.84722	25.4003	0.000440553
-22.9209	11.1004	0.000440553
-21.0737	-14.2999	0.000440553
1.84722	-25.4003	0.000440553
22.9209	-11.1004	0.000440553
21.0737	14.2999	0.000440553
-21.9973	14.8331	0.00117197
-23.8445	-11.6337	0.00117197
-1.84722	-26.4668	0.00117197
21.9973	-14.8331	0.00117197
23.8445	11.6337	0.00117197
-1.84722	26.4668	0.00117197
-23.8445	11.6337	0.00117197
-21.9973	-14.8331	0.00117197
1.84722	-26.4668	0.00117197
23.8445	-11.6337	0.00117197
21.9973	14.8331	0.00117197
-15.2524	13.3949	0.000420827
-19.2265	-6.51155	0.000420827
-3.97408	-19.9064	0.000420827
15.2524	-13.3949	0.000420827
19.2265	6.51155	0.000420827
-3.97408	19.9064	0.000420827
-19.2265	6.51155	0.000420827
-15.2524	-13.3949	0.000420827
3.97408	-19.9064	0.000420827
19.2265	-6.51155	0.000420827
15.2524	13.3949	0.000420827
-16.176	13.9281	0.000525128
-20.1501	-7.0448	0.000525128
-3.97408	-20.9729	0.000525128
16.176	-13.9281	0.000525128
20.1501	7.0448	0.000525128
-3.97408	20.9729	0.000525128
-20.1501	7.0448	0.000525128
-16.176	-13.9281	0.000525128
3.97408	-20.9729	0.000525128
20.1501	-7.0448	0.000525128
16.176	13.9281	0.000525128
-18.0232	13.9281	0.0013794
-21.0737	-8.64452	0.0013794
-3.05047	-22.5726	0.0013794
18.0232	-13.9281	0.0013794
21.0737	8.64452	0.0013794
-3.05047	22.5726	0.0013794
-21.0737	8.64452	0.0013794
-18.0232	-13.9281	0.0013794
3.05047	-22.5726	0.0013794
21.0737	-8.64452	0.0013794
18.0232	13.9281	0.0013794
-17.0996	14.4613	0.000877344
-21.0736	-7.578	0.000877344
-3.97408	-22.0393	0.000877344
17.0996	-14.4613	0.000877344
21.0736	7.578	0.000877344
-3.97408	22.0393	0.000877344
-21.0736	7.578	0.000877344
-17.0996	-14.4613	0.000877344
3.97408	-22.0393	0.000877344
21.0736	-7.578	0.000877344
17.0996	14.4613	0.000877344
-18.0232	12.8616	0.000422575
-20.15	-9.17773	0.000422575
-2.12687	-22.0393	0.000422575
18.0232	-12.8616	0.000422575
20.15	9.17773	0.000422575
-2.12687	22.0393	0.000422575
-20.15	9.17773	0.000422575
-18.0232	-12.8616	0.000422575
2.12687	-22.0393	0.000422575
20.15	-9.17773	0.000422575
18.0232	12.8616	0.000422575
-18.9468	14.4613	0.00111911
-21.9973	-9.17777	0.00111911
-3.05047	-23.6391	0.00111911
18.9468	-14.4613	0.00111911
21.9973	9.17777	0.00111911
-3.05047	23.6391	0.00111911
-21.9973	9.17777	0.00111911
-18.9468	-14.4613	0.00111911
3.05047	-23.6391	0.00111911
21.9973	-9.17777	0.00111911
18.9468	14.4613	0.00111911
-18.0232	14.9946	0.000400753
-21.9972	-8.11125	0.000400753
-3.97408	-23.1058	0.000400753
18.0232	-14.9946	0.000400753
21.9972	8.11125	0.000400753
-3.97408	23.1058	0.000400753
-21.9972	8.11125	0.000400753
-18.0232	-14.9946	0.000400753
3.97408	-23.1058	0.000400753
21.9972	-8.11125	0.000400753
18.0232	14.9946	0.000400753
-17.0996	15.5278	0.000680486
-21.9973	-7.04478	0.000680486
-4.89769	-22.5726	0.000680486
17.0996	-15.5278	0.000680486
21.9973	7.04478	0.000680486
-4.89769	22.5726	0.000680486
-21.9973	7.04478	0.000680486
-17.0996	-15.5278	0.000680486
4.89769	-22.5726	0.000680486
21.9973	-7.04478	0.000680486
17.0996	15.5278	0.000680486
-16.1759	16.061	0.000443212
-21.9972	-5.97826	0.000443212
-5.8213	-22.0393	0.000443212
16.1759	-16.061	0.000443212
21.9972	5.97826	0.000443212
-5.8213	22.0393	0.000443212
-21.9972	5.97826	0.000443212
-16.1759	-16.061	0.000443212
5.8213	-22.0393	0.000443212
21.9972	-5.97826	0.000443212
16.1759	16.061	0.000443212
-18.0232	16.0611	0.00165901
-22.9209	-7.57803	0.00165901
-4.89769	-23.6391	0.00165901
18.0232	-16.0611	0.00165901
22.9209	7.57803	0.00165901
-4.89769	23.6391	0.00165901
-22.9209	7.57803	0.00165901
-18.0232	-16.0611	0.00165901
4.89769	-23.6391	0.00165901
22.9209	-7.57803	0.00165901
18.0232	16.0611	0.00165901
-18.0232	17.1275	0.00120198
-23.8445	-7.04476	0.00120198
-5.8213	-24.1723	0.00120198
18.0232	-17.1275	0.00120198
23.8445	7.04476	0.00120198
-5.8213	24.1723	0.00120198
-23.8445	7.04476	0.00120198
-18.0232	-17.1275	0.00120198
5.8213	-24.1723	0.00120198
23.8445	-7.04476	0.00120198
18.0232	17.1275	0.00120198
-18.0232	18.1941	0.000439233
-24.7681	-6.51154	0.000439233
-6.74491	-24.7056	0.000439233
18.0232	-18.1941	0.000439233
24.7681	6.51154	0.000439233
-6.74491	24.7056	0.000439233
-24.7681	6.51154	0.000439233
-18.0232	-18.1941	0.000439233
6.74491	-24.7056	0.000439233
24.7681	-6.51154	0.000439233
18.0232	18.1941	0.000439233
-13.1255	16.7558	0.000677029
-21.0737	-2.98913	0.000677029
-7.94817	-19.7449	0.000677029
13.1255	-16.7558	0.000677029
21.0737	2.98913	0.000677029
-7.94817	19.7449	0.000677029
-21.0737	2.98913	0.000677029
-13.1255	-16.7558	0.000677029
7.94817	-19.7449	0.000677029
21.0737	-2.98913	0.000677029
13.1255	16.7558	0.000677029
-15.8963	16.2225	0.00135407
-21.9973	-5.65537	0.00135407
-6.10095	-21.8779	0.00135407
15.8963	-16.2225	0.00135407
21.9973	5.65537	0.00135407
-6.10095	21.8779	0.00135407
-21.9973	5.65537	0.00135407
-15.8963	-16.2225	0.00135407
6.10095	-21.8779	0.00135407
21.9973	-5.65537	0.00135407
15.8963	16.2225	0.00135407
-14.9727	16.7557	0.00300031
-21.9972	-4.58885	0.00300031
-7.02456	-21.3446	0.00300031
14.9727	-16.7557	0.00300031
21.9972	4.58885	0.00300031
-7.02456	21.3446	0.00300031
-21.9972	4.58885	0.00300031
-14.9727	-16.7557	0.00300031
7.02456	-21.3446	0.00300031
21.9972	-4.58885	0.00300031
14.9727	16.7557	0.00300031
-14.0491	17.289	0.00144671
-21.9973	-3.52238	0.00144671
-7.94817	-20.8114	0.00144671
14.0491	-17.289	0.00144671
21.9973	3.52238	0.00144671
-7.94817	20.8114	0.00144671
-21.9973	3.52238	0.00144671
-14.0491	-17.289	0.00144671
7.94817	-20.8114	0.00144671
21.9973	-3.52238	0.00144671
14.0491	17.289	0.00144671
-13.1255	17.8223	0.00106933
-21.9973	-2.45591	0.00106933
-8.87178	-20.2782	0.00106933
13.1255	-17.8223	0.00106933
21.9973	2.45591	0.00106933
-8.87178	20.2782	0.00106933
-21.9973	2.45591	0.00106933
-13.1255	-17.8223	0.00106933
8.87178	-20.2782	0.00106933
21.9973	-2.45591	0.00106933
13.1255	17.8223	0.00106933
-16.8199	15.6893	0.000443356
-21.9973	-6.72184	0.000443356
-5.17734	-22.4111	0.000443356
16.8199	-15.6893	0.000443356
21.9973	6.72184	0.000443356
-5.17734	22.4111	0.000443356
-21.9973	6.72184	0.000443356
-16.8199	-15.6893	0.000443356
5.17734	-22.4111	0.000443356
21.9973	-6.72184	0.000443356
16.8199	15.6893	0.000443356
-10.0751	17.4505	0.000583366
-20.1501	-4.41E-05	0.000583366
-10.075	-17.4505	0.000583366
10.0751	-17.4505	0.000583366
20.1501	4.41E-05	0.000583366
-10.9987	17.9837	0.00200275
-21.0737	-0.533294	0.00200275
-10.075	-18.517	0.00200275
10.9987	-17.9837	0.00200275
21.0737	0.533294	0.00200275
-10.075	18.517	0.00200275
-21.0737	0.533294	0.00200275
-10.9987	-17.9837	0.00200275
10.075	-18.517	0.00200275
21.0737	-0.533294	0.00200275
10.9987	17.9837	0.00200275
-12.8459	17.9837	0.00081987
-21.9973	-2.13299	0.00081987
-9.15142	-20.1167	0.00081987
12.8459	-17.9837	0.00081987
21.9973	2.13299	0.00081987
-9.15142	20.1167	0.00081987
[truncated: 11,562 more rows]
