# Supplementary material for: Aperiodic approximants bridging quasicrystals and modulated structures
Source: Nat Commun. 2024 Jul 11;15:5742. doi: 10.1038/s41467-024-49843-4 (PMC11239952; doi:10.1038/s41467-024-49843-4)
Supplement: Supplementary file 3 — Source Data [file 41467_2024_49843_MOESM3_ESM.zip › Source Data/SFig28/SFig28d.csv]

x	y	intensity
-2.66E-15	3.11E-15	1
-2.66E-15	8.19778	0.000487905
3.23795	6.32834	0.00119938
3.86153	6.68836	0.00105363
5.33E-15	12.6567	0.169657
0.623573	12.2967	0.00173098
5.33E-15	13.3767	0.000417893
0.623573	13.0167	0.000435092
5.33E-15	17.1156	0.000826244
3.86153	14.8861	0.000988095
3.86153	15.6062	0.000355482
6.47591	11.9366	0.00195287
7.09948	12.2967	0.0863196
7.09948	13.0167	0.0149075
7.09948	13.7367	0.00278806
7.72306	13.3767	0.00127966
7.09948	14.4568	0.000894841
1.24715	20.1344	0.00051677
1.87072	19.7744	0.000833941
2.49429	19.4144	0.00104668
3.11787	19.0544	0.00107028
3.74144	18.6943	0.000899167
4.36501	18.3343	0.000623353
3.86153	17.1849	0.000453132
3.23795	18.265	0.000526766
3.86153	17.905	0.00248342
3.23795	18.985	0.0798055
3.86153	18.625	0.240155
4.4851	18.265	0.0160497
5.10867	17.905	0.00366165
5.73225	17.5449	0.000893206
3.23795	19.7051	0.000939984
3.86153	19.345	0.00508667
2.61438	19.345	0.00796672
3.86153	20.0651	0.000888406
1.99081	19.7051	0.0015636
7.09948	14.5955	0.000625132
7.09948	13.8754	0.000460807
7.09948	15.3155	0.0007346
7.09948	16.0355	0.000840135
6.47591	17.1156	0.00115925
7.09948	16.7556	0.000731583
7.72306	17.1156	0.000837392
5.85234	17.4756	0.00146709
8.34663	17.4756	0.000505725
5.22876	17.8356	0.00160631
8.9702	17.8356	0.000360235
4.60519	18.1957	0.00149458
3.98162	18.5557	0.00117221
3.35804	18.9157	0.000769226
2.73447	19.2757	0.000412929
5.33E-15	23.8733	0.000825874
5.33E-15	24.5933	0.00950694
5.33E-15	25.3134	0.0179161
0.623573	24.9533	0.00792681
1.24715	24.5933	0.000420483
5.33E-15	26.0334	0.000439268
0.623573	25.6734	0.00683852
1.24715	25.3134	0.000522258
1.24715	26.0334	0.00190378
1.87072	26.3934	0.000573665
3.23795	22.7239	0.000748722
3.86153	22.3639	0.000354433
2.61438	22.3639	0.00037015
3.23795	23.4439	0.000621236
5.10867	22.3639	0.000358342
4.4851	23.4439	0.000785586
5.10867	23.804	0.000788735
5.73225	24.164	0.000598426
6.47591	21.5745	0.000871383
7.09948	21.2145	0.00156593
7.72306	20.8545	0.000727929
8.34663	20.4944	0.000729357
8.9702	20.1344	0.000491033
5.85234	21.9345	0.000517149
9.71386	18.265	0.000628156
10.3374	17.905	0.000403302
10.3374	18.625	0.00272068
9.71386	19.7051	0.00076188
10.3374	19.345	0.0013537
10.961	18.985	0.133676
10.961	19.7051	0.000716046
9.09029	20.0651	0.000402132
3.23795	27.1828	0.000512042
2.61438	26.8228	0.000625446
1.99081	26.4628	0.000672331
1.36724	26.1027	0.000590267
0.743662	25.7427	0.00041827
6.47591	24.5933	0.00305949
5.85234	24.2333	0.00130098
5.22876	23.8733	0.000499719
6.47591	25.3134	0.000956405
7.09948	24.9533	0.00767714
7.72306	24.5933	0.00117474
7.09948	25.6734	0.00143359
7.72306	25.3134	0.00205885
5.33E-15	33.5111	0.00752646
0.623573	33.1511	0.00181893
1.24715	32.7911	0.00200929
1.87072	32.4311	0.00186085
2.49429	32.0711	0.00144263
3.11787	31.711	0.000918774
3.74144	31.351	0.000464953
0.623573	33.8712	0.000826899
1.24715	34.2312	0.000377112
3.23795	30.9217	0.00190972
3.86153	30.5617	0.000400189
3.23795	31.6417	0.0828884
3.86153	31.2817	0.0683168
4.4851	30.9217	0.00350224
3.86153	32.0017	0.00362361
4.4851	31.6417	0.00071075
2.61438	32.0017	0.0115758
3.86153	32.7218	0.000513332
1.99081	32.3618	0.00351311
1.36724	32.7218	0.00106344
7.09948	29.4123	0.00107258
8.34663	30.1323	0.000653925
8.9702	30.4923	0.000996557
9.59377	30.1323	0.000364414
9.59377	30.8523	0.00120146
10.2173	30.4923	0.000357045
3.98162	31.2124	0.000515678
10.2173	31.2124	0.00119442
3.35804	31.5724	0.000580864
10.8409	31.5724	0.000976091
2.73447	31.9324	0.000506595
11.4645	31.9324	0.000667901
12.0881	32.2924	0.000364419
9.71386	26.4628	0.000435022
10.3374	26.8228	0.000693942
10.3374	27.5428	0.000353144
10.961	27.1828	0.00470974
11.5846	26.8228	0.00094395
12.2082	26.4628	0.000618401
11.5846	27.5428	0.000918538
12.2082	27.9028	0.000676911
12.8317	28.2629	0.0003711
13.5754	24.2333	0.0012866
13.5754	24.9533	0.00139462
14.199	24.5933	0.0164004
12.9518	26.0334	0.000833647
13.5754	25.6734	0.00199655
14.199	25.3134	0.0299944
14.199	26.0334	0.00193005
14.8225	25.6734	0.0214676
12.3282	26.3934	0.000357356
14.199	26.7534	0.000500434
14.8225	26.3934	0.00211902
14.8225	27.1135	0.000511873
5.33E-15	35.8099	0.000957015
5.33E-15	36.53	0.0053633
0.623573	36.17	0.000488395
5.33E-15	37.25	0.0920317
0.623573	36.89	0.0054776
1.24715	36.53	0.00195688
1.87072	36.17	0.000674077
0.623573	37.61	0.0437208
1.24715	37.25	0.00737595
1.87072	36.89	0.0022624
2.49429	36.53	0.000614734
5.33E-15	38.6901	0.00420094
0.623573	38.3301	0.00191496
1.24715	37.9701	0.00113148
5.33E-15	39.4101	0.00146353
5.33E-15	40.1302	0.000459462
3.23795	34.6605	0.000539794
3.23795	35.3806	0.00110141
3.23795	36.1006	0.00137009
3.86153	35.7406	0.00373614
4.4851	35.3806	0.00143036
5.10867	35.0206	0.000672693
2.61438	35.7406	0.00154406
3.86153	36.4606	0.000584947
2.61438	36.4606	0.0019611
1.99081	36.1006	0.00139256
1.99081	36.8207	0.0018175
1.36724	36.4606	0.00111382
1.36724	37.1807	0.00135016
0.743662	36.8207	0.000750701
0.743662	37.5407	0.000799196
0.120089	37.1807	0.000409803
6.97939	37.5407	0.000367127
0.120089	37.9007	0.000355451
6.47591	33.5111	0.000392626
9.59377	31.711	0.000358279
10.2173	31.351	0.000393155
7.09948	33.8712	0.000483513
7.72306	33.5111	0.000598017
9.59377	32.4311	0.00048695
10.2173	32.0711	0.000747247
10.8409	31.711	0.000805238
11.4645	31.351	0.000676434
12.0881	30.991	0.00043157
7.09948	34.5912	0.000743256
7.09948	35.3112	0.000803162
7.09948	36.0313	0.000744469
7.09948	36.7513	0.000584977
7.09948	37.4714	0.000391876
9.71386	30.2016	0.0003662
10.961	29.4816	0.000477049
9.71386	30.9217	0.0101719
10.3374	30.5617	0.00125757
10.961	30.2016	0.00369082
9.09029	30.5617	0.00193884
9.71386	31.6417	0.00285785
10.3374	31.2817	0.108152
10.961	30.9217	0.0711811
11.5846	30.5617	0.0042489
12.2082	30.2016	0.00110536
9.71386	32.3618	0.00222804
10.3374	32.0017	0.0160475
10.961	31.6417	0.0634409
11.5846	31.2817	0.0484064
12.2082	30.9217	0.00746571
12.8317	30.5617	0.00174176
10.3374	32.7218	0.000437398
10.961	32.3618	0.00313824
11.5846	32.0017	0.0166519
12.2082	31.6417	0.00229268
10.961	33.0818	0.00127481
12.2082	32.3618	0.00394911
12.8317	32.0017	0.000386962
10.961	33.8018	0.000405003
12.8317	32.7218	0.000954814
14.199	26.8921	0.000369382
12.9518	28.3322	0.000380792
14.199	27.6122	0.000429059
12.9518	29.0522	0.000360863
13.5754	28.6922	0.000488008
14.199	28.3322	0.000447281
12.9518	29.7723	0.00106931
13.5754	29.4123	0.00123042
12.9518	30.4923	0.00112478
13.5754	30.1323	0.000693505
14.8225	29.4123	0.00567692
12.3282	30.1323	0.000991508
15.4461	29.7723	0.00211595
12.3282	30.8523	0.00126243
11.7047	30.4923	0.000816752
16.0697	30.1323	0.00127654
11.7047	31.2124	0.00111092
11.0811	30.8523	0.000567757
16.6933	30.4923	0.000691663
11.0811	31.5724	0.000772564
10.4575	31.9324	0.000428357
4.44E-15	38.1087	0.000355896
5.33E-15	38.8288	0.000501231
5.33E-15	39.5488	0.00061749
5.33E-15	40.2688	0.000647739
5.33E-15	40.9889	0.0005672
5.33E-15	42.429	0.000556528
3.23795	39.8395	0.0033373
4.4851	39.1194	0.000724298
5.10867	38.7594	0.000982567
5.73225	38.3994	0.000937839
6.35582	38.0394	0.000709008
6.97939	37.6794	0.000425494
2.61438	39.4795	0.000377874
0.120089	38.0394	0.000352636
4.4851	39.8395	0.00100471
5.10867	39.4795	0.000423043
2.61438	40.1995	0.000858901
5.10867	40.1995	0.000435133
7.09948	35.4499	0.000632684
7.09948	36.17	0.00231175
6.47591	37.25	0.00303495
7.09948	36.89	0.00959332
7.72306	36.53	0.000606362
5.85234	36.89	0.000544126
6.47591	37.9701	0.0112581
7.09948	37.61	0.00084458
7.72306	37.25	0.0158186
8.34663	36.89	0.00116386
6.47591	38.6901	0.000935763
7.09948	38.3301	0.0198452
7.72306	37.9701	0.0360264
5.85234	38.3301	0.00306318
7.09948	39.0501	0.00211346
8.34663	38.3301	0.00355907
5.22876	38.6901	0.000911762
8.9702	38.6901	0.000682837
10.961	32.5004	0.000460472
10.961	33.2205	0.000572432
10.961	33.9405	0.000568008
10.3374	35.0206	0.000381382
10.961	34.6605	0.000404379
10.961	36.1006	0.000792258
12.9518	32.7911	0.00127873
12.3282	32.4311	0.00160301
11.7047	32.0711	0.00160774
11.0811	31.711	0.00132359
10.4575	31.351	0.000910597
9.83395	30.991	0.00050037
13.5754	33.1511	0.000711542
14.199	32.7911	0.000494992
14.8225	33.1511	0.000663979
15.4461	32.7911	0.000519941
14.8225	33.8712	0.000804084
16.1898	30.2016	0.000830471
16.8133	30.5617	0.00184167
17.4369	30.9217	0.00432451
18.0605	31.2817	0.112628
5.33E-15	45.4478	0.000358171
5.33E-15	46.1678	0.000982528
0.623573	46.5278	0.000480775
3.23795	42.8583	0.000504625
3.86153	42.4983	0.000521575
3.23795	43.5784	0.0131365
3.86153	43.2183	0.00180497
2.61438	43.2183	0.00121715
3.86153	43.9384	0.0594837
3.86153	44.6584	0.00309007
4.4851	44.2984	0.002862
2.61438	44.6584	0.000404962
5.10867	44.6584	0.000546739
7.09948	38.4687	0.000353771
6.47591	41.7089	0.000719158
5.85234	41.3489	0.000470706
7.09948	42.0689	0.000548964
7.72306	41.7089	0.000603306
7.72306	42.429	0.000415863
11.4645	44.5891	0.000360127
8.46672	38.3994	0.0004072
7.84314	38.0394	0.000380611
17.1967	43.4397	0.00035047
13.5754	36.89	0.000378284
13.5754	37.61	0.000364276
14.199	37.25	0.00179834
13.5754	38.3301	0.00146711
14.199	37.9701	0.0131578
14.8225	37.61	0.0477491
15.4461	37.25	0.00286058
16.0697	36.89	0.000611142
15.4461	37.9701	0.000484576
18.0605	34.3005	0.000410381
18.0605	35.0206	0.000623115
18.6841	36.1006	0.000510174
19.3076	36.4606	0.000544256
19.9312	36.8207	0.00049907
20.5548	37.1807	0.000364858
5.33E-15	49.1867	0.000749246
5.33E-15	49.9067	0.116671
0.623573	49.5467	0.00997801
1.24715	49.1867	0.0021675
1.87072	48.8266	0.000463172
5.33E-15	50.6267	0.103064
0.623573	50.2667	0.106951
1.24715	49.9067	0.00801654
1.87072	49.5467	0.00143681
5.33E-15	51.3468	0.000635597
0.623573	50.9868	0.0116773
1.24715	50.6267	0.00893643
1.87072	50.2667	0.000571594
0.623573	51.7068	0.000382153
1.24715	51.3468	0.00278273
1.87072	50.9868	0.00181017
1.87072	51.7068	0.000658788
2.49429	51.3468	0.000356051
3.23795	48.7573	0.000368195
3.86153	48.3973	0.000941562
2.61438	48.3973	0.000429629
4.4851	48.7573	0.000514538
2.61438	49.1173	0.000587393
1.99081	48.7573	0.000809574
5.10867	49.1173	0.000357875
1.99081	49.4773	0.000831809
1.36724	49.1173	0.00108189
1.36724	49.8374	0.000979777
0.743662	49.4773	0.00115355
0.743662	50.1974	0.000964586
0.120089	49.8374	0.00100617
0.120089	50.5574	0.000781262
7.72306	45.4478	0.000599715
8.34663	45.0878	0.000657131
8.9702	44.7277	0.000591552
9.59377	44.3677	0.000428774
7.09948	46.5278	0.000456559
7.72306	46.1678	0.000373429
8.34663	45.8078	0.000648279
8.9702	45.4478	0.000714303
9.59377	45.0878	0.000632313
10.2173	44.7277	0.000449993
9.71386	43.5784	0.000474881
9.71386	44.2984	0.00263907
10.3374	43.9384	0.0261321
10.961	43.5784	0.00629405
9.71386	45.0184	0.00184146
10.3374	44.6584	0.00619036
10.961	44.2984	0.0517804
11.5846	43.9384	0.012225
12.2082	43.5784	0.000565446
9.09029	44.6584	0.000773411
10.3374	45.3785	0.000355608
10.961	45.0184	0.000756112
11.5846	44.6584	0.0102593
12.2082	44.2984	0.00204498
9.09029	45.3785	0.000567735
11.5846	45.3785	0.000431303
12.2082	45.0184	0.0039627
12.8317	44.6584	0.000695914
12.8317	45.3785	0.00150504
13.4553	45.7385	0.000426406
13.5754	41.3489	0.000799473
14.199	41.7089	0.00299877
15.4461	41.7089	0.000670181
16.0697	41.3489	0.000515494
15.4461	42.429	0.00143641
16.0697	42.789	0.00201431
16.6933	43.149	0.00213454
17.3168	43.509	0.00185466
17.9404	43.869	0.00133658
18.564	44.2291	0.000800798
19.1875	44.5891	0.000381133
16.8133	40.1995	0.000356653
17.4369	39.8395	0.000446548
18.0605	39.4795	0.000854515
18.6841	39.1194	0.000904871
19.3076	38.7594	0.000655472
19.9312	38.3994	0.00037926
16.8133	40.9195	0.0004985
17.4369	40.5595	0.000789873
18.0605	40.1995	0.000984884
18.6841	39.8395	0.000571472
19.3076	39.4795	0.000646153
19.9312	39.1194	0.00042719
18.0605	42.3596	0.000510914
18.0605	43.0797	0.000787972
18.0605	43.7997	0.000873102
18.0605	44.5197	0.000730119
18.0605	45.2398	0.000471343
20.0513	36.89	0.00044182
20.6749	36.53	0.000446078
20.6749	37.25	0.00127473
21.2984	36.89	0.00247979
20.0513	38.3301	0.000489287
20.6749	37.9701	0.000510464
21.2984	37.61	0.00435806
20.6749	38.6901	0.000682464
21.2984	38.3301	0.00167172
21.922	37.9701	0.0338899
5.33E-15	54.3656	0.00818474
0.623573	54.0056	0.00167193
1.24715	53.6456	0.00100357
1.87072	53.2855	0.000482428
0.623573	54.7256	0.00106855
1.24715	55.0856	0.00103642
1.87072	55.4457	0.000688559
3.23795	51.7761	0.000596408
2.61438	51.4161	0.000863565
1.99081	51.0561	0.00106302
1.36724	50.6961	0.00111393
0.743662	50.3361	0.000991877
0.120089	49.976	0.000733517
3.86153	52.1362	0.00288705
4.4851	51.7761	0.00103931
5.10867	51.4161	0.000446067
2.61438	52.1362	0.000813541
1.99081	51.7761	0.00124639
1.36724	51.4161	0.00145767
0.743662	51.0561	0.00139893
0.120089	50.6961	0.00111192
2.61438	52.8562	0.000573757
1.99081	53.2162	0.000486376
6.47591	49.9067	0.00172228
7.09948	49.5467	0.000661055
5.85234	49.5467	0.000628869
7.72306	49.9067	0.00936758
8.34663	49.5467	0.00247818
8.9702	49.1867	0.000948123
7.09948	50.9868	0.00267994
7.72306	50.6267	0.00297136
7.09948	51.7068	0.000761636
10.3374	47.6772	0.000568616
9.71386	48.7573	0.00074119
10.3374	48.3973	0.000401877
10.961	48.0373	0.00476089
11.5846	47.6772	0.000821955
11.5846	48.3973	0.00110232
9.09029	49.1173	0.000684704
12.2082	48.7573	0.00149542
8.46672	49.4773	0.000454864
12.8317	49.1173	0.0015938
13.4553	49.4773	0.00142844
14.0789	49.8374	0.00108227
14.7024	50.1974	0.000690087
15.326	50.5574	0.000362036
12.9518	44.7277	0.000722936
12.3282	44.3677	0.000466036
12.9518	45.4478	0.0025665
13.5754	45.0878	0.000842754
12.3282	45.0878	0.00184311
11.7047	44.7277	0.00109213
11.0811	44.3677	0.000497305
13.5754	45.8078	0.00314412
14.199	45.4478	0.000404066
14.8225	45.0878	0.000580406
14.199	46.1678	0.00446604
14.8225	45.8078	0.00158296
16.6933	44.7277	0.00064391
17.3168	44.3677	0.000897717
17.9404	44.0077	0.000909926
18.564	43.6477	0.000724664
19.1875	43.2877	0.000447413
14.199	46.8879	0.000970579
14.8225	46.5278	0.000627685
15.4461	46.1678	0.00125505
14.199	47.6079	0.000665876
15.4461	46.8879	0.000820386
16.0697	46.5278	0.000678348
14.199	48.328	0.000528919
16.0697	47.2479	0.000442599
14.199	49.048	0.000406391
14.8225	48.688	0.000350302
16.1898	42.8583	0.00199939
18.0605	41.7783	0.000397306
15.5662	42.4983	0.000415563
16.8133	43.2183	0.00744435
18.0605	42.4983	0.00267527
17.4369	43.5784	0.0313823
18.0605	43.2183	0.0193259
16.1898	45.0184	0.000593905
16.8133	44.6584	0.00342073
17.4369	44.2984	0.0215502
18.0605	43.9384	0.0454472
18.6841	43.5784	0.045696
19.3076	43.2183	0.00743824
19.9312	42.8583	0.00171092
18.0605	44.6584	0.0508367
18.6841	44.2984	0.0624427
18.0605	45.3785	0.00924147
19.3076	44.6584	0.00715286
18.0605	46.0985	0.00235326
19.9312	45.0184	0.00124835
18.0605	46.8185	0.000483116
21.922	40.9889	0.000381111
19.4277	43.149	0.00131731
20.0513	42.789	0.0011515
20.6749	42.429	0.000723661
21.922	41.7089	0.00294941
21.2984	42.789	0.000502524
18.8042	43.509	0.0011992
18.1806	43.869	0.000882468
17.557	44.2291	0.000527621
5.33E-15	58.8245	0.00323193
5.33E-15	59.5446	0.000972025
5.33E-15	60.2646	0.000896853
5.33E-15	60.9846	0.000819959
5.33E-15	61.7047	0.000663427
5.33E-15	62.4247	0.000460871
3.23795	55.515	0.000430139
3.86153	55.155	0.000483797
3.23795	56.235	0.0152845
3.86153	55.875	0.00445394
2.61438	55.875	0.00300323
1.99081	55.515	0.00130551
1.36724	55.155	0.000510833
3.23795	56.9551	0.02264
3.86153	56.5951	0.0316714
4.4851	56.235	0.00261418
5.10867	55.875	0.000509386
3.23795	57.6751	0.00116155
3.86153	57.3151	0.00240263
4.4851	56.9551	0.000668685
2.61438	57.3151	0.0030037
3.86153	58.0351	0.000560082
5.10867	57.3151	0.000442852
1.99081	57.6751	0.000836744
7.09948	52.5655	0.000397376
7.09948	53.2855	0.000614209
7.09948	54.0056	0.00128539
7.72306	55.0856	0.00082429
8.34663	55.4457	0.000675322
8.9702	55.8057	0.000598059
9.59377	56.1657	0.0004529
10.961	51.7761	0.0003569
10.961	52.4962	0.000518396
10.961	53.2162	0.000718085
10.961	53.9363	0.000764607
10.961	54.6563	0.00067405
10.961	55.3763	0.000488988
12.9518	49.1867	0.00300592
13.5754	48.8266	0.000404666
14.199	48.4666	0.00085463
12.3282	48.8266	0.000769254
12.9518	49.9067	0.000356781
13.5754	49.5467	0.0118543
14.199	49.1867	0.0038928
14.8225	48.8266	0.000696582
13.5754	50.2667	0.00136923
14.199	49.9067	0.113432
14.8225	49.5467	0.0028161
14.199	50.6267	0.00752641
14.8225	50.2667	0.121603
15.4461	49.9067	0.00101982
14.199	51.3468	0.00119441
14.8225	50.9868	0.00749763
15.4461	50.6267	0.00797624
14.8225	51.7068	0.000779767
15.4461	51.3468	0.000468238
16.0697	50.9868	0.00143331
18.0605	43.357	0.000468373
18.0605	44.077	0.000938278
18.0605	44.7971	0.00147658
18.0605	45.5171	0.00191961
16.1898	47.3172	0.000393862
16.8133	46.9572	0.000399076
18.0605	46.2372	0.00202591
16.8133	47.6772	0.000560612
17.4369	47.3172	0.000367712
18.0605	46.9572	0.00165845
17.4369	48.0373	0.000574818
18.0605	47.6772	0.000586682
18.6841	47.3172	0.000450023
18.0605	48.3973	0.00457869
18.0605	49.1173	0.0010418
18.0605	49.8374	0.000352548
19.4277	44.7277	0.000814648
18.8042	44.3677	0.00106485
18.1806	44.0077	0.00107243
17.557	43.6477	0.000873052
16.9334	43.2877	0.000559772
20.0513	45.0878	0.000428234
21.922	44.7277	0.000704938
21.922	45.4478	0.00108076
21.922	46.1678	0.00279461
21.922	46.8879	0.00199906
21.922	47.6079	0.00172713
21.922	48.328	0.00125222
21.922	49.048	0.000722165
23.9128	42.8583	0.000519526
24.5364	43.2183	0.00241847
24.5364	43.9384	0.000839867
25.16	43.5784	0.0400422
24.5364	44.6584	0.000409949
25.16	44.2984	0.0163227
25.16	45.0184	0.00181874
25.7835	44.6584	0.0040601
25.16	45.7385	0.000424353
25.7835	45.3785	0.000402503
5.33E-15	60.4033	0.000394976
5.33E-15	61.1233	0.00158288
5.33E-15	61.8433	0.00754414
5.33E-15	62.5634	0.245454
0.623573	62.2034	0.0017251
5.33E-15	63.2834	0.00369801
0.623573	62.9234	0.0181376
1.24715	62.5634	0.000561512
5.33E-15	64.0035	0.000953943
0.623573	63.6434	0.00186026
1.24715	63.2834	0.0026928
1.24715	64.0035	0.000633529
1.87072	63.6434	0.000774158
3.86153	61.054	0.000381528
6.47591	58.1045	0.000614605
5.85234	57.7445	0.000394931
7.09948	58.4645	0.00130129
7.72306	58.8245	0.00036377
9.71386	55.515	0.001342
10.961	54.795	0.000973444
9.09029	55.155	0.000350632
9.71386	56.235	0.00234962
10.3374	55.875	0.00569812
10.961	55.515	0.00266618
9.09029	55.875	0.00066556
9.71386	56.9551	0.000866193
10.3374	56.5951	0.0210989
10.961	56.235	0.00218587
11.5846	55.875	0.00236626
12.2082	55.515	0.00088475
10.961	56.9551	0.0447334
11.5846	56.5951	0.00697536
12.2082	56.235	0.00073117
10.961	57.6751	0.00143181
11.5846	57.3151	0.000393431
12.2082	56.9551	0.000372303
12.9518	55.0856	0.000457926
13.5754	54.7256	0.000449972
14.199	54.3656	0.000594959
14.8225	54.0056	0.000385239
12.3282	55.4457	0.000391587
16.6933	55.8057	0.000358307
17.3168	56.1657	0.000415024
17.9404	56.5257	0.000388273
16.1898	51.0561	0.000660646
15.5662	50.6961	0.000832936
14.9426	50.3361	0.000866644
14.3191	49.976	0.000745702
13.6955	49.616	0.000531964
16.8133	51.4161	0.000419221
18.0605	55.0163	0.000375865
18.0605	55.7364	0.000420029
18.0605	56.4564	0.00035751
21.922	47.7466	0.000785984
21.2984	48.8266	0.000469955
21.922	48.4666	0.00207462
20.6749	49.9067	0.000831032
21.2984	49.5467	0.0035252
21.922	49.1867	0.00458544
20.6749	50.6267	0.00054056
21.2984	50.2667	0.0294946
21.922	49.9067	0.00432654
22.5456	49.5467	0.000396998
21.2984	50.9868	0.000435553
21.922	50.6267	0.0730813
22.5456	50.2667	0.00977618
23.1692	49.9067	0.000941864
21.922	51.3468	0.00079186
22.5456	50.9868	0.00638098
23.1692	50.6267	0.00167542
23.1692	51.3468	0.00184043
23.7927	50.9868	0.000418808
23.7927	51.7068	0.00051977
25.16	48.0373	0.000501681
25.7835	48.3973	0.000494409
26.4071	48.7573	0.000479306
5.33E-15	67.0223	0.00371738
0.623573	66.6623	0.000473969
0.623573	67.3823	0.00123291
1.24715	67.7423	0.00149192
1.87072	68.1024	0.00154272
2.49429	68.4624	0.00137031
3.11787	68.8224	0.00103901
3.74144	69.1824	0.000666903
4.36501	69.5424	0.000355584
3.23795	64.4328	0.000915477
2.61438	64.0728	0.000833564
1.99081	63.7128	0.000719821
1.36724	63.3528	0.000544775
0.743662	62.9927	0.000354191
3.86153	64.7928	0.000403085
2.61438	64.7928	0.000365795
1.99081	64.4328	0.000371401
4.4851	65.1529	0.000379242
6.47591	63.2834	0.00204828
7.09948	62.9234	0.0437117
7.72306	62.5634	0.00734645
8.34663	62.2034	0.000767526
7.09948	63.6434	0.000510994
7.72306	63.2834	0.000361285
5.85234	63.6434	0.000369573
12.8317	61.774	0.000650597
13.4553	62.134	0.000993622
14.0789	62.494	0.0011857
14.7024	62.8541	0.0011449
15.326	63.2141	0.000904297
15.9496	63.5741	0.000570855
13.5754	59.1845	0.000709098
14.199	58.8245	0.00243081
15.4461	58.1045	0.000714507
16.0697	57.7445	0.000931977
16.6933	57.3844	0.000884473
17.3168	57.0244	0.000671723
17.9404	56.6644	0.000408238
15.4461	58.8245	0.000644241
16.0697	59.1845	0.000538616
18.0605	54.4349	0.000402089
16.8133	55.875	0.00167064
18.0605	55.155	0.0022523
17.4369	56.235	0.00959449
18.0605	55.875	0.0167984
16.1898	57.6751	0.000926314
16.8133	57.3151	0.00301905
17.4369	56.9551	0.010766
18.0605	56.5951	0.0013986
18.6841	56.235	0.0154782
19.3076	55.875	0.00121116
18.0605	57.3151	0.0101173
18.6841	56.9551	0.0188709
18.0605	58.0351	0.00176663
19.3076	57.3151	0.00312562
19.9312	57.6751	0.000751229
21.2984	54.0056	0.000398691
21.922	55.0856	0.00053959
22.6657	51.0561	0.000852765
22.0421	50.6961	0.000515506
23.2893	51.4161	0.00110318
23.9128	51.0561	0.000358134
23.9128	51.7761	0.00115288
24.5364	52.1362	0.00098815
25.7835	52.1362	0.00122824
26.4071	51.7761	0.000554754
31.3957	56.0964	0.000374862
27.7744	49.5467	0.000484098
28.3979	49.9067	0.00071135
28.3979	50.6267	0.000402704
29.0215	50.2667	0.080815
29.0215	50.9868	0.000857157
29.0215	51.7068	0.00063418
5.33E-15	71.4812	0.00287272
5.33E-15	72.2012	0.000739933
0.623573	71.8412	0.000353302
5.33E-15	72.9213	0.000494891
3.23795	68.8917	0.0972231
3.86153	68.5317	0.00172931
2.61438	68.5317	0.011351
1.99081	68.1717	0.00295818
1.36724	67.8117	0.000781704
3.23795	69.6118	0.00458751
3.86153	69.2517	0.115536
3.23795	70.3318	0.000352176
3.86153	69.9718	0.000555051
4.4851	69.6118	0.00831271
2.61438	69.9718	0.000849226
5.10867	69.9718	0.00152162
12.9518	61.8433	0.00126366
13.5754	62.2034	0.00780936
13.5754	62.9234	0.00101631
14.199	62.5634	0.0896621
14.8225	62.2034	0.000954102
13.5754	63.6434	0.00101636
14.199	63.2834	0.00733637
14.8225	62.9234	0.325271
15.4461	62.5634	0.00422917
16.0697	62.2034	0.000972923
15.4461	63.2834	0.0244294
16.0697	63.6434	0.0063666
16.6933	64.0035	0.00180655
17.3168	64.3635	0.000402997
18.0605	56.7337	0.000411043
18.0605	57.4538	0.000465723
18.0605	58.1738	0.000381987
16.8133	59.6139	0.000571523
16.8133	60.3339	0.000460053
17.4369	59.9739	0.00100085
17.4369	60.6939	0.000505146
18.0605	60.3339	0.00135689
18.6841	59.9739	0.000351033
16.1898	62.134	0.000421433
16.8133	61.774	0.000548918
17.4369	61.414	0.000789503
18.0605	61.054	0.00250318
18.6841	60.6939	0.000576247
18.6841	61.414	0.00188889
19.3076	61.054	0.0010341
19.3076	61.774	0.0015796
19.9312	61.414	0.000884554
19.9312	62.134	0.00116333
20.5548	61.774	0.000595207
20.5548	62.494	0.000712851
19.4277	57.3844	0.000567762
18.8042	57.0244	0.000501564
18.1806	56.6644	0.000372436
20.0513	57.7445	0.000540827
20.6749	58.1045	0.00041628
21.922	58.8245	0.000991193
21.922	62.4247	0.00035169
21.922	63.1448	0.00037262
25.16	56.235	0.000824425
25.16	56.9551	0.00576251
25.7835	56.5951	0.0104113
26.4071	56.235	0.000714645
25.16	57.6751	0.000485659
26.4071	56.9551	0.00146625
27.0307	57.3151	0.000680032
29.0215	52.5655	0.000712373
29.0215	53.2855	0.00132878
29.0215	54.0056	0.00264275
29.0215	55.4457	0.000650273
29.6451	55.0856	0.00151768
30.2686	54.7256	0.000399427
29.0215	56.1657	0.000523627
30.2686	55.4457	0.00208197
30.8922	55.0856	0.000594358
30.8922	55.8057	0.00241289
31.5158	55.4457	0.000690149
31.5158	56.1657	0.00235305
32.1394	55.8057	0.000654706
32.1394	56.5257	0.00193539
32.7629	56.8857	0.00133419
32.2595	56.4564	0.000476449
32.883	57.5365	0.000651303
1.24E-14	73.78	0.000630849
1.24E-14	74.5	0.00243942
1.24E-14	75.2201	0.203128
0.623573	74.86	0.00222954
1.24715	74.5	0.000373742
0.623573	75.5801	0.0106335
1.24715	75.9401	0.00186548
1.87072	76.3001	0.000553024
3.86153	73.7107	0.000472633
5.85234	70.4011	0.000389213
5.22876	70.0411	0.000621357
4.60519	69.6811	0.000786516
3.98162	69.3211	0.000820583
3.35804	68.9611	0.000711484
2.73447	68.601	0.000512261
9.71386	69.6118	0.000477709
10.3374	69.2517	0.0054689
10.961	68.8917	0.0540181
11.5846	68.5317	0.00226679
12.2082	68.1717	0.000633546
10.961	69.6118	0.00120564
11.5846	69.2517	0.00226952
10.961	70.3318	0.000750627
13.5754	67.3823	0.000415578
14.199	67.0223	0.00176577
15.4461	67.0223	0.000368372
16.6933	68.4624	0.000356757
16.1898	63.7128	0.00274002
15.5662	63.3528	0.00223864
14.9426	62.9927	0.00155221
14.3191	62.6327	0.000895274
13.6955	62.2727	0.000416574
16.8133	64.0728	0.00290902
17.4369	64.4328	0.00280908
18.0605	64.0728	0.000742788
18.0605	64.7928	0.00682082
18.0605	65.5129	0.000769233
18.6841	65.1529	0.000571349
18.0605	66.2329	0.00133133
18.0605	66.953	0.00145094
18.0605	67.673	0.00123956
18.0605	68.393	0.000853988
18.0605	69.1131	0.000460268
19.4277	61.8433	0.00067622
20.0513	61.4833	0.000734239
20.0513	62.2034	0.00180538
20.6749	61.8433	0.00214165
20.0513	62.9234	0.000361758
20.6749	62.5634	0.00448038
21.2984	62.2034	0.0088489
21.922	61.8433	0.00136396
20.6749	63.2834	0.0011711
21.2984	62.9234	0.0207765
21.922	62.5634	0.02439
21.2984	63.6434	0.00162745
21.922	63.2834	0.0537046
22.5456	62.9234	0.000460866
21.2984	64.3635	0.000561929
21.922	64.0035	0.00633751
22.5456	63.6434	0.000418643
21.922	64.7235	0.00176815
21.922	65.4435	0.00046085
29.0215	56.3044	0.000384532
27.7744	57.7445	0.000507948
29.0215	57.0244	0.000842928
28.3979	58.1045	0.000656737
29.0215	57.7445	0.00140033
29.0215	58.4645	0.00382156
29.0215	59.1845	0.000589017
29.6451	58.8245	0.000735358
29.0215	59.9046	0.000595749
30.2686	59.1845	0.000494495
30.3887	55.515	0.000899189
31.0123	55.155	0.000847989
31.6359	54.795	0.000361505
31.0123	55.875	0.00381544
31.6359	55.515	0.00449787
31.6359	56.235	0.0156715
32.2595	55.875	0.0438914
31.6359	56.9551	0.000881529
32.2595	56.5951	0.125827
32.2595	57.3151	0.0079353
32.883	56.9551	0.329634
32.2595	58.0351	0.0015154
32.883	57.6751	0.0174459
32.883	58.3952	0.00305892
33.5066	58.0351	0.000877109
32.883	59.1152	0.000536586
1.24E-14	79.679	0.00232151
2.61438	76.7295	0.000442817
1.99081	76.3695	0.000438027
1.36724	76.0094	0.000363412
3.86153	77.4495	0.00148689
4.4851	77.8095	0.000393307
6.47591	74.5	0.000510123
7.09948	74.14	0.0013271
6.47591	75.2201	0.00103868
7.09948	74.86	0.0115136
5.85234	74.86	0.000430874
6.47591	75.9401	0.00163825
7.09948	75.5801	0.0928467
7.72306	75.2201	0.00105404
8.34663	74.86	0.000361242
7.09948	76.3001	0.00278472
7.72306	75.9401	0.00134357
5.85234	76.3001	0.000353551
7.09948	77.0202	0.000554154
10.961	71.9106	0.000432233
10.961	72.6306	0.000519024
14.199	71.4812	0.000527918
18.0605	66.3716	0.000622197
16.1898	68.1717	0.000461635
18.0605	67.0916	0.00235868
16.8133	68.5317	0.00172175
17.4369	68.1717	0.000699576
18.0605	67.8117	0.00828151
17.4369	68.8917	0.0084264
18.0605	68.5317	0.0491528
17.4369	69.6118	0.00101921
18.0605	69.2517	0.115403
18.6841	68.8917	0.00857676
19.3076	68.5317	0.000753306
18.0605	69.9718	0.00593603
18.6841	69.6118	0.00810985
18.0605	70.6918	0.000644159
19.3076	69.9718	0.00113845
21.922	63.4221	0.000540663
21.922	64.1421	0.00092298
15.6863	63.4221	0.000404814
15.0627	63.0621	0.000367494
21.922	64.8622	0.0012691
21.922	65.5822	0.00143012
21.922	66.3022	0.00130019
21.922	67.0223	0.00134169
21.922	67.7423	0.000697703
23.7927	68.1024	0.000492807
24.4163	68.4624	0.000617053
25.0399	68.8224	0.000587642
25.6635	69.1824	0.00044529
25.16	64.4328	0.000738554
25.7835	65.5129	0.000539862
28.3979	62.5634	0.000429685
29.0215	62.9234	0.00738321
29.0215	63.6434	0.00248739
29.0215	64.3635	0.00111665
29.0215	65.0835	0.000452758
32.2595	56.0137	0.000459196
32.2595	56.7337	0.000692131
32.2595	57.4538	0.000818134
32.883	57.0937	0.00175275
32.2595	58.1738	0.000778177
32.883	57.8138	0.00192581
32.2595	58.8938	0.000550724
32.883	58.5338	0.00176102
31.6359	59.9739	0.000358583
32.883	59.2539	0.00134509
32.883	59.9739	0.000917436
32.883	60.6939	0.00160976
33.5066	61.054	0.000696251
34.1302	61.414	0.000381995
32.3795	56.6644	0.0012702
31.756	56.3044	0.00082338
31.1324	55.9444	0.000422881
1.24E-14	84.1379	0.000373697
3.86153	80.4683	0.00103667
3.23795	81.5484	0.0449129
3.86153	81.1884	0.0134388
4.4851	80.8284	0.00129497
5.10867	80.4683	0.000365302
2.61438	81.1884	0.00321855
1.99081	80.8284	0.000767712
3.23795	82.2684	0.00329104
3.86153	81.9084	0.00496913
4.4851	81.5484	0.00205403
5.10867	81.1884	0.000446201
2.61438	81.9084	0.000996731
4.4851	82.2684	0.00139533
6.47591	79.679	0.000456687
7.72306	79.679	0.000544316
10.961	81.4097	0.000350639
14.199	75.9401	0.00164397
14.8225	75.5801	0.0119694
14.199	76.6601	0.000421904
15.4461	75.9401	0.0018707
16.0697	76.3001	0.000802431
18.0605	67.9503	0.00043048
18.0605	68.6704	0.000578044
18.0605	69.3904	0.000602441
18.0605	70.1105	0.000467623
18.0605	72.9906	0.000972808
18.6841	74.0707	0.000492717
19.3076	73.7107	0.000453828
19.3076	74.4307	0.000470523
19.9312	74.0707	0.000539951
19.9312	74.7907	0.000430663
20.5548	74.4307	0.000522992
21.1784	74.7907	0.000425635
21.922	73.6413	0.000495854
21.922	74.3614	0.000631575
21.922	75.0814	0.000618043
21.922	75.8014	0.000462693
23.9128	68.1717	0.000900096
24.5364	68.5317	0.00492444
23.9128	69.6118	0.000401658
24.5364	69.2517	0.00202602
25.16	68.8917	0.0568406
25.7835	68.5317	0.00127258
25.16	69.6118	0.00168928
25.7835	69.2517	0.0684842
26.4071	68.8917	0.000588296
26.4071	69.6118	0.00567332
27.0307	69.9718	0.00114359
29.0215	64.5021	0.000390645
29.0215	65.2222	0.000598669
29.0215	65.9422	0.000641865
29.0215	67.3823	0.00164083
29.0215	68.1024	0.000616123
32.883	57.2324	0.000421595
32.883	57.9525	0.000360862
32.2595	64.7928	0.000479539
32.883	64.4328	0.000839329
32.2595	65.5129	0.000619822
32.883	65.1529	0.000396241
32.2595	66.2329	0.000603067
32.883	65.8729	0.00128436
32.2595	66.953	0.000543332
32.883	66.5929	0.00148904
32.2595	67.673	0.000401209
32.883	67.313	0.00135849
32.883	68.033	0.000987499
32.883	68.7531	0.000573229
34.8738	61.8433	0.000352201
36.121	63.2834	0.0014962
36.121	64.0035	0.000752781
36.7446	63.6434	0.00054828
36.121	64.7235	0.00037372
32.4996	56.7337	0.00035512
-7.09949	4.09889	0.000487905
-7.09949	-4.09889	0.000487905
-1.51E-15	-8.19778	0.000487905
7.09949	-4.09889	0.000487905
7.09949	4.09889	0.000487905
-3.86153	5.96832	0.00119938
-7.09948	-0.360023	0.00119938
-3.23795	-6.32834	0.00119938
3.86153	-5.96832	0.00119938
7.09948	0.360023	0.00119938
-3.23795	6.32834	0.00119938
-7.09948	0.360023	0.00119938
-3.86153	-5.96832	0.00119938
3.23795	-6.32834	0.00119938
7.09948	-0.360023	0.00119938
3.86153	5.96832	0.00119938
-3.86152	6.68836	0.00105363
-7.72305	3.08E-06	0.00105363
-3.86153	-6.68836	0.00105363
3.86152	-6.68836	0.00105363
7.72305	-3.08E-06	0.00105363
-10.961	6.32835	0.169657
-10.961	-6.32835	0.169657
-2.33E-15	-12.6567	0.169657
10.961	-6.32835	0.169657
10.961	6.32835	0.169657
-10.3375	6.68838	0.00173098
-10.961	-5.60832	0.00173098
-0.623573	-12.2967	0.00173098
10.3375	-6.68838	0.00173098
10.961	5.60832	0.00173098
-0.623573	12.2967	0.00173098
-10.961	5.60832	0.00173098
-10.3375	-6.68838	0.00173098
0.623573	-12.2967	0.00173098
10.961	-5.60832	0.00173098
10.3375	6.68838	0.00173098
-11.5846	6.68835	0.000417893
-11.5846	-6.68835	0.000417893
-2.46E-15	-13.3767	0.000417893
11.5846	-6.68835	0.000417893
11.5846	6.68835	0.000417893
-10.961	7.04838	0.000435092
-11.5846	-5.96832	0.000435092
-0.623573	-13.0167	0.000435092
10.961	-7.04838	0.000435092
11.5846	5.96832	0.000435092
-0.623573	13.0167	0.000435092
-11.5846	5.96832	0.000435092
-10.961	-7.04838	0.000435092
0.623573	-13.0167	0.000435092
11.5846	-5.96832	0.000435092
10.961	7.04838	0.000435092
-14.8225	8.5578	0.000826244
-14.8225	-8.5578	0.000826244
-3.14E-15	-17.1156	0.000826244
14.8225	-8.5578	0.000826244
14.8225	8.5578	0.000826244
-10.961	10.7872	0.000988095
-14.8225	-4.09887	0.000988095
-3.86153	-14.8861	0.000988095
10.961	-10.7872	0.000988095
14.8225	4.09887	0.000988095
-3.86153	14.8861	0.000988095
-14.8225	4.09887	0.000988095
-10.961	-10.7872	0.000988095
3.86153	-14.8861	0.000988095
14.8225	-4.09887	0.000988095
10.961	10.7872	0.000988095
-11.5846	11.1473	0.000355482
-15.4461	-4.45892	0.000355482
-3.86153	-15.6062	0.000355482
11.5846	-11.1473	0.000355482
15.4461	4.45892	0.000355482
-3.86153	15.6062	0.000355482
-15.4461	4.45892	0.000355482
-11.5846	-11.1473	0.000355482
3.86153	-15.6062	0.000355482
15.4461	-4.45892	0.000355482
11.5846	11.1473	0.000355482
-7.09944	11.5766	0.00195287
-13.5754	-0.359997	0.00195287
-6.47591	-11.9366	0.00195287
7.09944	-11.5766	0.00195287
13.5754	0.359997	0.00195287
-6.47591	11.9366	0.00195287
-13.5754	0.359997	0.00195287
-7.09944	-11.5766	0.00195287
6.47591	-11.9366	0.00195287
13.5754	-0.359997	0.00195287
7.09944	11.5766	0.00195287
-7.09951	12.2967	0.0863196
-14.199	-2.00E-05	0.0863196
-7.09948	-12.2967	0.0863196
7.09951	-12.2967	0.0863196
14.199	2.00E-05	0.0863196
-7.72305	12.6567	0.0149075
-14.8225	-0.36002	0.0149075
-7.09948	-13.0167	0.0149075
7.72305	-12.6567	0.0149075
14.8225	0.36002	0.0149075
-7.09948	13.0167	0.0149075
-14.8225	0.36002	0.0149075
-7.72305	-12.6567	0.0149075
7.09948	-13.0167	0.0149075
14.8225	-0.36002	0.0149075
7.72305	12.6567	0.0149075
-8.34659	13.0167	0.00278806
-15.4461	-0.72002	0.00278806
-7.09948	-13.7367	0.00278806
8.34659	-13.0167	0.00278806
15.4461	0.72002	0.00278806
-7.09948	13.7367	0.00278806
-15.4461	0.72002	0.00278806
-8.34659	-13.0167	0.00278806
7.09948	-13.7367	0.00278806
15.4461	-0.72002	0.00278806
8.34659	13.0167	0.00278806
-7.72303	13.3767	0.00127966
-15.4461	1.62E-05	0.00127966
-7.72306	-13.3767	0.00127966
7.72303	-13.3767	0.00127966
15.4461	-1.62E-05	0.00127966
-8.97022	13.3767	0.000894841
-16.0697	-1.08007	0.000894841
-7.09948	-14.4568	0.000894841
8.97022	-13.3767	0.000894841
16.0697	1.08007	0.000894841
-7.09948	14.4568	0.000894841
-16.0697	1.08007	0.000894841
-8.97022	-13.3767	0.000894841
7.09948	-14.4568	0.000894841
16.0697	-1.08007	0.000894841
8.97022	13.3767	0.000894841
-16.8133	11.1473	0.00051677
-18.0605	-8.98714	0.00051677
-1.24715	-20.1344	0.00051677
16.8133	-11.1473	0.00051677
18.0605	8.98714	0.00051677
-1.24715	20.1344	0.00051677
-18.0605	8.98714	0.00051677
-16.8133	-11.1473	0.00051677
1.24715	-20.1344	0.00051677
18.0605	-8.98714	0.00051677
16.8133	11.1473	0.00051677
-16.1898	11.5073	0.000833941
-18.0605	-8.26711	0.000833941
-1.87072	-19.7744	0.000833941
16.1898	-11.5073	0.000833941
18.0605	8.26711	0.000833941
-1.87072	19.7744	0.000833941
-18.0605	8.26711	0.000833941
-16.1898	-11.5073	0.000833941
1.87072	-19.7744	0.000833941
18.0605	-8.26711	0.000833941
16.1898	11.5073	0.000833941
-15.5662	11.8673	0.00104668
-18.0605	-7.54708	0.00104668
-2.49429	-19.4144	0.00104668
15.5662	-11.8673	0.00104668
18.0605	7.54708	0.00104668
-2.49429	19.4144	0.00104668
-18.0605	7.54708	0.00104668
-15.5662	-11.8673	0.00104668
2.49429	-19.4144	0.00104668
18.0605	-7.54708	0.00104668
15.5662	11.8673	0.00104668
-14.9427	12.2274	0.00107028
-18.0605	-6.82705	0.00107028
-3.11787	-19.0544	0.00107028
14.9427	-12.2274	0.00107028
18.0605	6.82705	0.00107028
-3.11787	19.0544	0.00107028
-18.0605	6.82705	0.00107028
-14.9427	-12.2274	0.00107028
3.11787	-19.0544	0.00107028
18.0605	-6.82705	0.00107028
14.9427	12.2274	0.00107028
-14.319	12.5873	0.000899167
-18.0605	-6.10697	0.000899167
-3.74144	-18.6943	0.000899167
14.319	-12.5873	0.000899167
18.0605	6.10697	0.000899167
-3.74144	18.6943	0.000899167
-18.0605	6.10697	0.000899167
-14.319	-12.5873	0.000899167
3.74144	-18.6943	0.000899167
18.0605	-6.10697	0.000899167
14.319	12.5873	0.000899167
-13.6955	12.9474	0.000623353
-18.0605	-5.38694	0.000623353
-4.36501	-18.3343	0.000623353
13.6955	-12.9474	0.000623353
18.0605	5.38694	0.000623353
-4.36501	18.3343	0.000623353
-18.0605	5.38694	0.000623353
-13.6955	-12.9474	0.000623353
4.36501	-18.3343	0.000623353
18.0605	-5.38694	0.000623353
13.6955	12.9474	0.000623353
-12.9518	11.9366	0.000453132
-16.8133	-5.24827	0.000453132
-3.86153	-17.1849	0.000453132
12.9518	-11.9366	0.000453132
16.8133	5.24827	0.000453132
-3.86153	17.1849	0.000453132
-16.8133	5.24827	0.000453132
-12.9518	-11.9366	0.000453132
3.86153	-17.1849	0.000453132
16.8133	-5.24827	0.000453132
12.9518	11.9366	0.000453132
-14.199	11.9366	0.000526766
-17.4369	-6.32835	0.000526766
-3.23795	-18.265	0.000526766
14.199	-11.9366	0.000526766
17.4369	6.32835	0.000526766
-3.23795	18.265	0.000526766
-17.4369	6.32835	0.000526766
-14.199	-11.9366	0.000526766
3.23795	-18.265	0.000526766
17.4369	-6.32835	0.000526766
14.199	11.9366	0.000526766
-13.5754	12.2967	0.00248342
-17.4369	-5.60832	0.00248342
-3.86153	-17.905	0.00248342
13.5754	-12.2967	0.00248342
17.4369	5.60832	0.00248342
-3.86153	17.905	0.00248342
-17.4369	5.60832	0.00248342
-13.5754	-12.2967	0.00248342
3.86153	-17.905	0.00248342
17.4369	-5.60832	0.00248342
13.5754	12.2967	0.00248342
-14.8225	12.2966	0.0798055
-18.0605	-6.68835	0.0798055
-3.23795	-18.985	0.0798055
14.8225	-12.2966	0.0798055
18.0605	6.68835	0.0798055
-3.23795	18.985	0.0798055
-18.0605	6.68835	0.0798055
-14.8225	-12.2966	0.0798055
3.23795	-18.985	0.0798055
18.0605	-6.68835	0.0798055
14.8225	12.2966	0.0798055
-14.199	12.6567	0.240155
-18.0605	-5.96832	0.240155
-3.86153	-18.625	0.240155
14.199	-12.6567	0.240155
18.0605	5.96832	0.240155
-3.86153	18.625	0.240155
-18.0605	5.96832	0.240155
-14.199	-12.6567	0.240155
3.86153	-18.625	0.240155
18.0605	-5.96832	0.240155
14.199	12.6567	0.240155
-13.5754	13.0167	0.0160497
-18.0605	-5.24829	0.0160497
-4.4851	-18.265	0.0160497
13.5754	-13.0167	0.0160497
18.0605	5.24829	0.0160497
-4.4851	18.265	0.0160497
-18.0605	5.24829	0.0160497
-13.5754	-13.0167	0.0160497
4.4851	-18.265	0.0160497
18.0605	-5.24829	0.0160497
13.5754	13.0167	0.0160497
-12.9518	13.3767	0.00366165
-18.0605	-4.52826	0.00366165
-5.10867	-17.905	0.00366165
12.9518	-13.3767	0.00366165
18.0605	4.52826	0.00366165
-5.10867	17.905	0.00366165
-18.0605	4.52826	0.00366165
-12.9518	-13.3767	0.00366165
5.10867	-17.905	0.00366165
18.0605	-4.52826	0.00366165
12.9518	13.3767	0.00366165
-12.3282	13.7367	0.000893206
-18.0605	-3.80818	0.000893206
-5.73225	-17.5449	0.000893206
12.3282	-13.7367	0.000893206
18.0605	3.80818	0.000893206
-5.73225	17.5449	0.000893206
-18.0605	3.80818	0.000893206
-12.3282	-13.7367	0.000893206
5.73225	-17.5449	0.000893206
18.0605	-3.80818	0.000893206
12.3282	13.7367	0.000893206
-15.4461	12.6567	0.000939984
-18.6841	-7.0484	0.000939984
-3.23795	-19.7051	0.000939984
15.4461	-12.6567	0.000939984
18.6841	7.0484	0.000939984
-3.23795	19.7051	0.000939984
-18.6841	7.0484	0.000939984
-15.4461	-12.6567	0.000939984
3.23795	-19.7051	0.000939984
18.6841	-7.0484	0.000939984
15.4461	12.6567	0.000939984
-14.8225	13.0167	0.00508667
-18.684	-6.32832	0.00508667
-3.86153	-19.345	0.00508667
14.8225	-13.0167	0.00508667
18.684	6.32832	0.00508667
-3.86153	19.345	0.00508667
-18.684	6.32832	0.00508667
-14.8225	-13.0167	0.00508667
3.86153	-19.345	0.00508667
18.684	-6.32832	0.00508667
14.8225	13.0167	0.00508667
-15.4461	11.9366	0.00796672
-18.0605	-7.40838	0.00796672
-2.61438	-19.345	0.00796672
15.4461	-11.9366	0.00796672
18.0605	7.40838	0.00796672
-2.61438	19.345	0.00796672
-18.0605	7.40838	0.00796672
-15.4461	-11.9366	0.00796672
2.61438	-19.345	0.00796672
18.0605	-7.40838	0.00796672
15.4461	11.9366	0.00796672
-15.4461	13.3767	0.000888406
-19.3077	-6.68837	0.000888406
-3.86153	-20.0651	0.000888406
15.4461	-13.3767	0.000888406
19.3077	6.68837	0.000888406
-3.86153	20.0651	0.000888406
-19.3077	6.68837	0.000888406
-15.4461	-13.3767	0.000888406
3.86153	-20.0651	0.000888406
19.3077	-6.68837	0.000888406
15.4461	13.3767	0.000888406
-16.0697	11.5766	0.0015636
-18.0605	-8.12846	0.0015636
-1.99081	-19.7051	0.0015636
16.0697	-11.5766	0.0015636
18.0605	8.12846	0.0015636
-1.99081	19.7051	0.0015636
-18.0605	8.12846	0.0015636
-16.0697	-11.5766	0.0015636
1.99081	-19.7051	0.0015636
18.0605	-8.12846	0.0015636
16.0697	11.5766	0.0015636
-9.09033	13.4461	0.000625132
-16.1898	-1.14942	0.000625132
-7.09948	-14.5955	0.000625132
9.09033	-13.4461	0.000625132
16.1898	1.14942	0.000625132
-7.09948	14.5955	0.000625132
-16.1898	1.14942	0.000625132
-9.09033	-13.4461	0.000625132
7.09948	-14.5955	0.000625132
16.1898	-1.14942	0.000625132
9.09033	13.4461	0.000625132
-8.46671	13.086	0.000460807
-15.5662	-0.78937	0.000460807
-7.09948	-13.8754	0.000460807
8.46671	-13.086	0.000460807
15.5662	0.78937	0.000460807
-7.09948	13.8754	0.000460807
-15.5662	0.78937	0.000460807
-8.46671	-13.086	0.000460807
7.09948	-13.8754	0.000460807
15.5662	-0.78937	0.000460807
8.46671	13.086	0.000460807
-9.71387	13.8061	0.0007346
-16.8134	-1.50942	0.0007346
-7.09948	-15.3155	0.0007346
9.71387	-13.8061	0.0007346
16.8134	1.50942	0.0007346
-7.09948	15.3155	0.0007346
-16.8134	1.50942	0.0007346
-9.71387	-13.8061	0.0007346
7.09948	-15.3155	0.0007346
16.8134	-1.50942	0.0007346
9.71387	13.8061	0.0007346
-10.3374	14.1661	0.000840135
-17.4369	-1.86942	0.000840135
-7.09948	-16.0355	0.000840135
10.3374	-14.1661	0.000840135
17.4369	1.86942	0.000840135
-7.09948	16.0355	0.000840135
-17.4369	1.86942	0.000840135
-10.3374	-14.1661	0.000840135
7.09948	-16.0355	0.000840135
17.4369	-1.86942	0.000840135
10.3374	14.1661	0.000840135
-11.5846	14.1661	0.00115925
-18.0605	-2.9495	0.00115925
-6.47591	-17.1156	0.00115925
11.5846	-14.1661	0.00115925
18.0605	2.9495	0.00115925
-6.47591	17.1156	0.00115925
-18.0605	2.9495	0.00115925
-11.5846	-14.1661	0.00115925
6.47591	-17.1156	0.00115925
18.0605	-2.9495	0.00115925
11.5846	14.1661	0.00115925
-10.961	14.5261	0.000731583
-18.0605	-2.22947	0.000731583
-7.09948	-16.7556	0.000731583
10.961	-14.5261	0.000731583
18.0605	2.22947	0.000731583
-7.09948	16.7556	0.000731583
-18.0605	2.22947	0.000731583
-10.961	-14.5261	0.000731583
7.09948	-16.7556	0.000731583
18.0605	-2.22947	0.000731583
10.961	14.5261	0.000731583
-10.961	15.2462	0.000837392
-18.6841	-1.86943	0.000837392
-7.72306	-17.1156	0.000837392
10.961	-15.2462	0.000837392
18.6841	1.86943	0.000837392
-7.72306	17.1156	0.000837392
-18.6841	1.86943	0.000837392
-10.961	-15.2462	0.000837392
7.72306	-17.1156	0.000837392
18.6841	-1.86943	0.000837392
10.961	15.2462	0.000837392
-12.2081	13.8061	0.00146709
-18.0605	-3.66952	0.00146709
-5.85234	-17.4756	0.00146709
12.2081	-13.8061	0.00146709
18.0605	3.66952	0.00146709
-5.85234	17.4756	0.00146709
-18.0605	3.66952	0.00146709
-12.2081	-13.8061	0.00146709
5.85234	-17.4756	0.00146709
18.0605	-3.66952	0.00146709
12.2081	13.8061	0.00146709
-10.961	15.9662	0.000505725
-19.3076	-1.50941	0.000505725
-8.34663	-17.4756	0.000505725
10.961	-15.9662	0.000505725
19.3076	1.50941	0.000505725
-8.34663	17.4756	0.000505725
-19.3076	1.50941	0.000505725
-10.961	-15.9662	0.000505725
8.34663	-17.4756	0.000505725
19.3076	-1.50941	0.000505725
10.961	15.9662	0.000505725
-12.8317	13.446	0.00160631
-18.0605	-4.38956	0.00160631
-5.22876	-17.8356	0.00160631
12.8317	-13.446	0.00160631
18.0605	4.38956	0.00160631
-5.22876	17.8356	0.00160631
-18.0605	4.38956	0.00160631
-12.8317	-13.446	0.00160631
5.22876	-17.8356	0.00160631
18.0605	-4.38956	0.00160631
12.8317	13.446	0.00160631
-10.961	16.6862	0.000360235
-19.9312	-1.14938	0.000360235
-8.9702	-17.8356	0.000360235
10.961	-16.6862	0.000360235
19.9312	1.14938	0.000360235
-8.9702	17.8356	0.000360235
-19.9312	1.14938	0.000360235
-10.961	-16.6862	0.000360235
8.9702	-17.8356	0.000360235
19.9312	-1.14938	0.000360235
10.961	16.6862	0.000360235
-13.4553	13.0861	0.00149458
-18.0605	-5.10964	0.00149458
-4.60519	-18.1957	0.00149458
13.4553	-13.0861	0.00149458
18.0605	5.10964	0.00149458
-4.60519	18.1957	0.00149458
-18.0605	5.10964	0.00149458
-13.4553	-13.0861	0.00149458
4.60519	-18.1957	0.00149458
18.0605	-5.10964	0.00149458
13.4553	13.0861	0.00149458
-14.0789	12.726	0.00117221
-18.0605	-5.82967	0.00117221
-3.98162	-18.5557	0.00117221
14.0789	-12.726	0.00117221
18.0605	5.82967	0.00117221
-3.98162	18.5557	0.00117221
-18.0605	5.82967	0.00117221
-14.0789	-12.726	0.00117221
3.98162	-18.5557	0.00117221
18.0605	-5.82967	0.00117221
14.0789	12.726	0.00117221
-14.7025	12.366	0.000769226
-18.0605	-6.5497	0.000769226
-3.35804	-18.9157	0.000769226
14.7025	-12.366	0.000769226
18.0605	6.5497	0.000769226
-3.35804	18.9157	0.000769226
-18.0605	6.5497	0.000769226
-14.7025	-12.366	0.000769226
3.35804	-18.9157	0.000769226
18.0605	-6.5497	0.000769226
14.7025	12.366	0.000769226
-15.326	12.006	0.000412929
-18.0605	-7.26973	0.000412929
-2.73447	-19.2757	0.000412929
15.326	-12.006	0.000412929
18.0605	7.26973	0.000412929
-2.73447	19.2757	0.000412929
-18.0605	7.26973	0.000412929
-15.326	-12.006	0.000412929
2.73447	-19.2757	0.000412929
18.0605	-7.26973	0.000412929
15.326	12.006	0.000412929
-20.6749	11.9367	0.000825874
-20.6749	-11.9366	0.000825874
-4.39E-15	-23.8733	0.000825874
20.6749	-11.9367	0.000825874
20.6749	11.9367	0.000825874
-21.2984	12.2967	0.00950694
-21.2984	-12.2966	0.00950694
-4.52E-15	-24.5933	0.00950694
21.2984	-12.2967	0.00950694
21.2984	12.2966	0.00950694
-21.922	12.6567	0.0179161
-21.922	-12.6567	0.0179161
-4.65E-15	-25.3134	0.0179161
21.922	-12.6567	0.0179161
21.922	12.6567	0.0179161
-21.2984	13.0167	0.00792681
-21.922	-11.9366	0.00792681
-0.623573	-24.9533	0.00792681
21.2984	-13.0167	0.00792681
21.922	11.9366	0.00792681
-0.623573	24.9533	0.00792681
-21.922	11.9366	0.00792681
-21.2984	-13.0167	0.00792681
0.623573	-24.9533	0.00792681
21.922	-11.9366	0.00792681
21.2984	13.0167	0.00792681
-20.6748	13.3767	0.000420483
-21.922	-11.2166	0.000420483
-1.24715	-24.5933	0.000420483
20.6748	-13.3767	0.000420483
21.922	11.2166	0.000420483
-1.24715	24.5933	0.000420483
-21.922	11.2166	0.000420483
-20.6748	-13.3767	0.000420483
1.24715	-24.5933	0.000420483
21.922	-11.2166	0.000420483
20.6748	13.3767	0.000420483
-22.5456	13.0167	0.000439268
-22.5456	-13.0167	0.000439268
-4.78E-15	-26.0334	0.000439268
22.5456	-13.0167	0.000439268
22.5456	13.0167	0.000439268
-21.922	13.3767	0.00683852
-22.5456	-12.2967	0.00683852
-0.623573	-25.6734	0.00683852
21.922	-13.3767	0.00683852
22.5456	12.2967	0.00683852
-0.623573	25.6734	0.00683852
-22.5456	12.2967	0.00683852
-21.922	-13.3767	0.00683852
0.623573	-25.6734	0.00683852
22.5456	-12.2967	0.00683852
21.922	13.3767	0.00683852
-21.2985	13.7368	0.000522258
-22.5456	-11.5766	0.000522258
-1.24715	-25.3134	0.000522258
21.2985	-13.7368	0.000522258
22.5456	11.5766	0.000522258
-1.24715	25.3134	0.000522258
-22.5456	11.5766	0.000522258
-21.2985	-13.7368	0.000522258
1.24715	-25.3134	0.000522258
22.5456	-11.5766	0.000522258
21.2985	13.7368	0.000522258
-21.922	14.0968	0.00190378
-23.1692	-11.9366	0.00190378
-1.24715	-26.0334	0.00190378
21.922	-14.0968	0.00190378
23.1692	11.9366	0.00190378
-1.24715	26.0334	0.00190378
-23.1692	11.9366	0.00190378
-21.922	-14.0968	0.00190378
1.24715	-26.0334	0.00190378
23.1692	-11.9366	0.00190378
21.922	14.0968	0.00190378
-21.922	14.8168	0.000573665
-23.7927	-11.5766	0.000573665
-1.87072	-26.3934	0.000573665
21.922	-14.8168	0.000573665
23.7927	11.5766	0.000573665
-1.87072	26.3934	0.000573665
-23.7927	11.5766	0.000573665
-21.922	-14.8168	0.000573665
1.87072	-26.3934	0.000573665
23.7927	-11.5766	0.000573665
21.922	14.8168	0.000573665
-18.0605	14.1661	0.000748722
-21.2984	-8.5578	0.000748722
-3.23795	-22.7239	0.000748722
18.0605	-14.1661	0.000748722
21.2984	8.5578	0.000748722
-3.23795	22.7239	0.000748722
-21.2984	8.5578	0.000748722
-18.0605	-14.1661	0.000748722
3.23795	-22.7239	0.000748722
21.2984	-8.5578	0.000748722
18.0605	14.1661	0.000748722
-17.4369	14.5261	0.000354433
-21.2985	-7.83777	0.000354433
-3.86153	-22.3639	0.000354433
17.4369	-14.5261	0.000354433
21.2985	7.83777	0.000354433
-3.86153	22.3639	0.000354433
-21.2985	7.83777	0.000354433
-17.4369	-14.5261	0.000354433
3.86153	-22.3639	0.000354433
21.2985	-7.83777	0.000354433
17.4369	14.5261	0.000354433
-18.0605	13.4461	0.00037015
-20.6749	-8.91783	0.00037015
-2.61438	-22.3639	0.00037015
18.0605	-13.4461	0.00037015
20.6749	8.91783	0.00037015
-2.61438	22.3639	0.00037015
-20.6749	8.91783	0.00037015
-18.0605	-13.4461	0.00037015
2.61438	-22.3639	0.00037015
20.6749	-8.91783	0.00037015
18.0605	13.4461	0.00037015
-18.684	14.5261	0.000621236
-21.922	-8.9178	0.000621236
-3.23795	-23.4439	0.000621236
18.684	-14.5261	0.000621236
21.922	8.9178	0.000621236
-3.23795	23.4439	0.000621236
-21.922	8.9178	0.000621236
-18.684	-14.5261	0.000621236
3.23795	-23.4439	0.000621236
21.922	-8.9178	0.000621236
18.684	14.5261	0.000621236
-16.8134	15.6062	0.000358342
-21.922	-6.75771	0.000358342
-5.10867	-22.3639	0.000358342
16.8134	-15.6062	0.000358342
21.922	6.75771	0.000358342
-5.10867	22.3639	0.000358342
-21.922	6.75771	0.000358342
-16.8134	-15.6062	0.000358342
5.10867	-22.3639	0.000358342
21.922	-6.75771	0.000358342
16.8134	15.6062	0.000358342
-18.0605	15.6062	0.000785586
-22.5456	-7.83774	0.000785586
-4.4851	-23.4439	0.000785586
18.0605	-15.6062	0.000785586
22.5456	7.83774	0.000785586
-4.4851	23.4439	0.000785586
-22.5456	7.83774	0.000785586
-18.0605	-15.6062	0.000785586
4.4851	-23.4439	0.000785586
22.5456	-7.83774	0.000785586
18.0605	15.6062	0.000785586
-18.0605	16.3262	0.000788735
-23.1692	-7.47776	0.000788735
-5.10867	-23.804	0.000788735
18.0605	-16.3262	0.000788735
23.1692	7.47776	0.000788735
-5.10867	23.804	0.000788735
-23.1692	7.47776	0.000788735
-18.0605	-16.3262	0.000788735
5.10867	-23.804	0.000788735
23.1692	-7.47776	0.000788735
18.0605	16.3262	0.000788735
-18.0605	17.0463	0.000598426
-23.7928	-7.11773	0.000598426
-5.73225	-24.164	0.000598426
18.0605	-17.0463	0.000598426
23.7928	7.11773	0.000598426
-5.73225	24.164	0.000598426
-23.7928	7.11773	0.000598426
-18.0605	-17.0463	0.000598426
5.73225	-24.164	0.000598426
23.7928	-7.11773	0.000598426
18.0605	17.0463	0.000598426
-15.4461	16.3956	0.000871383
-21.922	-5.17895	0.000871383
-6.47591	-21.5745	0.000871383
15.4461	-16.3956	0.000871383
21.922	5.17895	0.000871383
-6.47591	21.5745	0.000871383
-21.922	5.17895	0.000871383
-15.4461	-16.3956	0.000871383
6.47591	-21.5745	0.000871383
21.922	-5.17895	0.000871383
15.4461	16.3956	0.000871383
-14.8226	16.7556	0.00156593
-21.922	-4.45892	0.00156593
-7.09948	-21.2145	0.00156593
14.8226	-16.7556	0.00156593
21.922	4.45892	0.00156593
-7.09948	21.2145	0.00156593
-21.922	4.45892	0.00156593
-14.8226	-16.7556	0.00156593
7.09948	-21.2145	0.00156593
21.922	-4.45892	0.00156593
14.8226	16.7556	0.00156593
-14.199	17.1156	0.000727929
-21.9221	-3.73888	0.000727929
-7.72306	-20.8545	0.000727929
14.199	-17.1156	0.000727929
21.9221	3.73888	0.000727929
-7.72306	20.8545	0.000727929
-21.9221	3.73888	0.000727929
-14.199	-17.1156	0.000727929
7.72306	-20.8545	0.000727929
21.9221	-3.73888	0.000727929
14.199	17.1156	0.000727929
-13.5754	17.4756	0.000729357
-21.922	-3.01881	0.000729357
-8.34663	-20.4944	0.000729357
13.5754	-17.4756	0.000729357
21.922	3.01881	0.000729357
-8.34663	20.4944	0.000729357
-21.922	3.01881	0.000729357
-13.5754	-17.4756	0.000729357
8.34663	-20.4944	0.000729357
21.922	-3.01881	0.000729357
13.5754	17.4756	0.000729357
-12.9518	17.8356	0.000491033
-21.922	-2.29878	0.000491033
-8.9702	-20.1344	0.000491033
12.9518	-17.8356	0.000491033
21.922	2.29878	0.000491033
-8.9702	20.1344	0.000491033
-21.922	2.29878	0.000491033
-12.9518	-17.8356	0.000491033
8.9702	-20.1344	0.000491033
21.922	-2.29878	0.000491033
12.9518	17.8356	0.000491033
-16.0697	16.0355	0.000517149
-21.922	-5.89897	0.000517149
-5.85234	-21.9345	0.000517149
16.0697	-16.0355	0.000517149
21.922	5.89897	0.000517149
-5.85234	21.9345	0.000517149
-21.922	5.89897	0.000517149
-16.0697	-16.0355	0.000517149
5.85234	-21.9345	0.000517149
21.922	-5.89897	0.000517149
16.0697	16.0355	0.000517149
-10.961	17.5449	0.000628156
-20.6749	-0.72005	0.000628156
-9.71386	-18.265	0.000628156
10.961	-17.5449	0.000628156
20.6749	0.72005	0.000628156
-9.71386	18.265	0.000628156
-20.6749	0.72005	0.000628156
-10.961	-17.5449	0.000628156
9.71386	-18.265	0.000628156
20.6749	-0.72005	0.000628156
10.961	17.5449	0.000628156
-10.3375	17.905	0.000403302
-20.6749	-4.90E-05	0.000403302
-10.3374	-17.905	0.000403302
10.3375	-17.905	0.000403302
20.6749	4.90E-05	0.000403302
-10.961	18.265	0.00272068
-21.2984	-0.360049	0.00272068
-10.3374	-18.625	0.00272068
10.961	-18.265	0.00272068
21.2984	0.360049	0.00272068
-10.3374	18.625	0.00272068
-21.2984	0.360049	0.00272068
-10.961	-18.265	0.00272068
10.3374	-18.625	0.00272068
21.2984	-0.360049	0.00272068
10.961	18.265	0.00272068
-12.2082	18.265	0.00076188
-21.922	-1.4401	0.00076188
-9.71386	-19.7051	0.00076188
12.2082	-18.265	0.00076188
21.922	1.4401	0.00076188
-9.71386	19.7051	0.00076188
-21.922	1.4401	0.00076188
-12.2082	-18.265	0.00076188
9.71386	-19.7051	0.00076188
21.922	-1.4401	0.00076188
12.2082	18.265	0.00076188
-11.5846	18.625	0.0013537
-21.922	-0.720049	0.0013537
-10.3374	-19.345	0.0013537
11.5846	-18.625	0.0013537
21.922	0.720049	0.0013537
-10.3374	19.345	0.0013537
-21.922	0.720049	0.0013537
-11.5846	-18.625	0.0013537
10.3374	-19.345	0.0013537
21.922	-0.720049	0.0013537
11.5846	18.625	0.0013537
-10.961	18.985	0.133676
-21.922	4.45E-06	0.133676
-10.961	-18.985	0.133676
10.961	-18.985	0.133676
21.922	-4.45E-06	0.133676
-11.5846	19.3451	0.000716046
-22.5456	-0.360046	0.000716046
-10.961	-19.7051	0.000716046
11.5846	-19.3451	0.000716046
22.5456	0.360046	0.000716046
-10.961	19.7051	0.000716046
-22.5456	0.360046	0.000716046
-11.5846	-19.3451	0.000716046
10.961	-19.7051	0.000716046
22.5456	-0.360046	0.000716046
11.5846	19.3451	0.000716046
-12.8317	17.905	0.000402132
-21.922	-2.16013	0.000402132
-9.09029	-20.0651	0.000402132
12.8317	-17.905	0.000402132
21.922	2.16013	0.000402132
-9.09029	20.0651	0.000402132
-21.922	2.16013	0.000402132
-12.8317	-17.905	0.000402132
9.09029	-20.0651	0.000402132
21.922	-2.16013	0.000402132
12.8317	17.905	0.000402132
-21.922	16.3955	0.000512042
-25.16	-10.7873	0.000512042
-3.23795	-27.1828	0.000512042
21.922	-16.3955	0.000512042
25.16	10.7873	0.000512042
-3.23795	27.1828	0.000512042
-25.16	10.7873	0.000512042
-21.922	-16.3955	0.000512042
3.23795	-27.1828	0.000512042
25.16	-10.7873	0.000512042
21.922	16.3955	0.000512042
-21.922	15.6755	0.000625446
-24.5364	-11.1473	0.000625446
-2.61438	-26.8228	0.000625446
21.922	-15.6755	0.000625446
24.5364	11.1473	0.000625446
-2.61438	26.8228	0.000625446
-24.5364	11.1473	0.000625446
-21.922	-15.6755	0.000625446
2.61438	-26.8228	0.000625446
24.5364	-11.1473	0.000625446
21.922	15.6755	0.000625446
-21.9221	14.9555	0.000672331
-23.9129	-11.5073	0.000672331
-1.99081	-26.4628	0.000672331
21.9221	-14.9555	0.000672331
23.9129	11.5073	0.000672331
-1.99081	26.4628	0.000672331
-23.9129	11.5073	0.000672331
-21.9221	-14.9555	0.000672331
1.99081	-26.4628	0.000672331
23.9129	-11.5073	0.000672331
21.9221	14.9555	0.000672331
-21.922	14.2354	0.000590267
-23.2892	-11.8673	0.000590267
-1.36724	-26.1027	0.000590267
21.922	-14.2354	0.000590267
23.2892	11.8673	0.000590267
-1.36724	26.1027	0.000590267
-23.2892	11.8673	0.000590267
-21.922	-14.2354	0.000590267
1.36724	-26.1027	0.000590267
23.2892	-11.8673	0.000590267
21.922	14.2354	0.000590267
-21.922	13.5154	0.00041827
-22.6657	-12.2273	0.00041827
-0.743662	-25.7427	0.00041827
21.922	-13.5154	0.00041827
22.6657	12.2273	0.00041827
-0.743662	25.7427	0.00041827
-22.6657	12.2273	0.00041827
-21.922	-13.5154	0.00041827
0.743662	-25.7427	0.00041827
22.6657	-12.2273	0.00041827
21.922	13.5154	0.00041827
-18.0605	17.905	0.00305949
-24.5364	-6.68835	0.00305949
-6.47591	-24.5933	0.00305949
18.0605	-17.905	0.00305949
24.5364	6.68835	0.00305949
-6.47591	24.5933	0.00305949
-24.5364	6.68835	0.00305949
-18.0605	-17.905	0.00305949
6.47591	-24.5933	0.00305949
24.5364	-6.68835	0.00305949
18.0605	17.905	0.00305949
[truncated: 10,896 more rows]
