# Supplementary material for: Aperiodic approximants bridging quasicrystals and modulated structures
Source: Nat Commun. 2024 Jul 11;15:5742. doi: 10.1038/s41467-024-49843-4 (PMC11239952; doi:10.1038/s41467-024-49843-4)
Supplement: Supplementary file 3 — Source Data [file 41467_2024_49843_MOESM3_ESM.zip › Source Data/SFig5/SFig5a.csv]

k	alpha	beta0	beta1	beta2	beta3	gamma
1	0	0	0.236067978	0.527864045	0.030056648	0.206011329
2	0.171572876	0.014718625	0.470562748	0.257359314	0	0.085786438
3	0.243060906	0.077794898	0.495798022	0.13750963	0	0.045836543
4	0.291796068	0.139320225	0.457427528	0.083592135	0	0.027864045
5	0.325961587	0.189011158	0.41085129	0.055631973	0	0.018543991
6	0.350889359	0.228112758	0.368329805	0.039501059	0	0.013167019
7	0.369752749	0.259120886	0.33189559	0.029423081	0	0.009807694
8	0.384471872	0.284098738	0.3011194	0.022732492	0	0.007577498
9	0.396252743	0.304555427	0.275091946	0.018074913	0	0.006024971
10	0.405882918	0.321570701	0.252936653	0.014707296	0	0.004902432
11	0.413895365	0.33592135	0.233922047	0.012195928	0	0.004065309
12	0.420662288	0.348174212	0.217464228	0.010274454	0	0.003424818
13	0.426450858	0.358749868	0.203102968	0.00877223	0	0.002924077
14	0.431457505	0.367965644	0.190475583	0.00757595	0	0.002525317
15	0.435829711	0.376064794	0.179294752	0.006608057	0	0.002202686
16	0.439680265	0.383236558	0.169331122	0.00581404	0	0.001938014
17	0.443096849	0.389630165	0.160400052	0.005154701	0	0.001718233
18	0.446148619	0.395364751	0.152351603	0.00460127	0	0.001533757
19	0.448890834	0.400536509	0.145062973	0.004132263	0	0.001377421
20	0.451368167	0.405223912	0.138432765	0.003731367	0	0.001243789
21	0.453617119	0.409491585	0.132376599	0.003386022	0	0.001128674
22	0.455667794	0.41339321	0.126823753	0.003086433	0	0.001028811
23	0.457545242	0.416973731	0.121714535	0.002824869	0	0.000941623
24	0.459270476	0.420271061	0.116998246	0.002595163	0	0.000865054
25	0.460861246	0.423317393	0.112631561	0.002392351	0	0.00079745
26	0.462332655	0.426140238	0.108577249	0.002212394	0	0.000737465
27	0.463697625	0.428763242	0.104803149	0.002051988	0	0.000683996
28	0.464967286	0.431206838	0.101281342	0.0019084	0	0.000636133
29	0.466151267	0.433488775	0.097987476	0.001779362	0	0.000593121
30	0.467257946	0.435624541	0.094900216	0.001662973	0	0.000554324
31	0.468294645	0.437627712	0.092000799	0.001557634	0	0.000519211
32	0.469267788	0.439510236	0.089272657	0.00146199	0	0.00048733
33	0.47018304	0.441282673	0.086701105	0.001374887	0	0.000458296
34	0.471045413	0.442954385	0.084273085	0.001295338	0	0.000431779
35	0.471859355	0.444533707	0.081976945	0.001222495	0	0.000407498
36	0.472628831	0.446028078	0.079802258	0.001155625	0	0.000385208
37	0.473357384	0.447444163	0.077739664	0.001094092	0	0.000364697
38	0.474048191	0.448787946	0.075780737	0.001037345	0	0.000345782
39	0.47470411	0.450064818	0.073917874	0.000984898	0	0.0003283
40	0.475327716	0.451279651	0.072144194	0.00093633	0	0.00031211
41	0.475921336	0.452436851	0.070453458	0.000891266	0	0.000297089
42	0.476487084	0.45354042	0.068839992	0.000849377	0	0.000283126
43	0.477026874	0.454593997	0.067298631	0.000810373	0	0.000270124
44	0.477542453	0.455600901	0.065824654	0.000773994	0	0.000257998
45	0.478035411	0.456564162	0.064413747	0.00074001	0	0.00024667
46	0.478507205	0.457486555	0.063061953	0.000708215	0	0.000236072
47	0.478959169	0.458370623	0.061765639	0.000678426	0	0.000226142
48	0.479392527	0.459218705	0.060521465	0.000650478	0	0.000216826
49	0.479808403	0.460032952	0.059326352	0.00062422	0	0.000208073
50	0.480207834	0.460815348	0.058177458	0.000599521	0	0.00019984
51	0.480591776	0.461567723	0.057072157	0.000576258	0	0.000192086
52	0.480961113	0.462291774	0.056008016	0.000554323	0	0.000184775
53	0.48131666	0.462989066	0.054982783	0.000533618	0	0.000177873
54	0.481659178	0.463661057	0.053994365	0.000514051	0	0.00017135
55	0.481989368	0.464309097	0.053040814	0.000495541	0	0.00016518
56	0.482307885	0.464934444	0.052120323	0.000478012	0	0.000159337
57	0.482615336	0.465538269	0.0512312	0.000461396	0	0.000153799
58	0.482912287	0.466121663	0.050371873	0.000445633	0	0.000148544
59	0.483199268	0.466685646	0.049540869	0.000430663	0	0.000143554
60	0.483476772	0.467231169	0.048736813	0.000416435	0	0.000138812
61	0.483745261	0.467759123	0.047958415	0.0004029	0	0.0001343
62	0.484005167	0.468270344	0.047204469	0.000390015	0	0.000130005
63	0.484256894	0.468765615	0.04647384	0.000377738	0	0.000125913
64	0.484500823	0.469245669	0.045765465	0.000366032	0	0.000122011
65	0.484737311	0.469711197	0.045078343	0.000354862	0	0.000118287
66	0.484966693	0.470162849	0.044411531	0.000344195	0	0.000114732
67	0.485189284	0.470601236	0.043764145	0.000334001	0	0.000111334
68	0.485405381	0.471026932	0.043135348	0.000324254	0	0.000108085
69	0.485615265	0.471440481	0.042524349	0.000314928	0	0.000104976
70	0.485819199	0.471842397	0.041930407	0.000305997	0	0.000101999
71	0.486017433	0.47223316	0.041352817	0.000297442	0	9.91E-05
72	0.486210203	0.472613233	0.040790911	0.00028924	0	9.64E-05
73	0.486397731	0.472983043	0.040244062	0.000281374	0	9.38E-05
74	0.486580228	0.473343003	0.039711672	0.000273823	0	9.13E-05
75	0.486757893	0.473693501	0.039193176	0.000266572	0	8.89E-05
76	0.486930918	0.474034905	0.038688036	0.000259605	0	8.65E-05
77	0.48709948	0.474367565	0.038195744	0.000252908	0	8.43E-05
78	0.487263749	0.47469181	0.037715817	0.000246468	0	8.22E-05
79	0.487423889	0.475007958	0.037247794	0.000240269	0	8.01E-05
80	0.487580053	0.475316308	0.036791237	0.000234301	0	7.81E-05
81	0.487732387	0.475617143	0.036345732	0.000228554	0	7.62E-05
82	0.487881029	0.475910736	0.035910881	0.000223015	0	7.43E-05
83	0.488026114	0.476197345	0.035486307	0.000217676	0	7.26E-05
84	0.488167767	0.476477216	0.035071652	0.000212524	0	7.08E-05
85	0.488306107	0.476750584	0.034666569	0.000207555	0	6.92E-05
86	0.488441251	0.477017673	0.034270733	0.000202757	0	6.76E-05
87	0.488573307	0.477278696	0.03388383	0.000198125	0	6.60E-05
88	0.48870238	0.477533859	0.033505563	0.000193649	0	6.45E-05
89	0.488828571	0.477783356	0.033135644	0.000189322	0	6.31E-05
90	0.488951973	0.478027372	0.032773801	0.00018514	0	6.17E-05
91	0.489072681	0.47826609	0.032419771	0.000181093	0	6.04E-05
92	0.489190778	0.478499677	0.032073306	0.000177179	0	5.91E-05
93	0.489306351	0.478728297	0.031734165	0.000173391	0	5.78E-05
94	0.48941948	0.478952107	0.031402117	0.000169722	0	5.66E-05
95	0.489530239	0.479171258	0.031076945	0.000166169	0	5.54E-05
96	0.489638705	0.479385893	0.030758435	0.000162725	0	5.42E-05
97	0.489744946	0.479596151	0.030446385	0.000159388	0	5.31E-05
98	0.489849032	0.479802165	0.030140601	0.000156152	0	5.21E-05
99	0.489951025	0.48000406	0.029840896	0.000153015	0	5.10E-05
100	0.49005099	0.48020196	0.029547091	0.00014997	0	5.00E-05
101	0.490148986	0.480395981	0.029259012	0.000147016	0	4.90E-05
102	0.49024507	0.480586238	0.028976495	0.000144147	0	4.80E-05
103	0.490339298	0.480772838	0.028699381	0.000141363	0	4.71E-05
104	0.490431724	0.480955886	0.028427514	0.000138657	0	4.62E-05
105	0.490522397	0.481135481	0.028160749	0.00013603	0	4.53E-05
106	0.490611369	0.481311722	0.027898941	0.000133476	0	4.45E-05
107	0.490698686	0.4814847	0.027641956	0.000130993	0	4.37E-05
108	0.490784394	0.481654507	0.027389661	0.000128579	0	4.29E-05
109	0.490868537	0.481821228	0.027141928	0.000126231	0	4.21E-05
110	0.490951157	0.481984946	0.026898635	0.000123946	0	4.13E-05
111	0.491032297	0.482145742	0.026659663	0.000121723	0	4.06E-05
112	0.491111994	0.482303694	0.026424899	0.00011956	0	3.99E-05
113	0.491190286	0.482458876	0.026194233	0.000117454	0	3.92E-05
114	0.491267213	0.48261136	0.025967557	0.000115402	0	3.85E-05
115	0.491342807	0.482761216	0.025744771	0.000113404	0	3.78E-05
116	0.491417104	0.482908512	0.025525773	0.000111458	0	3.72E-05
117	0.491490136	0.483053312	0.02531047	0.000109561	0	3.65E-05
118	0.491561936	0.483195681	0.025098767	0.000107712	0	3.59E-05
119	0.491632535	0.483335677	0.024890575	0.000105909	0	3.53E-05
120	0.491701962	0.483473361	0.024685807	0.000104152	0	3.47E-05
121	0.491770224	0.483608763	0.02448438	0.000102486	0	3.41E-05
122	0.491837438	0.483742034	0.024286216	0.000100724	0	3.36E-05
123	0.491903485	0.483873075	0.024091228	9.92E-05	0	3.30E-05
124	0.491968538	0.484002088	0.02389935	9.75E-05	0	3.25E-05
125	0.492032524	0.484129024	0.023710502	9.60E-05	0	3.20E-05
126	0.492095465	0.484253928	0.023524613	9.45E-05	0	3.15E-05
127	0.492157488	0.484376948	0.023341618	9.30E-05	0	3.10E-05
128	0.492218511	0.484498029	0.023161446	9.15E-05	0	3.05E-05
129	0.492278558	0.484617214	0.022984032	9.02E-05	0	3.00E-05
130	0.49233775	0.484734644	0.022809318	8.87E-05	0	2.96E-05
131	0.492396008	0.484850261	0.022637238	8.74E-05	0	2.91E-05
132	0.492453351	0.484964106	0.022467733	8.61E-05	0	2.87E-05
133	0.492509898	0.485076315	0.02230075	8.48E-05	0	2.83E-05
134	0.492565569	0.485186826	0.022136229	8.35E-05	0	2.78E-05
135	0.492620432	0.485295727	0.021974116	8.23E-05	0	2.74E-05
136	0.492674504	0.48540305	0.021814362	8.11E-05	0	2.70E-05
137	0.492727752	0.485508782	0.021656912	7.99E-05	0	2.66E-05
138	0.492780244	0.485613005	0.021501719	7.88E-05	0	2.63E-05
139	0.492831996	0.485715751	0.021348733	7.76E-05	0	2.59E-05
140	0.492883022	0.485817052	0.02119791	7.65E-05	0	2.55E-05
141	0.492933289	0.485916888	0.021049201	7.55E-05	0	2.51E-05
142	0.49298291	0.486015388	0.020902566	7.43E-05	0	2.48E-05
143	0.493031801	0.486112483	0.020757957	7.33E-05	0	2.44E-05
144	0.493079976	0.486208198	0.020615335	7.24E-05	0	2.41E-05
145	0.493127549	0.486302663	0.02047466	7.13E-05	0	2.38E-05
146	0.493174482	0.486395851	0.020335893	7.03E-05	0	2.35E-05
147	0.493220739	0.486487742	0.020198992	6.94E-05	0	2.31E-05
148	0.493266382	0.486578408	0.020063922	6.85E-05	0	2.28E-05
149	0.493311423	0.486667875	0.019930647	6.75E-05	0	2.25E-05
150	0.493355825	0.486756116	0.019799128	6.67E-05	0	2.22E-05
151	0.4933997	0.486843254	0.019669336	6.58E-05	0	2.19E-05
152	0.493442956	0.486929212	0.019541233	6.50E-05	0	2.16E-05
153	0.493485708	0.487014111	0.019414789	6.40E-05	0	2.14E-05
154	0.493527865	0.487097875	0.019289969	6.32E-05	0	2.11E-05
155	0.493569486	0.487180572	0.019166745	6.24E-05	0	2.08E-05
156	0.493610534	0.487262174	0.019045082	6.17E-05	0	2.05E-05
157	0.493651118	0.487342799	0.018924957	6.08E-05	0	2.03E-05
158	0.493691147	0.487422368	0.018806336	6.01E-05	0	2.00E-05
159	0.49373073	0.487501	0.018689193	5.93E-05	0	1.98E-05
160	0.493769778	0.487578611	0.018573501	5.86E-05	0	1.95E-05
161	0.493808349	0.487655272	0.01845923	5.79E-05	0	1.93E-05
162	0.493846451	0.487730999	0.018346359	5.71E-05	0	1.91E-05
163	0.493884094	0.487805808	0.018234859	5.64E-05	0	1.88E-05
164	0.493921235	0.487879668	0.018124704	5.58E-05	0	1.86E-05
165	0.493957984	0.487952693	0.018015874	5.51E-05	0	1.84E-05
166	0.493994247	0.4880248	0.01790834	5.45E-05	0	1.81E-05
167	0.494030133	0.488096104	0.017802086	5.38E-05	0	1.79E-05
168	0.494065549	0.488166521	0.017697083	5.31E-05	0	1.77E-05
169	0.494100551	0.488236115	0.017593311	5.25E-05	0	1.75E-05
170	0.494135149	0.488304899	0.01749075	5.19E-05	0	1.73E-05
171	0.494169349	0.48837289	0.017389377	5.13E-05	0	1.71E-05
172	0.494203157	0.4884401	0.017289173	5.07E-05	0	1.69E-05
173	0.494236531	0.488506493	0.017190115	5.02E-05	0	1.67E-05
174	0.494269577	0.488572181	0.017092187	4.95E-05	0	1.65E-05
175	0.494302252	0.488637128	0.016995369	4.89E-05	0	1.63E-05
176	0.49433451	0.488701297	0.01689964	4.84E-05	0	1.61E-05
177	0.494366409	0.488764749	0.016804983	4.79E-05	0	1.60E-05
178	0.494397957	0.488827496	0.016711381	4.74E-05	0	1.58E-05
179	0.494429206	0.4888896	0.016618817	4.68E-05	0	1.56E-05
180	0.494460064	0.488950973	0.016527273	4.63E-05	0	1.54E-05
181	0.494490585	0.489011676	0.01643673	4.57E-05	0	1.53E-05
182	0.494520777	0.489071719	0.016347175	4.52E-05	0	1.51E-05
183	0.494550594	0.489131065	0.016258588	4.48E-05	0	1.49E-05
184	0.494580141	0.489189822	0.016170958	4.43E-05	0	1.48E-05
185	0.494609373	0.489247951	0.016084268	4.38E-05	0	1.46E-05
186	0.494638245	0.489305413	0.015998501	4.34E-05	0	1.45E-05
187	0.494666864	0.489362316	0.015913644	4.29E-05	0	1.43E-05
188	0.494695132	0.489418571	0.015829682	4.25E-05	0	1.41E-05
189	0.494723156	0.489474288	0.015746603	4.20E-05	0	1.40E-05
190	0.494750839	0.489529375	0.01566439	4.15E-05	0	1.38E-05
191	0.494778236	0.489583892	0.01558303	4.11E-05	0	1.37E-05
192	0.494805351	0.489637847	0.015502512	4.07E-05	0	1.36E-05
193	0.494832189	0.489691249	0.015422821	4.03E-05	0	1.34E-05
194	0.494858805	0.489744156	0.015343947	3.98E-05	0	1.33E-05
195	0.494885102	0.489796477	0.015265874	3.94E-05	0	1.31E-05
196	0.494911084	0.489848221	0.015188591	3.91E-05	0	1.30E-05
197	0.494936856	0.489899493	0.015112087	3.87E-05	0	1.29E-05
198	0.494962371	0.489950254	0.01503635	3.83E-05	0	1.28E-05
199	0.494987633	0.49000051	0.014961369	3.79E-05	0	1.26E-05
200	0.495012646	0.490050269	0.014887131	3.75E-05	0	1.25E-05
201	0.495037364	0.490099488	0.014813626	3.71E-05	0	1.24E-05
202	0.49506189	0.490148275	0.014740843	3.67E-05	0	1.23E-05
203	0.495086127	0.490196536	0.014668772	3.64E-05	0	1.21E-05
204	0.49511018	0.490244379	0.014597403	3.60E-05	0	1.20E-05
205	0.495133952	0.490291711	0.014526724	3.57E-05	0	1.19E-05
206	0.495157546	0.490338637	0.014456727	3.53E-05	0	1.18E-05
207	0.495180865	0.490385065	0.014387401	3.50E-05	0	1.17E-05
208	0.495203963	0.490431051	0.014318736	3.47E-05	0	1.16E-05
209	0.495226842	0.490476602	0.014250723	3.44E-05	0	1.14E-05
210	0.495249557	0.490521772	0.014183354	3.40E-05	0	1.13E-05
211	0.495272009	0.49056647	0.014116619	3.37E-05	0	1.12E-05
212	0.495294252	0.490610749	0.014050508	3.34E-05	0	1.11E-05
213	0.495316288	0.490654618	0.013985014	3.31E-05	0	1.10E-05
214	0.495338122	0.490698079	0.013920128	3.28E-05	0	1.09E-05
215	0.495359754	0.490741141	0.013855841	3.24E-05	0	1.08E-05
216	0.49538119	0.490783808	0.013792145	3.21E-05	0	1.07E-05
217	0.49540243	0.490826086	0.013729032	3.18E-05	0	1.06E-05
218	0.495423477	0.49086798	0.013666493	3.15E-05	0	1.05E-05
219	0.495444285	0.490909445	0.013604521	3.13E-05	0	1.04E-05
220	0.495464956	0.490950585	0.013543111	3.10E-05	0	1.03E-05
221	0.495485442	0.490991358	0.013482251	3.07E-05	0	1.02E-05
222	0.495505746	0.491031767	0.013421936	3.04E-05	0	1.01E-05
223	0.49552582	0.491071767	0.013362157	3.02E-05	0	1.01E-05
224	0.495545767	0.491111464	0.013302909	2.99E-05	0	9.96E-06
225	0.495565538	0.49115081	0.013244185	2.96E-05	0	9.88E-06
226	0.495585087	0.491189762	0.013185976	2.94E-05	0	9.79E-06
227	0.495604516	0.491228424	0.013128277	2.91E-05	0	9.70E-06
228	0.495623727	0.4912667	0.01307108	2.89E-05	0	9.62E-06
229	0.495642822	0.491304695	0.013014379	2.86E-05	0	9.53E-06
230	0.495661702	0.491342312	0.012958169	2.84E-05	0	9.45E-06
231	0.495680471	0.491379657	0.012902442	2.81E-05	0	9.37E-06
232	0.49569903	0.491416633	0.012847191	2.79E-05	0	9.29E-06
233	0.495717432	0.491453294	0.012792413	2.77E-05	0	9.21E-06
234	0.495735728	0.491489695	0.012738099	2.73E-05	0	9.13E-06
235	0.495753821	0.491525739	0.012684245	2.71E-05	0	9.05E-06
236	0.495771761	0.49156148	0.012630843	2.69E-05	0	8.98E-06
237	0.495789552	0.491596922	0.01257789	2.67E-05	0	8.90E-06
238	0.495807195	0.491632069	0.012525378	2.65E-05	0	8.83E-06
239	0.495824743	0.491666974	0.012473304	2.62E-05	0	8.75E-06
240	0.495842095	0.491701542	0.012421661	2.60E-05	0	8.68E-06
241	0.495859306	0.491735825	0.012370443	2.58E-05	0	8.61E-06
242	0.495876375	0.491769827	0.012319646	2.56E-05	0	8.54E-06
243	0.495893306	0.491803552	0.012269264	2.54E-05	0	8.47E-06
244	0.4959101	0.491837002	0.012219293	2.52E-05	0	8.40E-06
245	0.495926758	0.491870182	0.012169728	2.50E-05	0	8.33E-06
246	0.495943282	0.491903095	0.012120562	2.48E-05	0	8.26E-06
247	0.495959674	0.491935743	0.012071792	2.46E-05	0	8.20E-06
248	0.495975935	0.49196813	0.012023414	2.44E-05	0	8.13E-06
249	0.495992067	0.49200026	0.011975421	2.42E-05	0	8.06E-06
250	0.496008071	0.492032134	0.011927811	2.40E-05	0	8.00E-06
251	0.496023949	0.492063757	0.011880577	2.38E-05	0	7.94E-06
252	0.496039703	0.492095131	0.011833715	2.36E-05	0	7.87E-06
253	0.496055283	0.492126209	0.011787222	2.35E-05	0	7.81E-06
254	0.496070792	0.492157094	0.011741092	2.33E-05	0	7.75E-06
255	0.49608618	0.492187739	0.011695323	2.31E-05	0	7.69E-06
256	0.49610145	0.492218147	0.011649909	2.29E-05	0	7.63E-06
257	0.496116602	0.49224832	0.011604846	2.27E-05	0	7.57E-06
258	0.496131588	0.492278212	0.011560129	2.26E-05	0	7.51E-06
259	0.496146509	0.492307923	0.011515758	2.24E-05	0	7.45E-06
260	0.496161317	0.492337408	0.011471726	2.22E-05	0	7.40E-06
261	0.496175962	0.49236662	0.011428027	2.21E-05	0	7.34E-06
262	0.496190547	0.49239566	0.011384661	2.18E-05	0	7.28E-06
263	0.496205022	0.492424481	0.011341624	2.16E-05	0	7.23E-06
264	0.496219339	0.492453036	0.011298908	2.15E-05	0	7.17E-06
265	0.496233598	0.492481427	0.011256516	2.13E-05	0	7.12E-06
266	0.496247701	0.492509556	0.011214439	2.12E-05	0	7.07E-06
267	0.496261751	0.492537525	0.011172676	2.10E-05	0	7.01E-06
268	0.496275646	0.492565239	0.011131222	2.09E-05	0	6.96E-06
269	0.496289489	0.492592797	0.011090076	2.07E-05	0	6.91E-06
270	0.49630323	0.492620153	0.011049232	2.05E-05	0	6.86E-06
271	0.496316821	0.492647259	0.011008688	2.04E-05	0	6.81E-06
272	0.496330314	0.492674167	0.01096844	2.03E-05	0	6.76E-06
273	0.496343757	0.492700929	0.010928486	2.01E-05	0	6.71E-06
274	0.496357055	0.492727447	0.010888821	2.00E-05	0	6.66E-06
275	0.496370306	0.492753824	0.010849444	1.98E-05	0	6.61E-06
276	0.496383412	0.492779962	0.01081035	1.97E-05	0	6.56E-06
277	0.496396475	0.492805962	0.010771538	1.95E-05	0	6.52E-06
278	0.496409394	0.492831727	0.010733002	1.94E-05	0	6.47E-06
279	0.496422222	0.492857308	0.01069474	1.93E-05	0	6.42E-06
280	0.496435009	0.492882758	0.010656753	1.91E-05	0	6.38E-06
281	0.496447656	0.492907978	0.010619033	1.90E-05	0	6.33E-06
282	0.496460214	0.492933021	0.010581579	1.89E-05	0	6.29E-06
283	0.496472734	0.492957938	0.010544388	1.87E-05	0	6.24E-06
284	0.496485117	0.492982631	0.010507458	1.86E-05	0	6.20E-06
285	0.496497414	0.493007152	0.010470785	1.85E-05	0	6.16E-06
286	0.496509675	0.493031553	0.010434369	1.83E-05	0	6.11E-06
287	0.496521803	0.493055735	0.010398204	1.82E-05	0	6.07E-06
288	0.496533847	0.49307975	0.010362289	1.81E-05	0	6.03E-06
289	0.496545807	0.4931036	0.010326621	1.80E-05	0	5.99E-06
290	0.496557687	0.493127287	0.010291198	1.79E-05	0	5.95E-06
291	0.496569534	0.493150863	0.010256018	1.77E-05	0	5.90E-06
292	0.496581253	0.493174228	0.010221077	1.76E-05	0	5.86E-06
293	0.496592892	0.493197434	0.010186372	1.75E-05	0	5.82E-06
294	0.496604452	0.493220485	0.010151903	1.74E-05	0	5.78E-06
295	0.496615935	0.49324338	0.010117666	1.73E-05	0	5.75E-06
296	0.49662739	0.49326617	0.010083661	1.71E-05	0	5.71E-06
297	0.49663872	0.49328876	0.010049882	1.70E-05	0	5.67E-06
298	0.496649974	0.493311198	0.010016329	1.69E-05	0	5.63E-06
299	0.496661154	0.493333488	0.009982998	1.68E-05	0	5.59E-06
300	0.49667226	0.49335563	0.00994989	1.67E-05	0	5.56E-06
301	0.496683292	0.493377625	0.009917	1.66E-05	0	5.52E-06
302	0.496694252	0.493399477	0.009884327	1.65E-05	0	5.48E-06
303	0.496705141	0.493421185	0.009851868	1.64E-05	0	5.45E-06
304	0.496715958	0.493442751	0.009819622	1.63E-05	0	5.41E-06
305	0.496726705	0.493464176	0.009787586	1.62E-05	0	5.37E-06
306	0.496737382	0.493485463	0.009755759	1.61E-05	0	5.34E-06
307	0.496747991	0.493506611	0.009724138	1.60E-05	0	5.30E-06
308	0.496758531	0.493527624	0.009692722	1.59E-05	0	5.27E-06
309	0.496769004	0.493548501	0.009661507	1.58E-05	0	5.24E-06
310	0.496779409	0.493569245	0.009630493	1.57E-05	0	5.20E-06
311	0.496789749	0.493589855	0.009599678	1.55E-05	0	5.17E-06
312	0.496800022	0.493610335	0.009569059	1.54E-05	0	5.14E-06
313	0.496810231	0.493630686	0.009538634	1.53E-05	0	5.10E-06
314	0.496820374	0.493650907	0.009508403	1.52E-05	0	5.07E-06
315	0.496830454	0.493671	0.009478363	1.51E-05	0	5.04E-06
316	0.496840472	0.493690968	0.009448511	1.50E-05	0	5.01E-06
317	0.496850426	0.49371081	0.009418848	1.49E-05	0	4.98E-06
318	0.496860318	0.493730528	0.00938937	1.48E-05	0	4.94E-06
319	0.496870149	0.493750124	0.009360076	1.47E-05	0	4.91E-06
320	0.49687992	0.493769598	0.009330964	1.46E-05	0	4.88E-06
321	0.496889629	0.493788951	0.009302033	1.45E-05	0	4.85E-06
322	0.496899278	0.493808185	0.009273281	1.44E-05	0	4.82E-06
323	0.496908869	0.493827301	0.009244706	1.43E-05	0	4.79E-06
324	0.496918351	0.49384625	0.009216304	1.43E-05	0	4.76E-06
325	0.496927825	0.493865132	0.009188079	1.42E-05	0	4.73E-06
326	0.496937241	0.4938839	0.009160026	1.41E-05	0	4.70E-06
327	0.496946601	0.493902553	0.009132143	1.40E-05	0	4.68E-06
328	0.496955903	0.493921093	0.00910443	1.39E-05	0	4.65E-06
329	0.49696515	0.493939522	0.009076884	1.38E-05	0	4.62E-06
330	0.496974341	0.493957839	0.009049504	1.37E-05	0	4.59E-06
331	0.496983427	0.493975998	0.009022288	1.37E-05	0	4.56E-06
332	0.496992508	0.493994096	0.008995238	1.36E-05	0	4.54E-06
333	0.497001536	0.494012087	0.008968347	1.35E-05	0	4.51E-06
334	0.49701051	0.494029971	0.008941618	1.34E-05	0	4.48E-06
335	0.497019431	0.494047748	0.008915047	1.33E-05	0	4.46E-06
336	0.497028249	0.494065371	0.008888633	1.33E-05	0	4.43E-06
337	0.497037065	0.49408294	0.008862376	1.32E-05	0	4.40E-06
338	0.49704583	0.494100405	0.008836273	1.31E-05	0	4.38E-06
339	0.497054543	0.494117768	0.008810325	1.30E-05	0	4.35E-06
340	0.497063155	0.49413498	0.008784526	1.30E-05	0	4.33E-06
341	0.497071767	0.494152141	0.00875888	1.29E-05	0	4.30E-06
342	0.497080329	0.494169202	0.008733382	1.28E-05	0	4.27E-06
343	0.497088843	0.494186165	0.008708033	1.27E-05	0	4.25E-06
344	0.497097256	0.494202979	0.00868283	1.27E-05	0	4.23E-06
345	0.497105671	0.494219747	0.008657773	1.26E-05	0	4.20E-06
346	0.497114038	0.494236418	0.008632859	1.25E-05	0	4.18E-06
347	0.497122307	0.494252944	0.008608089	1.25E-05	0	4.15E-06
348	0.497130579	0.494269426	0.008583461	1.24E-05	0	4.13E-06
349	0.497138804	0.494285813	0.008558973	1.23E-05	0	4.10E-06
350	0.497146983	0.494302107	0.008534624	1.22E-05	0	4.08E-06
351	0.497155064	0.494318259	0.008510414	1.22E-05	0	4.06E-06
352	0.497163151	0.494334371	0.00848634	1.21E-05	0	4.04E-06
353	0.497171192	0.494350391	0.008462403	1.20E-05	0	4.01E-06
354	0.497179138	0.494366271	0.0084386	1.20E-05	0	3.99E-06
355	0.49718709	0.494382113	0.00841493	1.19E-05	0	3.97E-06
356	0.497194997	0.494397865	0.008391394	1.18E-05	0	3.95E-06
357	0.497202811	0.494413481	0.008367987	1.18E-05	0	3.92E-06
358	0.49721063	0.494429059	0.008344712	1.17E-05	0	3.90E-06
359	0.497218407	0.494444551	0.008321567	1.16E-05	0	3.88E-06
360	0.497226091	0.494459908	0.008298547	1.16E-05	0	3.86E-06
361	0.497233782	0.49447523	0.008275656	1.15E-05	0	3.84E-06
362	0.497241382	0.494490418	0.00825289	1.15E-05	0	3.82E-06
363	0.49724899	0.494505572	0.00823025	1.14E-05	0	3.79E-06
364	0.497256556	0.494520644	0.008207734	1.13E-05	0	3.77E-06
365	0.497264031	0.494535585	0.008185339	1.13E-05	0	3.75E-06
366	0.497271516	0.494550493	0.008163068	1.12E-05	0	3.73E-06
367	0.49727896	0.494565321	0.008140917	1.11E-05	0	3.71E-06
368	0.497286314	0.494580019	0.008118885	1.11E-05	0	3.69E-06
369	0.497293679	0.494594687	0.008096973	1.10E-05	0	3.67E-06
370	0.497300953	0.494609228	0.008075178	1.10E-05	0	3.65E-06
371	0.49730824	0.494623739	0.008053501	1.09E-05	0	3.63E-06
372	0.497315437	0.494638123	0.00803194	1.09E-05	0	3.61E-06
373	0.497322646	0.494652481	0.008010494	1.08E-05	0	3.59E-06
374	0.497329816	0.494666762	0.007989162	1.07E-05	0	3.57E-06
375	0.497336899	0.494680917	0.007967944	1.07E-05	0	3.56E-06
376	0.497343994	0.494695048	0.007946838	1.06E-05	0	3.54E-06
377	0.497351001	0.494709055	0.007925843	1.06E-05	0	3.52E-06
378	0.497358023	0.494723037	0.007904959	1.05E-05	0	3.50E-06
379	0.497364957	0.494736895	0.007884184	1.05E-05	0	3.48E-06
380	0.497371905	0.494750732	0.007863519	1.04E-05	0	3.46E-06
381	0.497378766	0.494764447	0.007842962	1.04E-05	0	3.44E-06
382	0.497385643	0.494778139	0.007822512	1.03E-05	0	3.43E-06
383	0.497392484	0.494791761	0.007802168	1.02E-05	0	3.41E-06
384	0.497399239	0.494805262	0.00778193	1.02E-05	0	3.39E-06
385	0.497406009	0.494818744	0.007761796	1.01E-05	0	3.37E-06
386	0.497412699	0.494832111	0.007741767	1.01E-05	0	3.36E-06
387	0.497419376	0.494845428	0.00772184	1.00E-05	0	3.34E-06
388	0.497426017	0.494858679	0.007702016	9.97E-06	0	3.32E-06
389	0.497432626	0.49487186	0.007682294	9.92E-06	0	3.30E-06
390	0.4974392	0.494884976	0.007662672	9.87E-06	0	3.29E-06
391	0.497445741	0.494898024	0.007643149	9.81E-06	0	3.27E-06
392	0.497452249	0.494911006	0.007623727	9.76E-06	0	3.25E-06
393	0.497458723	0.494923922	0.007604403	9.71E-06	0	3.24E-06
394	0.497465166	0.494936774	0.007585176	9.66E-06	0	3.22E-06
395	0.497471576	0.49494956	0.007566047	9.61E-06	0	3.20E-06
396	0.497477954	0.494962282	0.007547014	9.56E-06	0	3.19E-06
397	0.497484294	0.494974936	0.007528076	9.52E-06	0	3.17E-06
398	0.497490609	0.494987531	0.007509233	9.47E-06	0	3.16E-06
399	0.497496892	0.495000063	0.007490484	9.42E-06	0	3.14E-06
400	0.497503138	0.495012529	0.007471828	9.38E-06	0	3.12E-06
401	0.497509359	0.495024937	0.007453265	9.33E-06	0	3.11E-06
402	0.497515549	0.495037284	0.007434795	9.28E-06	0	3.09E-06
403	0.497521703	0.495049564	0.007416416	9.24E-06	0	3.08E-06
404	0.497527832	0.495061789	0.007398127	9.19E-06	0	3.06E-06
405	0.497533926	0.49507395	0.007379928	9.15E-06	0	3.05E-06
406	0.497539995	0.495086056	0.007361818	9.10E-06	0	3.03E-06
407	0.49754603	0.495098098	0.007343797	9.06E-06	0	3.02E-06
408	0.497552035	0.495110081	0.007325864	9.02E-06	0	3.00E-06
409	0.497558017	0.495122011	0.007308018	8.97E-06	0	2.99E-06
410	0.497563964	0.495133877	0.00729026	8.92E-06	0	2.97E-06
411	0.497569883	0.495145686	0.007272587	8.88E-06	0	2.96E-06
412	0.497575776	0.495157444	0.007255001	8.83E-06	0	2.95E-06
413	0.497581638	0.495169139	0.007237498	8.79E-06	0	2.93E-06
414	0.497587472	0.495180778	0.00722008	8.75E-06	0	2.92E-06
415	0.497593277	0.495192362	0.007202745	8.71E-06	0	2.90E-06
416	0.497599055	0.49520389	0.007185494	8.67E-06	0	2.89E-06
417	0.49760481	0.495215368	0.007168325	8.62E-06	0	2.88E-06
418	0.497610532	0.495226787	0.007151238	8.58E-06	0	2.86E-06
419	0.497616228	0.495238151	0.007134232	8.54E-06	0	2.85E-06
420	0.497621897	0.495249461	0.007117307	8.50E-06	0	2.83E-06
421	0.497627539	0.495260719	0.007100461	8.46E-06	0	2.82E-06
422	0.497633154	0.495271922	0.007083697	8.42E-06	0	2.81E-06
423	0.497638744	0.495283074	0.007067009	8.38E-06	0	2.79E-06
424	0.497644306	0.495294172	0.007050402	8.34E-06	0	2.78E-06
425	0.497649838	0.495305214	0.007033871	8.31E-06	0	2.77E-06
426	0.497655349	0.49531621	0.007017419	8.27E-06	0	2.76E-06
427	0.497660835	0.495327154	0.007001042	8.23E-06	0	2.74E-06
428	0.497666294	0.495338047	0.006984742	8.19E-06	0	2.73E-06
429	0.497671729	0.495348889	0.006968519	8.15E-06	0	2.72E-06
430	0.497677133	0.495359677	0.00695237	8.12E-06	0	2.70E-06
431	0.497682518	0.495370419	0.006936295	8.08E-06	0	2.69E-06
432	0.497687878	0.495381113	0.006920294	8.04E-06	0	2.68E-06
433	0.497693208	0.495391752	0.006904368	8.01E-06	0	2.67E-06
434	0.497698519	0.495402347	0.006888515	7.96E-06	0	2.65E-06
435	0.497703805	0.495412894	0.006872734	7.92E-06	0	2.64E-06
436	0.497709063	0.495423388	0.006857025	7.89E-06	0	2.63E-06
437	0.497714301	0.495433838	0.006841389	7.85E-06	0	2.62E-06
438	0.497719511	0.495444237	0.006825823	7.82E-06	0	2.61E-06
439	0.497724702	0.495454593	0.006810328	7.78E-06	0	2.59E-06
440	0.497729865	0.495464897	0.006794904	7.75E-06	0	2.58E-06
441	0.497735009	0.49547516	0.006779548	7.71E-06	0	2.57E-06
442	0.497740126	0.495485372	0.006764262	7.68E-06	0	2.56E-06
443	0.497745224	0.495495542	0.006749045	7.64E-06	0	2.55E-06
444	0.497750294	0.495505663	0.006733895	7.61E-06	0	2.54E-06
445	0.497755347	0.495515742	0.006718815	7.57E-06	0	2.52E-06
446	0.497760372	0.495525772	0.006703802	7.54E-06	0	2.51E-06
447	0.497765376	0.495535758	0.006688854	7.51E-06	0	2.50E-06
448	0.497770361	0.495545703	0.006673974	7.47E-06	0	2.49E-06
449	0.49777532	0.4955556	0.00665916	7.44E-06	0	2.48E-06
450	0.497780257	0.495565453	0.006644412	7.41E-06	0	2.47E-06
451	0.497785172	0.495575262	0.006629729	7.38E-06	0	2.46E-06
452	0.49779007	0.495585034	0.00661511	7.34E-06	0	2.45E-06
453	0.497794943	0.495594757	0.006600555	7.31E-06	0	2.44E-06
454	0.497799793	0.495604438	0.006586065	7.28E-06	0	2.43E-06
455	0.497804622	0.495614076	0.006571639	7.25E-06	0	2.42E-06
456	0.497809431	0.495623673	0.006557275	7.22E-06	0	2.40E-06
457	0.497814218	0.495633227	0.006542973	7.19E-06	0	2.39E-06
458	0.49781899	0.495642745	0.006528735	7.15E-06	0	2.38E-06
459	0.497823736	0.495652216	0.006514558	7.12E-06	0	2.37E-06
460	0.497828462	0.495661648	0.006500442	7.09E-06	0	2.36E-06
461	0.497833167	0.495671037	0.006486388	7.06E-06	0	2.35E-06
462	0.497837852	0.495680387	0.006472393	7.03E-06	0	2.34E-06
463	0.497842517	0.495689696	0.00645846	7.00E-06	0	2.33E-06
464	0.497847161	0.495698966	0.006444586	6.96E-06	0	2.32E-06
465	0.497851786	0.495708195	0.006430772	6.93E-06	0	2.31E-06
466	0.497856391	0.495717386	0.006417016	6.90E-06	0	2.30E-06
467	0.497860977	0.495726536	0.00640332	6.87E-06	0	2.29E-06
468	0.497865544	0.495735649	0.006389681	6.84E-06	0	2.28E-06
469	0.497870085	0.495744717	0.006376101	6.82E-06	0	2.27E-06
470	0.497874612	0.495753753	0.006362579	6.79E-06	0	2.26E-06
471	0.497879121	0.495762749	0.006349113	6.76E-06	0	2.25E-06
472	0.49788361	0.495771708	0.006335705	6.73E-06	0	2.24E-06
473	0.497888081	0.495780629	0.006322353	6.70E-06	0	2.23E-06
474	0.497892532	0.495789513	0.006309057	6.67E-06	0	2.23E-06
475	0.497896961	0.495798355	0.006295817	6.65E-06	0	2.22E-06
476	0.497901375	0.495807164	0.006282633	6.62E-06	0	2.21E-06
477	0.497905771	0.495815937	0.006269503	6.59E-06	0	2.20E-06
478	0.497910149	0.495824673	0.006256428	6.56E-06	0	2.19E-06
479	0.497914504	0.495833368	0.006243408	6.54E-06	0	2.18E-06
480	0.497918845	0.495842032	0.006230442	6.51E-06	0	2.17E-06
481	0.497923169	0.495850659	0.00621753	6.48E-06	0	2.16E-06
482	0.497927471	0.495859247	0.006204671	6.46E-06	0	2.15E-06
483	0.497931759	0.495867804	0.006191864	6.43E-06	0	2.14E-06
484	0.497936029	0.495876326	0.006179111	6.40E-06	0	2.13E-06
485	0.497940277	0.495884808	0.00616641	6.38E-06	0	2.13E-06
486	0.497944513	0.495893259	0.006153762	6.35E-06	0	2.12E-06
487	0.497948727	0.495901672	0.006141164	6.33E-06	0	2.11E-06
488	0.497952928	0.495910055	0.006128619	6.30E-06	0	2.10E-06
489	0.497957112	0.495918404	0.006116125	6.27E-06	0	2.09E-06
490	0.497961274	0.495926714	0.006103681	6.25E-06	0	2.08E-06
491	0.497965425	0.495934995	0.006091288	6.22E-06	0	2.07E-06
492	0.497969553	0.495943238	0.006078946	6.20E-06	0	2.07E-06
493	0.49797367	0.495951452	0.006066653	6.17E-06	0	2.06E-06
494	0.497977765	0.495959628	0.00605441	6.15E-06	0	2.05E-06
495	0.497981849	0.495967777	0.006042216	6.12E-06	0	2.04E-06
496	0.497985912	0.495975888	0.006030071	6.10E-06	0	2.03E-06
497	0.497989958	0.495983966	0.006017975	6.08E-06	0	2.02E-06
498	0.497993993	0.495992017	0.006005927	6.05E-06	0	2.02E-06
499	0.497998007	0.496000031	0.005993928	6.03E-06	0	2.01E-06
500	0.49800201	0.496008018	0.005981976	6.00E-06	0	2.00E-06
501	0.498005992	0.496015968	0.005970073	5.98E-06	0	1.99E-06
502	0.498009959	0.496023886	0.005958216	5.96E-06	0	1.98E-06
503	0.498013914	0.496031779	0.005946405	5.93E-06	0	1.98E-06
504	0.498017849	0.496039635	0.005934642	5.90E-06	0	1.97E-06
505	0.498021769	0.49604746	0.005922926	5.88E-06	0	1.96E-06
506	0.498025678	0.496055259	0.005911255	5.85E-06	0	1.95E-06
507	0.498029567	0.496063023	0.00589963	5.83E-06	0	1.95E-06
508	0.498033441	0.496070757	0.005888051	5.81E-06	0	1.94E-06
509	0.498037299	0.49607846	0.005876518	5.79E-06	0	1.93E-06
510	0.498041147	0.496086137	0.00586503	5.76E-06	0	1.92E-06
511	0.498044976	0.49609378	0.005853586	5.74E-06	0	1.91E-06
512	0.498048789	0.496101393	0.005842187	5.72E-06	0	1.91E-06
513	0.498052588	0.496108977	0.005830832	5.70E-06	0	1.90E-06
514	0.498056377	0.496116537	0.005819521	5.67E-06	0	1.89E-06
515	0.498060146	0.496124062	0.005808254	5.65E-06	0	1.89E-06
516	0.498063901	0.496131557	0.005797031	5.63E-06	0	1.88E-06
517	0.498067642	0.496139025	0.00578585	5.61E-06	0	1.87E-06
518	0.498071367	0.496146463	0.005774714	5.59E-06	0	1.86E-06
519	0.498075079	0.496153873	0.005763619	5.57E-06	0	1.86E-06
520	0.498078777	0.496161255	0.005752567	5.55E-06	0	1.85E-06
521	0.498082466	0.496168612	0.005741558	5.52E-06	0	1.84E-06
522	0.498086135	0.496175938	0.005730591	5.50E-06	0	1.83E-06
523	0.49808979	0.496183235	0.005719665	5.48E-06	0	1.83E-06
524	0.498093432	0.496190505	0.005708781	5.46E-06	0	1.82E-06
525	0.49809706	0.496197746	0.005697939	5.44E-06	0	1.81E-06
526	0.498100674	0.496204961	0.005687137	5.42E-06	0	1.81E-06
527	0.498104274	0.496212148	0.005676377	5.40E-06	0	1.80E-06
528	0.498107861	0.496219309	0.005665656	5.38E-06	0	1.79E-06
529	0.498111434	0.496226442	0.005654977	5.36E-06	0	1.79E-06
530	0.498114995	0.496233548	0.005644337	5.34E-06	0	1.78E-06
531	0.498118541	0.496240628	0.005633738	5.32E-06	0	1.77E-06
532	0.498122074	0.496247681	0.005623178	5.30E-06	0	1.77E-06
533	0.498125595	0.496254708	0.005612658	5.28E-06	0	1.76E-06
534	0.498129101	0.496261708	0.005602177	5.26E-06	0	1.75E-06
535	0.498132595	0.496268684	0.005591735	5.24E-06	0	1.75E-06
536	0.498136076	0.496275632	0.005581332	5.22E-06	0	1.74E-06
537	0.498139544	0.496282555	0.005570968	5.20E-06	0	1.73E-06
538	0.498143	0.496289452	0.005560642	5.18E-06	0	1.73E-06
539	0.498146442	0.496296324	0.005550354	5.16E-06	0	1.72E-06
540	0.498149867	0.496303165	0.005540105	5.15E-06	0	1.71E-06
541	0.498153284	0.496309987	0.005529892	5.13E-06	0	1.71E-06
542	0.498156689	0.496316783	0.005519718	5.11E-06	0	1.70E-06
543	0.498160081	0.496323554	0.005509581	5.09E-06	0	1.70E-06
544	0.498163461	0.4963303	0.005499481	5.07E-06	0	1.69E-06
545	0.498166828	0.496337022	0.005489419	5.05E-06	0	1.68E-06
546	0.498170183	0.49634372	0.005479392	5.03E-06	0	1.68E-06
547	0.498173521	0.496350387	0.005469403	5.02E-06	0	1.67E-06
548	0.498176852	0.496357036	0.00545945	5.00E-06	0	1.66E-06
549	0.498180171	0.49636366	0.005449533	4.98E-06	0	1.66E-06
550	0.498183478	0.496370261	0.005439652	4.96E-06	0	1.65E-06
551	0.498186773	0.496376838	0.005429806	4.94E-06	0	1.65E-06
552	0.498190051	0.496383385	0.005419997	4.93E-06	0	1.64E-06
553	0.498193322	0.496389914	0.005410222	4.91E-06	0	1.64E-06
554	0.498196581	0.49639642	0.005400483	4.89E-06	0	1.63E-06
555	0.498199829	0.496402903	0.005390779	4.87E-06	0	1.62E-06
556	0.49820306	0.496409357	0.005381109	4.86E-06	0	1.62E-06
557	0.498206285	0.496415793	0.005371475	4.84E-06	0	1.61E-06
558	0.498209498	0.496422206	0.005361874	4.82E-06	0	1.61E-06
559	0.4982127	0.496428597	0.005352308	4.80E-06	0	1.60E-06
560	0.498215885	0.496434959	0.005342776	4.79E-06	0	1.59E-06
561	0.498219064	0.496441304	0.005333278	4.77E-06	0	1.59E-06
562	0.498222231	0.496447627	0.005323814	4.75E-06	0	1.58E-06
563	0.498225383	0.496453921	0.005314384	4.74E-06	0	1.58E-06
564	0.498228527	0.4964602	0.005304986	4.71E-06	0	1.57E-06
565	0.498231662	0.496466456	0.005295621	4.69E-06	0	1.57E-06
566	0.498234781	0.496472684	0.00528629	4.68E-06	0	1.56E-06
567	0.498237893	0.496478896	0.005276992	4.66E-06	0	1.56E-06
568	0.498240994	0.496485086	0.005267725	4.64E-06	0	1.55E-06
569	0.49824408	0.496491249	0.005258492	4.63E-06	0	1.54E-06
570	0.49824716	0.496497396	0.005249291	4.61E-06	0	1.54E-06
571	0.498250224	0.496503516	0.005240122	4.60E-06	0	1.53E-06
572	0.498253282	0.49650962	0.005230986	4.58E-06	0	1.53E-06
573	0.49825633	0.496515703	0.005221881	4.56E-06	0	1.52E-06
574	0.498259362	0.49652176	0.005212807	4.55E-06	0	1.52E-06
575	0.498262389	0.4965278	0.005203765	4.53E-06	0	1.51E-06
576	0.4982654	0.496533815	0.005194754	4.52E-06	0	1.51E-06
577	0.498268406	0.496539814	0.005185775	4.50E-06	0	1.50E-06
578	0.498271397	0.496545788	0.005176826	4.49E-06	0	1.50E-06
579	0.498274382	0.496551745	0.005167909	4.47E-06	0	1.49E-06
580	0.498277352	0.496557678	0.005159021	4.46E-06	0	1.49E-06
581	0.498280316	0.496563594	0.005150165	4.44E-06	0	1.48E-06
582	0.498283266	0.496569486	0.005141339	4.43E-06	0	1.48E-06
583	0.498286211	0.496575363	0.005132543	4.41E-06	0	1.47E-06
584	0.49828914	0.496581214	0.005123777	4.40E-06	0	1.47E-06
585	0.498292065	0.496587051	0.005115041	4.38E-06	0	1.46E-06
586	0.498294974	0.496592863	0.005106335	4.37E-06	0	1.46E-06
587	0.498297879	0.49659866	0.005097658	4.35E-06	0	1.45E-06
588	0.498300769	0.496604432	0.005089011	4.34E-06	0	1.45E-06
589	0.498303654	0.49661019	0.005080393	4.32E-06	0	1.44E-06
590	0.498306524	0.496615924	0.005071804	4.31E-06	0	1.44E-06
591	0.498309391	0.496621642	0.005063244	4.29E-06	0	1.43E-06
592	0.498312241	0.496627337	0.005054713	4.28E-06	0	1.43E-06
593	0.498315088	0.496633018	0.005046211	4.26E-06	0	1.42E-06
594	0.49831792	0.496638674	0.005037737	4.25E-06	0	1.42E-06
595	0.498320742	0.496644313	0.005029292	4.24E-06	0	1.41E-06
596	0.498323561	0.496649936	0.005020874	4.22E-06	0	1.41E-06
597	0.498326365	0.496655536	0.005012485	4.21E-06	0	1.40E-06
598	0.498329164	0.496661123	0.005004125	4.19E-06	0	1.40E-06
599	0.498331949	0.496666685	0.004995792	4.18E-06	0	1.39E-06
600	0.498334725	0.496672229	0.004987486	4.17E-06	0	1.39E-06
601	0.498337496	0.49667776	0.004979209	4.15E-06	0	1.38E-06
602	0.498340254	0.496683268	0.004970958	4.14E-06	0	1.38E-06
603	0.498343007	0.496688763	0.004962734	4.12E-06	0	1.38E-06
604	0.498345747	0.496694234	0.004954538	4.11E-06	0	1.37E-06
605	0.498348477	0.496699687	0.00494637	4.10E-06	0	1.37E-06
606	0.498351204	0.496705127	0.004938228	4.08E-06	0	1.36E-06
607	0.498353915	0.496710545	0.004930113	4.07E-06	0	1.36E-06
608	0.498356619	0.496715944	0.004922024	4.06E-06	0	1.35E-06
609	0.498359319	0.496721331	0.004913962	4.04E-06	0	1.35E-06
610	0.498362004	0.496726696	0.004905926	4.03E-06	0	1.34E-06
611	0.498364682	0.496732043	0.004897916	4.02E-06	0	1.34E-06
612	0.49836735	0.496737372	0.004889933	4.01E-06	0	1.33E-06
613	0.498370015	0.496742689	0.004881976	3.99E-06	0	1.33E-06
614	0.498372666	0.496747984	0.004874044	3.98E-06	0	1.33E-06
615	0.498375308	0.496753262	0.004866139	3.97E-06	0	1.32E-06
616	0.498377947	0.496758528	0.004858258	3.95E-06	0	1.32E-06
617	0.498380573	0.496763771	0.004850403	3.94E-06	0	1.31E-06
618	0.49838319	0.496768999	0.004842574	3.93E-06	0	1.31E-06
619	0.498385798	0.496774208	0.004834769	3.92E-06	0	1.30E-06
620	0.498388404	0.496779407	0.00482699	3.90E-06	0	1.30E-06
621	0.498390995	0.496784583	0.004819237	3.89E-06	0	1.30E-06
622	0.498393579	0.496789743	0.004811507	3.88E-06	0	1.29E-06
623	0.498396154	0.496794887	0.004803803	3.87E-06	0	1.29E-06
624	0.498398726	0.496800018	0.004796123	3.85E-06	0	1.28E-06
625	0.498401285	0.496805129	0.004788468	3.84E-06	0	1.28E-06
626	0.498403835	0.496810224	0.004780837	3.83E-06	0	1.28E-06
627	0.498406378	0.496815301	0.004773231	3.82E-06	0	1.27E-06
628	0.498408913	0.496820364	0.004765647	3.81E-06	0	1.27E-06
629	0.498411445	0.496825414	0.00475809	3.79E-06	0	1.26E-06
630	0.498413963	0.496830444	0.004750555	3.78E-06	0	1.26E-06
631	0.498416474	0.496835459	0.004743044	3.77E-06	0	1.26E-06
632	0.498418976	0.496840457	0.004735557	3.76E-06	0	1.25E-06
633	0.498421471	0.49684544	0.004728094	3.75E-06	0	1.25E-06
634	0.498423963	0.496850412	0.004720654	3.73E-06	0	1.24E-06
635	0.498426442	0.496855363	0.004713238	3.72E-06	0	1.24E-06
636	0.498428913	0.496860299	0.004705845	3.71E-06	0	1.24E-06
637	0.498431377	0.496865219	0.004698475	3.70E-06	0	1.23E-06
638	0.498433833	0.496870124	0.004691128	3.69E-06	0	1.23E-06
639	0.498436281	0.496875014	0.004683803	3.68E-06	0	1.22E-06
640	0.498438722	0.496879888	0.004676502	3.67E-06	0	1.22E-06
641	0.49844116	0.496884752	0.004669224	3.65E-06	0	1.22E-06
642	0.498443586	0.496889596	0.004661968	3.64E-06	0	1.21E-06
643	0.498446004	0.496894426	0.004654735	3.63E-06	0	1.21E-06
644	0.498448414	0.49689924	0.004647524	3.62E-06	0	1.21E-06
645	0.498450818	0.496904039	0.004640335	3.61E-06	0	1.20E-06
646	0.498453213	0.496908823	0.004633169	3.60E-06	0	1.20E-06
647	0.498455601	0.496913594	0.004626024	3.59E-06	0	1.19E-06
648	0.498457982	0.496918348	0.004618902	3.58E-06	0	1.19E-06
649	0.498460361	0.496923094	0.004611802	3.56E-06	0	1.19E-06
650	0.498462727	0.49692782	0.004604723	3.55E-06	0	1.18E-06
651	0.498465087	0.496932531	0.004597666	3.54E-06	0	1.18E-06
652	0.498467439	0.496937229	0.00459063	3.53E-06	0	1.18E-06
653	0.498469783	0.496941912	0.004583616	3.52E-06	0	1.17E-06
654	0.498472121	0.49694658	0.004576624	3.51E-06	0	1.17E-06
655	0.498474452	0.496951234	0.004569653	3.50E-06	0	1.17E-06
656	0.498476775	0.496955874	0.004562703	3.49E-06	0	1.16E-06
657	0.498479092	0.4969605	0.004555774	3.48E-06	0	1.16E-06
658	0.4984814	0.496965112	0.004548867	3.47E-06	0	1.15E-06
659	0.498483704	0.49696971	0.004541979	3.46E-06	0	1.15E-06
660	0.498485999	0.496974294	0.004535113	3.45E-06	0	1.15E-06
661	0.498488287	0.496978864	0.004528268	3.44E-06	0	1.14E-06
662	0.498490569	0.496983421	0.004521444	3.43E-06	0	1.14E-06
663	0.498492843	0.496987964	0.004514639	3.42E-06	0	1.14E-06
664	0.498495112	0.496992493	0.004507855	3.41E-06	0	1.13E-06
665	0.498497373	0.496997009	0.004501093	3.40E-06	0	1.13E-06
666	0.498499627	0.497001511	0.004494349	3.39E-06	0	1.13E-06
667	0.498501875	0.497006	0.004487626	3.38E-06	0	1.12E-06
668	0.498504116	0.497010475	0.004480923	3.37E-06	0	1.12E-06
669	0.498506351	0.497014937	0.00447424	3.35E-06	0	1.12E-06
670	0.498508578	0.497019385	0.004467578	3.34E-06	0	1.11E-06
671	0.498510799	0.497023821	0.004460935	3.33E-06	0	1.11E-06
672	0.498513014	0.497028244	0.004454311	3.32E-06	0	1.11E-06
673	0.498515222	0.497032653	0.004447707	3.31E-06	0	1.10E-06
674	0.498517423	0.497037049	0.004441123	3.30E-06	0	1.10E-06
675	0.498519618	0.497041432	0.004434559	3.29E-06	0	1.10E-06
676	0.498521807	0.497045802	0.004428013	3.28E-06	0	1.09E-06
677	0.498523988	0.49705016	0.004421487	3.27E-06	0	1.09E-06
678	0.498526164	0.497054504	0.00441498	3.26E-06	0	1.09E-06
679	0.498528333	0.497058836	0.004408492	3.25E-06	0	1.08E-06
680	0.498530496	0.497063155	0.004402024	3.24E-06	0	1.08E-06
681	0.498532653	0.497067462	0.004395573	3.23E-06	0	1.08E-06
682	0.498534803	0.497071755	0.004389143	3.22E-06	0	1.07E-06
683	0.498536947	0.497076036	0.004382731	3.21E-06	0	1.07E-06
684	0.498539084	0.497080306	0.004376337	3.20E-06	0	1.07E-06
685	0.498541216	0.497084562	0.004369962	3.19E-06	0	1.07E-06
686	0.498543342	0.497088806	0.004363606	3.18E-06	0	1.06E-06
687	0.49854546	0.497093038	0.004357269	3.17E-06	0	1.06E-06
688	0.498547569	0.497097252	0.004350949	3.17E-06	0	1.06E-06
689	0.498549675	0.49710146	0.004344648	3.16E-06	0	1.05E-06
690	0.498551776	0.497105655	0.004338365	3.15E-06	0	1.05E-06
691	0.498553871	0.497109837	0.004332101	3.14E-06	0	1.05E-06
692	0.49855596	0.497114009	0.004325854	3.13E-06	0	1.04E-06
693	0.498558043	0.497118168	0.004319625	3.12E-06	0	1.04E-06
694	0.498560119	0.497122315	0.004313414	3.11E-06	0	1.04E-06
695	0.498562191	0.49712645	0.004307221	3.10E-06	0	1.04E-06
696	0.498564255	0.497130573	0.004301046	3.09E-06	0	1.03E-06
697	0.498566314	0.497134684	0.004294889	3.08E-06	0	1.03E-06
698	0.498568362	0.497138779	0.004288749	3.08E-06	0	1.03E-06
699	0.49857041	0.497142867	0.004282626	3.07E-06	0	1.02E-06
700	0.498572451	0.497146944	0.004276522	3.06E-06	0	1.02E-06
701	0.498574486	0.497151009	0.004270434	3.05E-06	0	1.02E-06
702	0.498576517	0.497155062	0.004264364	3.04E-06	0	1.01E-06
703	0.498578541	0.497159103	0.004258311	3.03E-06	0	1.01E-06
704	0.498580559	0.497163134	0.004252275	3.02E-06	0	1.01E-06
705	0.498582567	0.497167147	0.004246257	3.02E-06	0	1.01E-06
706	0.498584574	0.497171155	0.004240255	3.01E-06	0	1.00E-06
707	0.498586575	0.497175151	0.004234271	3.00E-06	0	1.00E-06
708	0.498588571	0.497179136	0.004228302	2.99E-06	0	9.97E-07
709	0.498590561	0.497183111	0.004222351	2.98E-06	0	9.95E-07
710	0.498592545	0.497187074	0.004216417	2.97E-06	0	9.92E-07
711	0.498594524	0.497191025	0.004210499	2.96E-06	0	9.89E-07
712	0.498596493	0.497194961	0.004204598	2.96E-06	0	9.86E-07
713	0.498598461	0.497198889	0.004198714	2.95E-06	0	9.84E-07
714	0.498600423	0.497202809	0.004192845	2.94E-06	0	9.81E-07
715	0.49860238	0.497206716	0.004186993	2.93E-06	0	9.78E-07
716	0.498604332	0.497210613	0.004181158	2.92E-06	0	9.75E-07
717	0.498606273	0.497214493	0.004175339	2.92E-06	0	9.73E-07
718	0.498608214	0.497218368	0.004169536	2.91E-06	0	9.70E-07
719	0.498610149	0.497222233	0.004163749	2.90E-06	0	9.67E-07
720	0.498612079	0.497226086	0.004157978	2.89E-06	0	9.65E-07
721	0.498614004	0.497229929	0.004152223	2.88E-06	0	9.62E-07
722	0.498615918	0.497233757	0.004146484	2.88E-06	0	9.59E-07
723	0.498617832	0.497237578	0.004140761	2.87E-06	0	9.57E-07
724	0.498619741	0.49724139	0.004135053	2.86E-06	0	9.54E-07
725	0.498621644	0.49724519	0.004129362	2.85E-06	0	9.51E-07
726	0.498623543	0.497248981	0.004123686	2.84E-06	0	9.49E-07
727	0.498625431	0.497252756	0.004118025	2.84E-06	0	9.46E-07
728	0.498627319	0.497256525	0.004112381	2.83E-06	0	9.43E-07
729	0.498629201	0.497260285	0.004106752	2.82E-06	0	9.41E-07
730	0.49863108	0.497264034	0.004101137	2.81E-06	0	9.38E-07
731	0.498632947	0.497267768	0.004095538	2.81E-06	0	9.36E-07
732	0.498634814	0.497271496	0.004089955	2.80E-06	0	9.33E-07
733	0.498636677	0.497275215	0.004084387	2.79E-06	0	9.31E-07
734	0.498638534	0.497278923	0.004078834	2.78E-06	0	9.28E-07
735	0.498640382	0.497282616	0.004073296	2.78E-06	0	9.26E-07
736	0.498642229	0.497286304	0.004067773	2.77E-06	0	9.23E-07
737	0.498644071	0.497289983	0.004062264	2.76E-06	0	9.21E-07
738	0.498645909	0.497293652	0.004056771	2.75E-06	0	9.18E-07
739	0.498647736	0.497297305	0.004051292	2.75E-06	0	9.16E-07
740	0.498649563	0.497300954	0.004045829	2.74E-06	0	9.13E-07
741	0.498651386	0.497304593	0.00404038	2.73E-06	0	9.11E-07
742	0.498653203	0.497308222	0.004034946	2.72E-06	0	9.08E-07
743	0.498655011	0.497311835	0.004029527	2.72E-06	0	9.06E-07
744	0.498656819	0.497315446	0.004024121	2.71E-06	0	9.03E-07
745	0.498658622	0.497319045	0.004018731	2.70E-06	0	9.01E-07
746	0.49866042	0.497322636	0.004013355	2.69E-06	0	8.98E-07
747	0.498662209	0.497326211	0.004007993	2.69E-06	0	8.96E-07
748	0.498663998	0.497329783	0.004002645	2.68E-06	0	8.94E-07
749	0.498665782	0.497333344	0.003997312	2.67E-06	0	8.91E-07
750	0.498667556	0.497336891	0.003991993	2.67E-06	0	8.89E-07
751	0.49866933	0.497340435	0.003986688	2.66E-06	0	8.87E-07
752	0.4986711	0.497343968	0.003981397	2.65E-06	0	8.84E-07
753	0.498672865	0.497347492	0.00397612	2.64E-06	0	8.82E-07
754	0.498674621	0.497351001	0.003970857	2.64E-06	0	8.79E-07
755	0.498676376	0.497354507	0.003965609	2.63E-06	0	8.77E-07
756	0.498678128	0.497358003	0.003960374	2.62E-06	0	8.75E-07
757	0.49867987	0.497361485	0.003955152	2.62E-06	0	8.73E-07
758	0.498681611	0.497364963	0.003949945	2.61E-06	0	8.70E-07
759	0.498683348	0.497368432	0.003944751	2.60E-06	0	8.68E-07
760	0.498685077	0.497371887	0.003939571	2.60E-06	0	8.66E-07
761	0.498686805	0.497375337	0.003934404	2.59E-06	0	8.63E-07
762	0.498688529	0.497378778	0.003929252	2.58E-06	0	8.61E-07
763	0.498690243	0.497382206	0.003924111	2.58E-06	0	8.59E-07
764	0.498691958	0.49738563	0.003918985	2.57E-06	0	8.57E-07
765	0.498693669	0.497389045	0.003913872	2.56E-06	0	8.54E-07
766	0.49869537	0.497392445	0.003908773	2.56E-06	0	8.52E-07
767	0.498697071	0.497395842	0.003903687	2.55E-06	0	8.50E-07
768	0.498698768	0.49739923	0.003898614	2.54E-06	0	8.48E-07
769	0.498700456	0.497402605	0.003893554	2.54E-06	0	8.46E-07
770	0.498702144	0.497405975	0.003888508	2.53E-06	0	8.43E-07
771	0.498703828	0.497409337	0.003883474	2.52E-06	0	8.41E-07
772	0.498705503	0.497412685	0.003878454	2.52E-06	0	8.39E-07
773	0.498707178	0.497416029	0.003873446	2.51E-06	0	8.37E-07
774	0.498708849	0.497419366	0.003868451	2.50E-06	0	8.35E-07
775	0.498710511	0.497422688	0.003863469	2.50E-06	0	8.32E-07
776	0.498712173	0.497426007	0.0038585	2.49E-06	0	8.30E-07
777	0.498713832	0.497429317	0.003853544	2.48E-06	0	8.28E-07
778	0.49871548	0.497432613	0.003848601	2.48E-06	0	8.26E-07
779	0.49871713	0.497435907	0.00384367	2.47E-06	0	8.24E-07
780	0.498718771	0.497439187	0.003838751	2.47E-06	0	8.22E-07
781	0.498720412	0.497442464	0.003833846	2.46E-06	0	8.20E-07
782	0.498722049	0.497445732	0.003828952	2.45E-06	0	8.18E-07
783	0.498723677	0.497448986	0.003824072	2.45E-06	0	8.16E-07
784	0.498725306	0.497452238	0.003819204	2.44E-06	0	8.13E-07
785	0.49872693	0.497455482	0.003814348	2.43E-06	0	8.11E-07
786	0.498728546	0.497458712	0.003809504	2.43E-06	0	8.09E-07
787	0.498730163	0.497461939	0.003804672	2.42E-06	0	8.07E-07
788	0.49873177	0.497465152	0.003799854	2.42E-06	0	8.05E-07
789	0.498733378	0.497468363	0.003795046	2.41E-06	0	8.03E-07
790	0.498734983	0.497471565	0.003790252	2.40E-06	0	8.01E-07
791	0.498736577	0.497474755	0.00378547	2.40E-06	0	7.99E-07
792	0.498738174	0.497477941	0.003780699	2.39E-06	0	7.97E-07
793	0.498739761	0.497481115	0.00377594	2.39E-06	0	7.95E-07
794	0.498741349	0.497484285	0.003771194	2.38E-06	0	7.93E-07
795	0.498742934	0.497487447	0.003766459	2.37E-06	0	7.91E-07
796	0.498744509	0.497490597	0.003761736	2.37E-06	0	7.89E-07
797	0.498746085	0.497493743	0.003757026	2.36E-06	0	7.87E-07
798	0.498747653	0.497496877	0.003752326	2.36E-06	0	7.85E-07
799	0.498749221	0.497500008	0.003747638	2.35E-06	0	7.83E-07
800	0.498750786	0.497503132	0.003742962	2.34E-06	0	7.81E-07
801	0.498752341	0.497506242	0.003738299	2.34E-06	0	7.79E-07
802	0.498753898	0.49750935	0.003733646	2.33E-06	0	7.77E-07
803	0.498755446	0.497512444	0.003729005	2.33E-06	0	7.75E-07
804	0.498756995	0.497515536	0.003724376	2.32E-06	0	7.73E-07
805	0.498758535	0.497518616	0.003719759	2.32E-06	0	7.72E-07
806	0.498760077	0.497521693	0.003715151	2.31E-06	0	7.70E-07
807	0.498761615	0.497524762	0.003710556	2.30E-06	0	7.68E-07
808	0.498763143	0.49752782	0.003705973	2.30E-06	0	7.66E-07
809	0.498764674	0.497530873	0.003701401	2.29E-06	0	7.64E-07
810	0.498766195	0.497533915	0.003696839	2.29E-06	0	7.62E-07
811	0.498767717	0.497536955	0.00369229	2.28E-06	0	7.60E-07
812	0.498769231	0.497539981	0.003687751	2.28E-06	0	7.58E-07
813	0.498770747	0.497543005	0.003683223	2.27E-06	0	7.56E-07
814	0.498772253	0.497546017	0.003678707	2.27E-06	0	7.55E-07
815	0.49877376	0.497549027	0.003674202	2.26E-06	0	7.53E-07
816	0.498775265	0.497552029	0.003669707	2.25E-06	0	7.51E-07
817	0.49877676	0.497555019	0.003665224	2.25E-06	0	7.49E-07
818	0.498778257	0.497558006	0.003660751	2.24E-06	0	7.47E-07
819	0.498779745	0.497560982	0.00365629	2.24E-06	0	7.45E-07
820	0.498781235	0.497563955	0.003651839	2.23E-06	0	7.44E-07
821	0.498782715	0.497566916	0.003647399	2.23E-06	0	7.42E-07
822	0.498784198	0.497569874	0.00364297	2.22E-06	0	7.40E-07
823	0.498785672	0.497572821	0.003638551	2.22E-06	0	7.38E-07
824	0.498787147	0.497575766	0.003634143	2.21E-06	0	7.36E-07
825	0.498788613	0.497578698	0.003629747	2.21E-06	0	7.35E-07
826	0.498790081	0.497581628	0.003625361	2.20E-06	0	7.33E-07
827	0.498791541	0.497584546	0.003620984	2.20E-06	0	7.31E-07
828	0.498793002	0.497587462	0.00361662	2.19E-06	0	7.29E-07
829	0.498794459	0.497590371	0.003612264	2.18E-06	0	7.28E-07
830	0.498795908	0.497593268	0.003607921	2.18E-06	0	7.26E-07
831	0.498797359	0.497596163	0.003603587	2.17E-06	0	7.24E-07
832	0.498798801	0.497599046	0.003599264	2.17E-06	0	7.22E-07
833	0.498800244	0.497601927	0.003594951	2.16E-06	0	7.21E-07
834	0.498801679	0.497604797	0.003590648	2.16E-06	0	7.19E-07
835	0.498803116	0.497607664	0.003586355	2.15E-06	0	7.17E-07
836	0.498804544	0.49761052	0.003582072	2.15E-06	0	7.15E-07
837	0.498805974	0.497613374	0.003577801	2.14E-06	0	7.14E-07
838	0.498807395	0.497616216	0.003573539	2.14E-06	0	7.12E-07
839	0.498808819	0.497619056	0.003569287	2.13E-06	0	7.10E-07
840	0.498810233	0.497621885	0.003565046	2.13E-06	0	7.09E-07
841	0.498811649	0.497624711	0.003560815	2.12E-06	0	7.07E-07
842	0.498813057	0.497627527	0.003556593	2.12E-06	0	7.05E-07
843	0.498814467	0.49763034	0.003552382	2.11E-06	0	7.04E-07
844	0.498815869	0.497633142	0.00354818	2.11E-06	0	7.02E-07
845	0.498817272	0.497635942	0.003543989	2.10E-06	0	7.00E-07
846	0.498818666	0.497638731	0.003539807	2.10E-06	0	6.99E-07
847	0.498820063	0.497641517	0.003535636	2.09E-06	0	6.97E-07
848	0.498821451	0.497644293	0.003531473	2.09E-06	0	6.95E-07
849	0.498822841	0.497647067	0.003527321	2.08E-06	0	6.94E-07
850	0.498824222	0.497649829	0.003523179	2.08E-06	0	6.92E-07
851	0.498825606	0.497652591	0.003519046	2.07E-06	0	6.90E-07
852	0.498826981	0.49765534	0.003514923	2.07E-06	0	6.89E-07
853	0.498828358	0.497658088	0.003510809	2.06E-06	0	6.87E-07
854	0.498829727	0.497660825	0.003506705	2.06E-06	0	6.86E-07
855	0.498831097	0.49766356	0.003502612	2.05E-06	0	6.84E-07
856	0.498832459	0.497666284	0.003498527	2.05E-06	0	6.82E-07
857	0.498833819	0.497669002	0.003494452	2.05E-06	0	6.81E-07
858	0.498835179	0.497671718	0.003490386	2.04E-06	0	6.79E-07
859	0.498836533	0.497674423	0.00348633	2.04E-06	0	6.78E-07
860	0.498837887	0.497677127	0.003482283	2.03E-06	0	6.76E-07
861	0.498839234	0.497679819	0.003478246	2.03E-06	0	6.74E-07
862	0.498840582	0.49768251	0.003474218	2.02E-06	0	6.73E-07
863	0.498841923	0.497685189	0.003470199	2.02E-06	0	6.71E-07
864	0.498843265	0.497687869	0.003466189	2.01E-06	0	6.70E-07
865	0.498844599	0.497690536	0.00346219	2.01E-06	0	6.68E-07
866	0.498845936	0.497693203	0.003458198	2.00E-06	0	6.67E-07
867	0.498847263	0.497695858	0.003454217	2.00E-06	0	6.65E-07
868	0.498848594	0.497698512	0.003450244	1.99E-06	0	6.64E-07
869	0.498849915	0.497701156	0.00344628	1.99E-06	0	6.62E-07
870	0.498851239	0.497703798	0.003442326	1.98E-06	0	6.61E-07
871	0.498852556	0.497706428	0.003438381	1.98E-06	0	6.59E-07
872	0.498853868	0.497709053	0.003434445	1.98E-06	0	6.58E-07
873	0.498855183	0.497711677	0.003430517	1.97E-06	0	6.56E-07
874	0.49885649	0.49771429	0.003426599	1.97E-06	0	6.55E-07
875	0.498857799	0.497716902	0.003422689	1.96E-06	0	6.53E-07
876	0.498859099	0.497719504	0.003418789	1.96E-06	0	6.52E-07
877	0.498860403	0.497722104	0.003414897	1.95E-06	0	6.50E-07
878	0.498861698	0.497724692	0.003411015	1.95E-06	0	6.49E-07
879	0.498862995	0.497727281	0.00340714	1.94E-06	0	6.47E-07
880	0.498864283	0.497729859	0.003403276	1.94E-06	0	6.46E-07
881	0.49886557	0.49773243	0.003399419	1.94E-06	0	6.44E-07
882	0.498866858	0.497735001	0.003395572	1.93E-06	0	6.43E-07
883	0.498868139	0.497737561	0.003391733	1.93E-06	0	6.41E-07
884	0.498869421	0.49774012	0.003387903	1.92E-06	0	6.40E-07
885	0.498870696	0.497742668	0.003384081	1.92E-06	0	6.38E-07
886	0.498871973	0.497745217	0.003380267	1.91E-06	0	6.37E-07
887	0.498873241	0.497747754	0.003376464	1.91E-06	0	6.36E-07
888	0.498874508	0.497750285	0.003372667	1.91E-06	0	6.34E-07
889	0.498875775	0.497752816	0.00336888	1.90E-06	0	6.33E-07
890	0.498877036	0.497755335	0.003365101	1.90E-06	0	6.31E-07
891	0.498878298	0.497757855	0.003361331	1.89E-06	0	6.30E-07
892	0.498879553	0.497760363	0.003357569	1.89E-06	0	6.28E-07
893	0.49888081	0.497762871	0.003353815	1.88E-06	0	6.27E-07
894	0.498882059	0.497765369	0.00335007	1.88E-06	0	6.26E-07
895	0.498883305	0.497767861	0.003346333	1.88E-06	0	6.24E-07
896	0.498884554	0.497770352	0.003342605	1.87E-06	0	6.23E-07
897	0.498885794	0.497772833	0.003338885	1.87E-06	0	6.21E-07
898	0.498887037	0.497775313	0.003335173	1.86E-06	0	6.20E-07
899	0.498888273	0.497777783	0.003331469	1.86E-06	0	6.19E-07
900	0.498889506	0.497780247	0.003327774	1.86E-06	0	6.17E-07
901	0.49889074	0.497782712	0.003324086	1.85E-06	0	6.16E-07
902	0.498891967	0.497785165	0.003320407	1.85E-06	0	6.15E-07
903	0.498893197	0.497787617	0.003316737	1.84E-06	0	6.13E-07
904	0.498894418	0.49779006	0.003313073	1.84E-06	0	6.12E-07
905	0.498895637	0.497792497	0.003309419	1.84E-06	0	6.10E-07
906	0.498896858	0.497794934	0.003305772	1.83E-06	0	6.09E-07
907	0.498898072	0.497797361	0.003302133	1.83E-06	0	6.08E-07
908	0.498899288	0.497799787	0.003298502	1.82E-06	0	6.06E-07
909	0.498900496	0.497802202	0.00329488	1.82E-06	0	6.05E-07
910	0.498901701	0.497804613	0.003291266	1.82E-06	0	6.04E-07
911	0.49890291	0.497807024	0.003287658	1.81E-06	0	6.02E-07
912	0.49890411	0.497809424	0.003284059	1.81E-06	0	6.01E-07
913	0.498905313	0.497811823	0.003280469	1.80E-06	0	6.00E-07
914	0.498906508	0.497814213	0.003276885	1.80E-06	0	5.99E-07
915	0.4989077	0.497816597	0.00327331	1.80E-06	0	5.97E-07
916	0.498908895	0.497818981	0.003269742	1.79E-06	0	5.96E-07
917	0.498910082	0.497821355	0.003266182	1.79E-06	0	5.95E-07
918	0.498911272	0.497823728	0.00326263	1.78E-06	0	5.93E-07
919	0.498912454	0.497826092	0.003259086	1.78E-06	0	5.92E-07
920	0.498913633	0.497828451	0.003255549	1.78E-06	0	5.91E-07
921	0.498914816	0.497830809	0.00325202	1.77E-06	0	5.89E-07
922	0.49891599	0.497833157	0.003248498	1.77E-06	0	5.88E-07
923	0.498917162	0.497835501	0.003244985	1.77E-06	0	5.87E-07
924	0.498918336	0.497837843	0.003241479	1.76E-06	0	5.86E-07
925	0.498919504	0.497840176	0.00323798	1.76E-06	0	5.84E-07
926	0.498920673	0.497842509	0.003234489	1.75E-06	0	5.83E-07
927	0.498921834	0.497844833	0.003231005	1.75E-06	0	5.82E-07
928	0.498922994	0.49784715	0.00322753	1.75E-06	0	5.81E-07
929	0.498924156	0.497849468	0.003224061	1.74E-06	0	5.79E-07
930	0.49892531	0.497851776	0.0032206	1.74E-06	0	5.78E-07
931	0.498926462	0.497854079	0.003217146	1.74E-06	0	5.77E-07
932	0.498927616	0.497856383	0.0032137	1.73E-06	0	5.76E-07
933	0.498928763	0.497858676	0.003210261	1.73E-06	0	5.74E-07
934	0.498929913	0.49786097	0.003206829	1.72E-06	0	5.73E-07
935	0.498931054	0.497863253	0.003203405	1.72E-06	0	5.72E-07
936	0.498932194	0.497865532	0.003199988	1.72E-06	0	5.71E-07
937	0.498933337	0.49786781	0.003196578	1.71E-06	0	5.69E-07
938	0.498934472	0.497870079	0.003193176	1.71E-06	0	5.68E-07
939	0.498935603	0.497872343	0.003189781	1.71E-06	0	5.67E-07
940	0.498936739	0.497874607	0.003186393	1.70E-06	0	5.66E-07
941	0.498937866	0.497876862	0.003183012	1.70E-06	0	5.65E-07
942	0.498938991	0.497879112	0.003179639	1.70E-06	0	5.63E-07
943	0.498940119	0.497881361	0.003176272	1.69E-06	0	5.62E-07
944	0.498941239	0.497883601	0.003172913	1.69E-06	0	5.61E-07
945	0.498942362	0.497885842	0.003169561	1.68E-06	0	5.60E-07
946	0.498943478	0.497888072	0.003166216	1.68E-06	0	5.59E-07
947	0.498944591	0.497890299	0.003162878	1.68E-06	0	5.58E-07
948	0.498945707	0.497892525	0.003159547	1.67E-06	0	5.56E-07
949	0.498946815	0.497894742	0.003156223	1.67E-06	0	5.55E-07
950	0.498947922	0.497896954	0.003152905	1.67E-06	0	5.54E-07
951	0.498949031	0.497899166	0.003149595	1.66E-06	0	5.53E-07
952	0.498950133	0.497901368	0.003146292	1.66E-06	0	5.52E-07
953	0.498951232	0.497903567	0.003142995	1.66E-06	0	5.51E-07
954	0.498952334	0.497905765	0.003139706	1.65E-06	0	5.49E-07
955	0.498953428	0.497907954	0.003136424	1.65E-06	0	5.48E-07
956	0.498954522	0.497910138	0.003133148	1.65E-06	0	5.47E-07
957	0.498955617	0.497912323	0.003129879	1.64E-06	0	5.46E-07
958	0.498956704	0.497914499	0.003126617	1.64E-06	0	5.45E-07
959	0.49895779	0.497916669	0.003123363	1.64E-06	0	5.44E-07
960	0.498958879	0.49791884	0.003120113	1.63E-06	0	5.43E-07
961	0.498959959	0.497921002	0.003116872	1.63E-06	0	5.41E-07
962	0.498961038	0.497923159	0.003113637	1.63E-06	0	5.40E-07
963	0.49896212	0.497925317	0.003110409	1.62E-06	0	5.39E-07
964	0.498963195	0.497927465	0.003107187	1.62E-06	0	5.38E-07
965	0.498964266	0.497929609	0.003103973	1.62E-06	0	5.37E-07
966	0.498965342	0.497931753	0.003100764	1.60E-06	0	5.36E-07
967	0.49896641	0.497933888	0.003097562	1.60E-06	0	5.35E-07
968	0.498967475	0.497936019	0.003094368	1.60E-06	0	5.34E-07
969	0.498968543	0.49793815	0.003091179	1.59E-06	0	5.33E-07
970	0.498969604	0.497940272	0.003087997	1.59E-06	0	5.31E-07
971	0.498970663	0.497942389	0.003084823	1.59E-06	0	5.30E-07
972	0.498971725	0.497944507	0.003081653	1.58E-06	0	5.29E-07
973	0.49897278	0.497946616	0.003078491	1.58E-06	0	5.28E-07
974	0.498973832	0.49794872	0.003075335	1.58E-06	0	5.27E-07
975	0.498974888	0.497950825	0.003072186	1.57E-06	0	5.26E-07
976	0.498975936	0.497952922	0.003069043	1.57E-06	0	5.25E-07
977	0.498976982	0.497955013	0.003065907	1.57E-06	0	5.24E-07
978	0.498978031	0.497957105	0.003062776	1.56E-06	0	5.23E-07
979	0.498979072	0.497959188	0.003059653	1.56E-06	0	5.22E-07
980	0.498980112	0.497961267	0.003056535	1.56E-06	0	5.21E-07
981	0.498981155	0.497963347	0.003053424	1.55E-06	0	5.20E-07
982	0.49898219	0.497965417	0.00305032	1.55E-06	0	5.18E-07
983	0.498983223	0.497967483	0.003047222	1.55E-06	0	5.17E-07
984	0.49898426	0.497969549	0.00304413	1.54E-06	0	5.16E-07
985	0.498985289	0.497971607	0.003041044	1.54E-06	0	5.15E-07
986	0.498986316	0.497973661	0.003037964	1.54E-06	0	5.14E-07
987	0.49898734	0.49797571	0.003034892	1.54E-06	0	5.13E-07
988	0.498988369	0.49797776	0.003031824	1.53E-06	0	5.12E-07
989	0.498989389	0.497979801	0.003028764	1.53E-06	0	5.11E-07
990	0.498990409	0.497981838	0.003025708	1.53E-06	0	5.10E-07
991	0.49899143	0.497983876	0.00302266	1.52E-06	0	5.09E-07
992	0.498992444	0.497985906	0.003019617	1.52E-06	0	5.08E-07
993	0.498993457	0.49798793	0.003016581	1.52E-06	0	5.07E-07
994	0.498994473	0.497989956	0.003013551	1.51E-06	0	5.06E-07
995	0.498995481	0.497991973	0.003010527	1.51E-06	0	5.05E-07
996	0.498996488	0.497993985	0.003007509	1.51E-06	0	5.04E-07
997	0.498997497	0.497995999	0.003004496	1.50E-06	0	5.03E-07
998	0.4989985	0.497998003	0.00300149	1.50E-06	0	5.02E-07
999	0.4989995	0.498000004	0.00299849	1.50E-06	0	5.01E-07
1000	0.499000499	0.498002	0.002995497	1.50E-06	0	5.00E-07
