# Supplementary material for: Aperiodic approximants bridging quasicrystals and modulated structures
Source: Nat Commun. 2024 Jul 11;15:5742. doi: 10.1038/s41467-024-49843-4 (PMC11239952; doi:10.1038/s41467-024-49843-4)
Supplement: Supplementary file 3 — Source Data [file 41467_2024_49843_MOESM3_ESM.zip › Source Data/SFig5/SFig5b.csv]

k	alpha	beta0	beta1	beta2	beta3	gamma
1	0	0	0.032844536	0.073442615	0.004181832	0.085988112
2	0.016099767	0.004143425	0.132467632	0.072448954	0	0.048299302
3	0.045968994	0.029425984	0.187536009	0.05201313	0	0.028896184
4	0.078933705	0.062812484	0.206231072	0.037687491	0	0.018843745
5	0.110274145	0.095914878	0.208489021	0.028230788	0	0.013174368
6	0.138605011	0.126149735	0.20369184	0.021844671	0	0.009708743
7	0.163778723	0.153033752	0.196013637	0.017376926	0	0.007447254
8	0.186050619	0.176758505	0.187348298	0.014143538	0	0.005893141
9	0.205776419	0.197696818	0.178571116	0.011733013	0	0.004780116
10	0.223306637	0.216235754	0.170083741	0.009889717	0	0.003955887
11	0.238953445	0.232724221	0.162059739	0.008449263	0	0.003328498
12	0.252984152	0.247461137	0.154560399	0.00730246	0	0.002839846
13	0.265624034	0.260697529	0.14759153	0.006374633	0	0.002451782
14	0.277061922	0.272642776	0.141132175	0.005613372	0	0.002138428
15	0.287456068	0.283471415	0.135149416	0.004981044	0	0.001881728
16	0.296939419	0.29332932	0.129606067	0.004450067	0	0.001668775
17	0.305624103	0.302338904	0.124464635	0.003999861	0	0.001490144
18	0.313605114	0.310603404	0.11968929	0.003614814	0	0.00133882
19	0.32096333	0.318210333	0.115246765	0.003282919	0	0.001209496
20	0.327767941	0.325234273	0.11110667	0.002994809	0	0.001098097
21	0.334078437	0.33173911	0.107241508	0.002743099	0	0.001001449
22	0.339946201	0.33777985	0.10362654	0.002521896	0	0.000917053
23	0.345415827	0.343404076	0.10023957	0.002326457	0	0.000842919
24	0.350526181	0.348653149	0.097060708	0.002152925	0	0.000777445
25	0.355311279	0.353563174	0.094072138	0.001998139	0	0.00071933
26	0.359801015	0.358165801	0.091257886	0.001859491	0	0.00066751
27	0.364021754	0.362488885	0.088603623	0.00173481	0	0.000621105
28	0.367996838	0.366557038	0.086096475	0.001622278	0	0.000579385
29	0.371747002	0.370392075	0.083724854	0.001520366	0	0.00054174
30	0.375290724	0.374013405	0.081478313	0.001427776	0	0.000507654
31	0.378644524	0.377438352	0.07934742	0.001343404	0	0.000476692
32	0.381823212	0.380682421	0.07732364	0.001266305	0	0.000448483
33	0.384840106	0.383759535	0.075399234	0.001195664	0	0.00042271
34	0.387707211	0.386682225	0.073567178	0.00113078	0	0.000399099
35	0.390435378	0.389461806	0.071821076	0.001071044	0	0.000377415
36	0.393034439	0.392108516	0.070155101	0.001015924	0	0.000357454
37	0.395513321	0.394631639	0.068563932	0.000964955	0	0.000339038
38	0.39788015	0.39703962	0.067042698	0.000917732	0	0.000322011
39	0.40014234	0.399340149	0.065586941	0.000873895	0	0.000306237
40	0.402306663	0.401540252	0.064192564	0.000833129	0	0.000291595
41	0.404379321	0.403646353	0.062855803	0.000795153	0	0.00027798
42	0.406366008	0.405664344	0.06157319	0.000759716	0	0.000265298
43	0.408271952	0.40759963	0.06034153	0.0007266	0	0.000253465
44	0.410101969	0.40945719	0.059157868	0.000695603	0	0.000242407
45	0.4118605	0.411241607	0.058019474	0.00066655	0	0.000232058
46	0.413551647	0.412957114	0.056923819	0.000639281	0	0.000222359
47	0.415179204	0.414607622	0.055868556	0.000613653	0	0.000213255
48	0.416746686	0.416196753	0.054851505	0.000589537	0	0.0002047
49	0.418257355	0.417727864	0.053870642	0.000566816	0	0.00019665
50	0.41971424	0.419204074	0.052924078	0.000545384	0	0.000189067
51	0.42112016	0.420628281	0.052010056	0.000525146	0	0.000181913
52	0.42247774	0.422003182	0.051126934	0.000506014	0	0.000175159
53	0.423789428	0.423331294	0.05027318	0.00048791	0	0.000168774
54	0.425057508	0.424614961	0.04944736	0.000470761	0	0.000162732
55	0.426284121	0.425856378	0.048648129	0.000454501	0	0.000157009
56	0.427471262	0.427057594	0.047874232	0.000439069	0	0.000151583
57	0.428620807	0.428220531	0.047124486	0.00042441	0	0.000146434
58	0.42973451	0.429346987	0.046397783	0.000410475	0	0.000141543
59	0.430814023	0.430438652	0.045693081	0.000397214	0	0.000136893
60	0.431860893	0.431497113	0.045009399	0.000384586	0	0.000132469
61	0.432876578	0.43252386	0.044345813	0.000372551	0	0.000128255
62	0.43386245	0.433520297	0.043701455	0.000361073	0	0.00012424
63	0.434819801	0.434487746	0.043075501	0.000350117	0	0.000120411
64	0.435749851	0.435427454	0.042467179	0.000339652	0	0.000116756
65	0.436653751	0.436340595	0.041875755	0.000329651	0	0.000113265
66	0.437532586	0.437228282	0.041300536	0.000320084	0	0.000109928
67	0.438387385	0.438091562	0.040740868	0.000310928	0	0.000106737
68	0.439219119	0.438931428	0.04019613	0.00030216	0	0.000103682
69	0.44002871	0.43974882	0.039665733	0.000293758	0	0.000100757
70	0.440817029	0.440544627	0.039149122	0.0002857	0	9.80E-05
71	0.441584903	0.441319693	0.038645766	0.000277971	0	9.53E-05
72	0.442333117	0.442074818	0.038155162	0.00027055	0	9.27E-05
73	0.443062417	0.442810761	0.037676834	0.000263424	0	9.02E-05
74	0.44377351	0.443528245	0.037210327	0.000256575	0	8.78E-05
75	0.444467068	0.444227954	0.036755211	0.00024999	0	8.56E-05
76	0.445143733	0.444910541	0.036311071	0.000243655	0	8.34E-05
77	0.445804113	0.445576627	0.035877518	0.000237558	0	8.12E-05
78	0.44644879	0.446226803	0.035454179	0.000231688	0	7.92E-05
79	0.447078316	0.44686163	0.035040697	0.000226032	0	7.73E-05
80	0.44769322	0.447481648	0.034636731	0.000220581	0	7.54E-05
81	0.448294005	0.448087368	0.03424196	0.000215325	0	7.35E-05
82	0.44888115	0.448679278	0.033856072	0.000210254	0	7.18E-05
83	0.449455116	0.449257846	0.033478771	0.000205361	0	7.01E-05
84	0.450016342	0.449823517	0.033109775	0.000200636	0	6.85E-05
85	0.450565245	0.450376718	0.032748812	0.000196073	0	6.69E-05
86	0.451102228	0.450917856	0.032395625	0.000191663	0	6.54E-05
87	0.451627675	0.451447322	0.032049963	0.000187402	0	6.39E-05
88	0.452141952	0.45196549	0.03171159	0.00018328	0	6.25E-05
89	0.452645414	0.452472717	0.031380278	0.000179293	0	6.11E-05
90	0.453138397	0.452969345	0.03105581	0.000175435	0	5.98E-05
91	0.453621223	0.453455703	0.030737973	0.000171699	0	5.85E-05
92	0.454094205	0.453932109	0.030426569	0.000168082	0	5.72E-05
93	0.454557641	0.454398861	0.030121404	0.000164579	0	5.60E-05
94	0.455011816	0.454856252	0.029822292	0.000161183	0	5.49E-05
95	0.455457004	0.455304561	0.029529055	0.000157892	0	5.37E-05
96	0.455893471	0.455744054	0.029241524	0.0001547	0	5.26E-05
97	0.456321469	0.45617499	0.028959531	0.000151604	0	5.16E-05
98	0.456741244	0.456597616	0.028682919	0.0001486	0	5.05E-05
99	0.457153028	0.45701217	0.028411536	0.000145685	0	4.95E-05
100	0.457557049	0.457418881	0.028145235	0.000142854	0	4.86E-05
101	0.457953524	0.457817969	0.027883875	0.000140106	0	4.76E-05
102	0.458342662	0.458209648	0.02762732	0.000137436	0	4.67E-05
103	0.458724666	0.458594121	0.027375439	0.000134842	0	4.58E-05
104	0.459099727	0.458971584	0.027128103	0.000132319	0	4.50E-05
105	0.459468036	0.459342228	0.026885195	0.000129868	0	4.41E-05
106	0.459829773	0.459706238	0.026646592	0.000127484	0	4.33E-05
107	0.460185111	0.460063787	0.026412185	0.000125165	0	4.25E-05
108	0.46053422	0.460415048	0.026181862	0.000122909	0	4.17E-05
109	0.46087726	0.460760185	0.025955518	0.000120713	0	4.10E-05
110	0.46121439	0.461099357	0.025733051	0.000118575	0	4.02E-05
111	0.461545761	0.461432715	0.025514361	0.000116494	0	3.95E-05
112	0.461871518	0.461760409	0.025299355	0.000114467	0	3.88E-05
113	0.462191804	0.462082582	0.025087939	0.000112494	0	3.82E-05
114	0.462506755	0.462399374	0.024880024	0.000110569	0	3.75E-05
115	0.462816503	0.462710916	0.024675526	0.000108694	0	3.69E-05
116	0.463121176	0.463017338	0.024474358	0.000106867	0	3.62E-05
117	0.463420898	0.463318766	0.024276442	0.000105085	0	3.56E-05
118	0.463715787	0.463615321	0.024081699	0.000103347	0	3.50E-05
119	0.464005962	0.463907118	0.023890053	0.000101652	0	3.45E-05
120	0.464291532	0.464194275	0.023701431	1.00E-04	0	3.39E-05
121	0.464572609	0.464476897	0.023515763	9.84E-05	0	3.33E-05
122	0.464849294	0.464755095	0.023332979	9.68E-05	0	3.28E-05
123	0.465121693	0.465028969	0.023153012	9.53E-05	0	3.23E-05
124	0.465389903	0.465298619	0.022975799	9.37E-05	0	3.18E-05
125	0.465654021	0.465564144	0.022801276	9.23E-05	0	3.13E-05
126	0.465914138	0.465825637	0.022629383	9.09E-05	0	3.08E-05
127	0.466170346	0.466083188	0.022460061	8.94E-05	0	3.03E-05
128	0.466422731	0.466336887	0.022293251	8.81E-05	0	2.98E-05
129	0.466671379	0.466586819	0.022128901	8.68E-05	0	2.94E-05
130	0.466916372	0.466833067	0.021966955	8.54E-05	0	2.89E-05
131	0.46715779	0.467075713	0.02180736	8.42E-05	0	2.85E-05
132	0.467395711	0.467314834	0.021650066	8.30E-05	0	2.81E-05
133	0.467630209	0.467550508	0.021495024	8.17E-05	0	2.77E-05
134	0.46786136	0.467782807	0.021342185	8.05E-05	0	2.72E-05
135	0.468089232	0.468011805	0.021191503	7.94E-05	0	2.68E-05
136	0.468313898	0.46823757	0.021042933	7.82E-05	0	2.65E-05
137	0.468535422	0.468460172	0.020896431	7.71E-05	0	2.61E-05
138	0.46875387	0.468679674	0.020751954	7.60E-05	0	2.57E-05
139	0.468969306	0.468896144	0.020609458	7.50E-05	0	2.53E-05
140	0.469181793	0.469109641	0.020468907	7.39E-05	0	2.50E-05
141	0.469391389	0.469320227	0.020330258	7.29E-05	0	2.46E-05
142	0.469598154	0.469527962	0.020193474	7.18E-05	0	2.43E-05
143	0.469802145	0.469732904	0.020058517	7.08E-05	0	2.40E-05
144	0.470003417	0.469935107	0.019925352	7.00E-05	0	2.36E-05
145	0.470202024	0.470134627	0.019793942	6.90E-05	0	2.33E-05
146	0.470398019	0.470331516	0.019664254	6.80E-05	0	2.30E-05
147	0.470591452	0.470525826	0.019536253	6.71E-05	0	2.27E-05
148	0.470782374	0.470717608	0.019409907	6.62E-05	0	2.24E-05
149	0.470970834	0.470906911	0.019285183	6.53E-05	0	2.21E-05
150	0.471156878	0.471093781	0.019162052	6.46E-05	0	2.18E-05
151	0.471340553	0.471278266	0.019040482	6.37E-05	0	2.15E-05
152	0.471521904	0.471460413	0.018920446	6.29E-05	0	2.12E-05
153	0.471700975	0.471640262	0.018801911	6.20E-05	0	2.10E-05
154	0.471877807	0.47181786	0.018684852	6.12E-05	0	2.07E-05
155	0.472052443	0.471993247	0.018569243	6.04E-05	0	2.04E-05
156	0.472224925	0.472166466	0.018455053	5.98E-05	0	2.02E-05
157	0.472395291	0.472337555	0.018342259	5.90E-05	0	1.99E-05
158	0.472563579	0.472506552	0.018230835	5.83E-05	0	1.97E-05
159	0.472729828	0.472673499	0.018120755	5.75E-05	0	1.94E-05
160	0.472894076	0.47283843	0.018011998	5.68E-05	0	1.92E-05
161	0.473056356	0.473001382	0.017904536	5.61E-05	0	1.89E-05
162	0.473216705	0.47316239	0.01779835	5.54E-05	0	1.87E-05
163	0.473375157	0.47332149	0.017693415	5.47E-05	0	1.85E-05
164	0.473531746	0.473478715	0.017589709	5.42E-05	0	1.83E-05
165	0.473686503	0.473634097	0.017487212	5.35E-05	0	1.80E-05
166	0.473839462	0.47378767	0.017385901	5.29E-05	0	1.78E-05
167	0.473990653	0.473939464	0.017285758	5.22E-05	0	1.76E-05
168	0.474140106	0.47408951	0.017186761	5.16E-05	0	1.74E-05
169	0.474287851	0.474237839	0.017088891	5.10E-05	0	1.72E-05
170	0.474433919	0.474384478	0.01699213	5.04E-05	0	1.70E-05
171	0.474578336	0.474529458	0.016896457	4.98E-05	0	1.68E-05
172	0.474721131	0.474672806	0.016801856	4.92E-05	0	1.66E-05
173	0.47486233	0.47481455	0.016708307	4.88E-05	0	1.64E-05
174	0.475001961	0.474954715	0.016615794	4.82E-05	0	1.62E-05
175	0.475140051	0.47509333	0.0165243	4.76E-05	0	1.61E-05
176	0.475276622	0.475230419	0.016433807	4.71E-05	0	1.59E-05
177	0.475411702	0.475366008	0.0163443	4.66E-05	0	1.57E-05
178	0.475545313	0.475500119	0.016255762	4.61E-05	0	1.55E-05
179	0.47567748	0.475632778	0.016168179	4.55E-05	0	1.54E-05
180	0.475808227	0.475764009	0.016081534	4.50E-05	0	1.52E-05
181	0.475937575	0.475893834	0.015995811	4.45E-05	0	1.50E-05
182	0.476065548	0.476022275	0.015910998	4.40E-05	0	1.49E-05
183	0.476192167	0.476149356	0.015827079	4.36E-05	0	1.47E-05
184	0.476317454	0.476275095	0.015744041	4.31E-05	0	1.45E-05
185	0.476441428	0.476399517	0.015661869	4.26E-05	0	1.44E-05
186	0.476564112	0.47652264	0.015580551	4.23E-05	0	1.42E-05
187	0.476685525	0.476644485	0.015500071	4.18E-05	0	1.41E-05
188	0.476805686	0.476765072	0.015420419	4.14E-05	0	1.39E-05
189	0.476924615	0.47688442	0.015341581	4.09E-05	0	1.38E-05
190	0.477042331	0.477002549	0.015263545	4.05E-05	0	1.36E-05
191	0.477158852	0.477119477	0.015186298	4.01E-05	0	1.35E-05
192	0.477274196	0.477235222	0.01510983	3.97E-05	0	1.34E-05
193	0.477388381	0.4773498	0.015034127	3.93E-05	0	1.32E-05
194	0.477501425	0.477463233	0.014959179	3.88E-05	0	1.31E-05
195	0.477613343	0.477575534	0.014884974	3.84E-05	0	1.30E-05
196	0.477724154	0.477686722	0.014811502	3.81E-05	0	1.28E-05
197	0.477833873	0.477796812	0.014738752	3.77E-05	0	1.27E-05
198	0.477942518	0.477905822	0.014666712	3.73E-05	0	1.26E-05
199	0.478050102	0.478013767	0.014595373	3.69E-05	0	1.24E-05
200	0.478156642	0.478120662	0.014524724	3.65E-05	0	1.23E-05
201	0.478262153	0.478226522	0.014454756	3.62E-05	0	1.22E-05
202	0.478366649	0.478331363	0.014385459	3.59E-05	0	1.21E-05
203	0.478470146	0.478435199	0.014316823	3.56E-05	0	1.20E-05
204	0.478572657	0.478538046	0.014248838	3.52E-05	0	1.18E-05
205	0.478674197	0.478639916	0.014181496	3.49E-05	0	1.17E-05
206	0.478774778	0.478740823	0.014114787	3.45E-05	0	1.16E-05
207	0.478874416	0.478840781	0.014048703	3.42E-05	0	1.15E-05
208	0.478973123	0.478939804	0.013983234	3.39E-05	0	1.14E-05
209	0.479070911	0.479037905	0.013918373	3.36E-05	0	1.13E-05
210	0.479167795	0.479135095	0.01385411	3.32E-05	0	1.12E-05
211	0.479263784	0.479231389	0.013790439	3.29E-05	0	1.11E-05
212	0.479358895	0.479326797	0.013727349	3.26E-05	0	1.10E-05
213	0.479453136	0.479421335	0.013664834	3.23E-05	0	1.09E-05
214	0.479546521	0.47951501	0.013602886	3.20E-05	0	1.08E-05
215	0.479639061	0.479607837	0.013541498	3.17E-05	0	1.07E-05
216	0.479730768	0.479699826	0.01348066	3.14E-05	0	1.06E-05
217	0.479821652	0.47979099	0.013420366	3.11E-05	0	1.05E-05
218	0.479911724	0.479881337	0.013360609	3.08E-05	0	1.04E-05
219	0.480000996	0.479970882	0.013301382	3.06E-05	0	1.03E-05
220	0.480089479	0.480059631	0.013242678	3.03E-05	0	1.02E-05
221	0.480177182	0.480147599	0.013184489	3.00E-05	0	1.01E-05
222	0.480264115	0.480234793	0.01312681	2.97E-05	0	1.00E-05
223	0.48035029	0.480321225	0.013069633	2.95E-05	0	9.92E-06
224	0.480435714	0.480406905	0.013012951	2.92E-05	0	9.83E-06
225	0.4805204	0.480491841	0.01295676	2.89E-05	0	9.75E-06
226	0.480604356	0.480576044	0.012901051	2.88E-05	0	9.66E-06
227	0.480687591	0.480659524	0.012845819	2.85E-05	0	9.58E-06
228	0.480770115	0.48074229	0.012791058	2.83E-05	0	9.49E-06
229	0.480851938	0.480824349	0.012736761	2.80E-05	0	9.41E-06
230	0.480933066	0.480905713	0.012682924	2.78E-05	0	9.33E-06
231	0.48101351	0.480986389	0.01262954	2.75E-05	0	9.25E-06
232	0.481093277	0.481066386	0.012576603	2.73E-05	0	9.17E-06
233	0.481172378	0.481145713	0.012524109	2.71E-05	0	9.09E-06
234	0.481250819	0.481224378	0.01247205	2.68E-05	0	9.02E-06
235	0.48132861	0.481302389	0.012420422	2.66E-05	0	8.94E-06
236	0.481405758	0.481379754	0.01236922	2.64E-05	0	8.87E-06
237	0.481482271	0.481456482	0.012318439	2.62E-05	0	8.79E-06
238	0.481558157	0.481532581	0.012268072	2.60E-05	0	8.72E-06
239	0.481633423	0.481608057	0.012218116	2.57E-05	0	8.65E-06
240	0.481708077	0.48168292	0.012168564	2.55E-05	0	8.57E-06
241	0.481782128	0.481757174	0.012119413	2.53E-05	0	8.50E-06
242	0.481855581	0.48183083	0.012070658	2.51E-05	0	8.43E-06
243	0.481928443	0.481903892	0.012022293	2.49E-05	0	8.37E-06
244	0.482000724	0.48197637	0.011974314	2.47E-05	0	8.30E-06
245	0.482072429	0.482048269	0.011926716	2.45E-05	0	8.23E-06
246	0.482143564	0.482119598	0.011879495	2.43E-05	0	8.16E-06
247	0.482214137	0.482190362	0.011832647	2.41E-05	0	8.10E-06
248	0.482284155	0.482260567	0.011786166	2.39E-05	0	8.03E-06
249	0.482353623	0.482330222	0.01174005	2.37E-05	0	7.97E-06
250	0.482422549	0.482399332	0.011694293	2.35E-05	0	7.91E-06
251	0.482490938	0.482467903	0.011648891	2.33E-05	0	7.84E-06
252	0.482558798	0.482535942	0.01160384	2.31E-05	0	7.78E-06
253	0.482626134	0.482603454	0.011559136	2.30E-05	0	7.72E-06
254	0.482692951	0.482670447	0.011514775	2.28E-05	0	7.66E-06
255	0.482759256	0.482736926	0.011470753	2.26E-05	0	7.60E-06
256	0.482825055	0.482802896	0.011427067	2.24E-05	0	7.54E-06
257	0.482890355	0.482868365	0.011383712	2.22E-05	0	7.48E-06
258	0.482955159	0.482933337	0.011340685	2.21E-05	0	7.43E-06
259	0.483019474	0.482997818	0.011297982	2.19E-05	0	7.37E-06
260	0.483083307	0.483061814	0.011255599	2.17E-05	0	7.31E-06
261	0.483146661	0.48312533	0.011213533	2.16E-05	0	7.26E-06
262	0.483209541	0.483188371	0.01117178	2.14E-05	0	7.20E-06
263	0.483271955	0.483250942	0.011130337	2.12E-05	0	7.15E-06
264	0.483333907	0.48331305	0.011089199	2.11E-05	0	7.09E-06
265	0.483395401	0.483374699	0.011048366	2.09E-05	0	7.04E-06
266	0.483456443	0.483435894	0.011007832	2.08E-05	0	6.99E-06
267	0.483517039	0.48349664	0.010967594	2.06E-05	0	6.94E-06
268	0.483577191	0.483556943	0.010927648	2.05E-05	0	6.88E-06
269	0.483636906	0.483616806	0.010887994	2.04E-05	0	6.83E-06
270	0.483696189	0.483676235	0.010848625	2.02E-05	0	6.78E-06
271	0.483755043	0.483735235	0.01080954	2.01E-05	0	6.73E-06
272	0.483813475	0.483793808	0.010770736	2.00E-05	0	6.69E-06
273	0.483871487	0.483851963	0.010732209	1.98E-05	0	6.64E-06
274	0.483929085	0.4839097	0.010693957	1.97E-05	0	6.59E-06
275	0.483986273	0.483967028	0.010655977	1.95E-05	0	6.54E-06
276	0.484043056	0.484023948	0.010618266	1.94E-05	0	6.49E-06
277	0.484099438	0.484080464	0.01058082	1.92E-05	0	6.45E-06
278	0.484155422	0.484136583	0.010543637	1.91E-05	0	6.40E-06
279	0.484211013	0.484192307	0.010506715	1.90E-05	0	6.36E-06
280	0.484266216	0.484247642	0.010470051	1.88E-05	0	6.31E-06
281	0.484321035	0.48430259	0.010433642	1.87E-05	0	6.27E-06
282	0.484375471	0.484357156	0.010397484	1.86E-05	0	6.22E-06
283	0.484429532	0.484411344	0.010361576	1.84E-05	0	6.18E-06
284	0.48448322	0.484465159	0.010325916	1.83E-05	0	6.13E-06
285	0.48453654	0.484518603	0.0102905	1.82E-05	0	6.09E-06
286	0.484589493	0.48457168	0.010255327	1.80E-05	0	6.05E-06
287	0.484642086	0.484624394	0.010220393	1.79E-05	0	6.01E-06
288	0.484694321	0.48467675	0.010185696	1.78E-05	0	5.97E-06
289	0.484746201	0.48472875	0.010151234	1.77E-05	0	5.93E-06
290	0.484797732	0.484780398	0.010117004	1.76E-05	0	5.88E-06
291	0.484848914	0.484831699	0.010083005	1.74E-05	0	5.84E-06
292	0.484899754	0.484882655	0.010049233	1.73E-05	0	5.80E-06
293	0.484950254	0.484933269	0.010015686	1.72E-05	0	5.77E-06
294	0.485000417	0.484983546	0.009982363	1.71E-05	0	5.73E-06
295	0.485050247	0.485033488	0.009949261	1.70E-05	0	5.69E-06
296	0.485099747	0.4850831	0.009916377	1.68E-05	0	5.65E-06
297	0.48514892	0.485132383	0.00988371	1.67E-05	0	5.61E-06
298	0.485197769	0.485181342	0.009851258	1.66E-05	0	5.57E-06
299	0.485246299	0.485229979	0.009819017	1.65E-05	0	5.54E-06
300	0.48529451	0.485278298	0.009786988	1.64E-05	0	5.50E-06
301	0.485342409	0.485326302	0.009755167	1.63E-05	0	5.46E-06
302	0.485389996	0.485373995	0.009723552	1.62E-05	0	5.43E-06
303	0.485437275	0.485421378	0.00969214	1.61E-05	0	5.39E-06
304	0.485484249	0.485468455	0.009660932	1.60E-05	0	5.36E-06
305	0.485530921	0.485515229	0.009629924	1.59E-05	0	5.32E-06
306	0.485577293	0.485561702	0.009599113	1.58E-05	0	5.29E-06
307	0.48562337	0.485607879	0.0095685	1.57E-05	0	5.25E-06
308	0.485669154	0.485653761	0.009538082	1.56E-05	0	5.22E-06
309	0.485714646	0.485699351	0.009507855	1.55E-05	0	5.19E-06
310	0.48575985	0.485744654	0.00947782	1.54E-05	0	5.15E-06
311	0.48580477	0.485789669	0.009447974	1.53E-05	0	5.12E-06
312	0.485849407	0.485834401	0.009418316	1.52E-05	0	5.09E-06
313	0.485893764	0.485878853	0.009388842	1.51E-05	0	5.06E-06
314	0.485937843	0.485923027	0.009359554	1.50E-05	0	5.02E-06
315	0.485981649	0.485966925	0.009330447	1.49E-05	0	4.99E-06
316	0.486025182	0.486010549	0.009301519	1.48E-05	0	4.96E-06
317	0.486068445	0.486053903	0.009272772	1.47E-05	0	4.93E-06
318	0.486111442	0.48609699	0.009244202	1.46E-05	0	4.90E-06
319	0.486154174	0.486139811	0.009215807	1.45E-05	0	4.87E-06
320	0.486196644	0.48618237	0.009187585	1.44E-05	0	4.84E-06
321	0.486238854	0.486224668	0.009159536	1.43E-05	0	4.81E-06
322	0.486280806	0.486266707	0.009131659	1.42E-05	0	4.78E-06
323	0.486322504	0.486308491	0.00910395	1.41E-05	0	4.75E-06
324	0.486363949	0.486350022	0.009076407	1.41E-05	0	4.72E-06
325	0.486405144	0.4863913	0.009049032	1.40E-05	0	4.69E-06
326	0.48644609	0.486432331	0.009021822	1.39E-05	0	4.66E-06
327	0.486486791	0.486473114	0.008994774	1.38E-05	0	4.63E-06
328	0.486527248	0.486513654	0.008967889	1.37E-05	0	4.61E-06
329	0.486567463	0.48655395	0.008941163	1.36E-05	0	4.58E-06
330	0.486607439	0.486594006	0.008914596	1.35E-05	0	4.55E-06
331	0.486647177	0.486633825	0.008888186	1.35E-05	0	4.52E-06
332	0.486686682	0.486673409	0.008861934	1.34E-05	0	4.50E-06
333	0.486725952	0.486712757	0.008835835	1.33E-05	0	4.47E-06
334	0.486764991	0.486751875	0.008809889	1.32E-05	0	4.44E-06
335	0.486803802	0.486790763	0.008784096	1.31E-05	0	4.42E-06
336	0.486842386	0.486829423	0.008758452	1.31E-05	0	4.39E-06
337	0.486880745	0.486867858	0.008732959	1.30E-05	0	4.36E-06
338	0.486918881	0.486906069	0.008707613	1.29E-05	0	4.34E-06
339	0.486956796	0.486944058	0.008682414	1.28E-05	0	4.31E-06
340	0.48699449	0.486981827	0.008657361	1.28E-05	0	4.29E-06
341	0.487031969	0.487019379	0.008632451	1.27E-05	0	4.26E-06
342	0.487069232	0.487056715	0.008607684	1.26E-05	0	4.24E-06
343	0.487106281	0.487093836	0.008583059	1.25E-05	0	4.21E-06
344	0.487143119	0.487130746	0.008558575	1.25E-05	0	4.19E-06
345	0.487179747	0.487167444	0.00853423	1.24E-05	0	4.16E-06
346	0.487216167	0.487203933	0.008510023	1.23E-05	0	4.14E-06
347	0.487252379	0.487240216	0.008485953	1.23E-05	0	4.12E-06
348	0.487288388	0.487276294	0.008462018	1.22E-05	0	4.09E-06
349	0.487324195	0.487312169	0.008438219	1.21E-05	0	4.07E-06
350	0.4873598	0.487347841	0.008414552	1.20E-05	0	4.05E-06
351	0.487395205	0.487383314	0.008391019	1.20E-05	0	4.02E-06
352	0.487430412	0.487418588	0.008367616	1.19E-05	0	4.00E-06
353	0.487465424	0.487453666	0.008344343	1.18E-05	0	3.98E-06
354	0.487500241	0.487488548	0.0083212	1.18E-05	0	3.96E-06
355	0.487534865	0.487523237	0.008298185	1.17E-05	0	3.93E-06
356	0.487569298	0.487557734	0.008275297	1.16E-05	0	3.91E-06
357	0.487603541	0.487592041	0.008252534	1.16E-05	0	3.89E-06
358	0.487637595	0.487626159	0.008229896	1.15E-05	0	3.87E-06
359	0.487671464	0.48766009	0.008207383	1.14E-05	0	3.85E-06
360	0.487705147	0.487693836	0.008184992	1.14E-05	0	3.83E-06
361	0.487738647	0.487727398	0.008162723	1.13E-05	0	3.81E-06
362	0.487771964	0.487760777	0.008140574	1.13E-05	0	3.78E-06
363	0.487805101	0.487793975	0.008118546	1.12E-05	0	3.76E-06
364	0.487838059	0.487826993	0.008096637	1.11E-05	0	3.74E-06
365	0.48787084	0.487859833	0.008074845	1.11E-05	0	3.72E-06
366	0.487903444	0.487892497	0.008053171	1.10E-05	0	3.70E-06
367	0.487935873	0.487924985	0.008031612	1.09E-05	0	3.68E-06
368	0.487968128	0.487957299	0.008010168	1.09E-05	0	3.66E-06
369	0.488000213	0.487989441	0.007988839	1.08E-05	0	3.64E-06
370	0.488032125	0.488021412	0.007967623	1.08E-05	0	3.62E-06
371	0.488063869	0.488053212	0.00794652	1.07E-05	0	3.60E-06
372	0.488095446	0.488084845	0.007925528	1.07E-05	0	3.58E-06
373	0.488126855	0.488116311	0.007904646	1.06E-05	0	3.57E-06
374	0.488158099	0.48814761	0.007883874	1.05E-05	0	3.55E-06
375	0.488189179	0.488178746	0.007863212	1.05E-05	0	3.53E-06
376	0.488220097	0.488209718	0.007842657	1.04E-05	0	3.51E-06
377	0.488250852	0.488240529	0.007822209	1.04E-05	0	3.49E-06
378	0.488281448	0.488271178	0.007801868	1.03E-05	0	3.47E-06
379	0.488311885	0.488301668	0.007781631	1.03E-05	0	3.45E-06
380	0.488342164	0.488332001	0.007761501	1.02E-05	0	3.44E-06
381	0.488372286	0.488362176	0.007741473	1.02E-05	0	3.42E-06
382	0.488402254	0.488392196	0.007721549	1.01E-05	0	3.40E-06
383	0.488432067	0.48842206	0.007701727	1.00E-05	0	3.38E-06
384	0.488461728	0.488451773	0.007682007	1.00E-05	0	3.36E-06
385	0.488491236	0.488481333	0.007662387	9.95E-06	0	3.35E-06
386	0.488520594	0.488510741	0.007642868	9.94E-06	0	3.33E-06
387	0.488549803	0.48854	0.007623447	9.89E-06	0	3.31E-06
388	0.488578863	0.488569111	0.007604124	9.84E-06	0	3.30E-06
389	0.488607777	0.488598073	0.007584901	9.79E-06	0	3.28E-06
390	0.488636544	0.488626889	0.007565773	9.74E-06	0	3.26E-06
391	0.488665167	0.488655561	0.007546742	9.69E-06	0	3.25E-06
392	0.488693645	0.488684088	0.007527806	9.64E-06	0	3.23E-06
393	0.488721981	0.488712472	0.007508966	9.59E-06	0	3.21E-06
394	0.488750175	0.488740713	0.007490218	9.54E-06	0	3.20E-06
395	0.488778229	0.488768814	0.007471565	9.49E-06	0	3.18E-06
396	0.488806142	0.488796775	0.007453004	9.44E-06	0	3.16E-06
397	0.488833918	0.488824598	0.007434536	9.40E-06	0	3.15E-06
398	0.488861556	0.488852282	0.007416158	9.35E-06	0	3.13E-06
399	0.488889057	0.488879829	0.007397871	9.30E-06	0	3.12E-06
400	0.488916423	0.488907241	0.007379674	9.26E-06	0	3.10E-06
401	0.488943655	0.488934517	0.007361566	9.21E-06	0	3.09E-06
402	0.488970753	0.488961661	0.007343547	9.16E-06	0	3.07E-06
403	0.488997719	0.488988671	0.007325617	9.13E-06	0	3.06E-06
404	0.489024553	0.489015549	0.007307773	9.08E-06	0	3.04E-06
405	0.489051256	0.489042297	0.007290016	9.04E-06	0	3.03E-06
406	0.48907783	0.489068914	0.007272345	8.99E-06	0	3.01E-06
407	0.489104275	0.489095403	0.007254759	8.95E-06	0	3.00E-06
408	0.489130592	0.489121764	0.007237259	8.91E-06	0	2.98E-06
409	0.489156783	0.489147997	0.007219842	8.86E-06	0	2.97E-06
410	0.489182848	0.489174103	0.00720251	8.82E-06	0	2.95E-06
411	0.489208788	0.489200085	0.007185259	8.78E-06	0	2.94E-06
412	0.489234603	0.489225943	0.007168093	8.73E-06	0	2.92E-06
413	0.489260296	0.489251676	0.007151007	8.69E-06	0	2.91E-06
414	0.489285866	0.489277287	0.007134003	8.65E-06	0	2.90E-06
415	0.489311314	0.489302777	0.007117079	8.61E-06	0	2.88E-06
416	0.489336641	0.489328145	0.007100236	8.57E-06	0	2.87E-06
417	0.48936185	0.489353394	0.007083472	8.52E-06	0	2.85E-06
418	0.489386939	0.489378523	0.007066787	8.48E-06	0	2.84E-06
419	0.48941191	0.489403534	0.007050181	8.44E-06	0	2.83E-06
420	0.489436764	0.489428427	0.007033652	8.40E-06	0	2.81E-06
421	0.489461502	0.489453205	0.0070172	8.36E-06	0	2.80E-06
422	0.489486124	0.489477865	0.007000826	8.32E-06	0	2.79E-06
423	0.489510632	0.489502411	0.006984527	8.28E-06	0	2.77E-06
424	0.489535025	0.489526842	0.006968305	8.24E-06	0	2.76E-06
425	0.489559305	0.489551161	0.006952157	8.21E-06	0	2.75E-06
426	0.489583472	0.489575366	0.006936085	8.17E-06	0	2.74E-06
427	0.489607528	0.489599459	0.006920086	8.13E-06	0	2.72E-06
428	0.489631473	0.489623442	0.006904161	8.09E-06	0	2.71E-06
429	0.489655308	0.489647314	0.006888309	8.05E-06	0	2.70E-06
430	0.489679034	0.489671077	0.00687253	8.02E-06	0	2.69E-06
431	0.489702651	0.48969473	0.006856823	7.98E-06	0	2.67E-06
432	0.489726161	0.489718276	0.006841187	7.94E-06	0	2.66E-06
433	0.489749563	0.489741714	0.006825623	7.91E-06	0	2.65E-06
434	0.489772859	0.489765046	0.006810129	7.87E-06	0	2.64E-06
435	0.489796048	0.489788272	0.006794705	7.83E-06	0	2.62E-06
436	0.489819134	0.489811392	0.006779351	7.80E-06	0	2.61E-06
437	0.489842115	0.489834408	0.006764067	7.76E-06	0	2.60E-06
438	0.489864992	0.489857321	0.006748851	7.74E-06	0	2.59E-06
439	0.489887768	0.48988013	0.006733703	7.70E-06	0	2.58E-06
440	0.48991044	0.489902837	0.006718624	7.67E-06	0	2.57E-06
441	0.489933011	0.489925442	0.006703612	7.63E-06	0	2.55E-06
442	0.489955482	0.489947947	0.006688666	7.60E-06	0	2.54E-06
443	0.489977852	0.489970351	0.006673787	7.56E-06	0	2.53E-06
444	0.490000122	0.489992655	0.006658974	7.53E-06	0	2.52E-06
445	0.490022295	0.49001486	0.006644228	7.49E-06	0	2.51E-06
446	0.490044369	0.490036967	0.006629545	7.46E-06	0	2.50E-06
447	0.490066346	0.490058977	0.006614927	7.43E-06	0	2.49E-06
448	0.490088225	0.490080889	0.006600374	7.39E-06	0	2.47E-06
449	0.490110009	0.490102704	0.006585886	7.36E-06	0	2.46E-06
450	0.490131696	0.490124425	0.00657146	7.33E-06	0	2.45E-06
451	0.49015329	0.49014605	0.006557098	7.30E-06	0	2.44E-06
452	0.490174789	0.490167581	0.006542797	7.26E-06	0	2.43E-06
453	0.490196194	0.490189017	0.006528559	7.23E-06	0	2.42E-06
454	0.490217506	0.49021036	0.006514383	7.20E-06	0	2.41E-06
455	0.490238726	0.490231611	0.00650027	7.17E-06	0	2.40E-06
456	0.490259854	0.49025277	0.006486216	7.14E-06	0	2.39E-06
457	0.49028089	0.490273837	0.006472223	7.11E-06	0	2.38E-06
458	0.490301836	0.490294813	0.006458291	7.07E-06	0	2.37E-06
459	0.490322692	0.490315699	0.006444418	7.04E-06	0	2.36E-06
460	0.490343458	0.490336496	0.006430604	7.01E-06	0	2.35E-06
461	0.490364135	0.490357203	0.006416851	6.98E-06	0	2.34E-06
462	0.490384724	0.490377822	0.006403154	6.95E-06	0	2.33E-06
463	0.490405226	0.490398353	0.006389517	6.92E-06	0	2.32E-06
464	0.490425639	0.490418796	0.006375939	6.89E-06	0	2.31E-06
465	0.490445967	0.490439152	0.006362417	6.86E-06	0	2.30E-06
466	0.490466207	0.490459423	0.006348952	6.83E-06	0	2.29E-06
467	0.490486364	0.490479606	0.006335545	6.80E-06	0	2.28E-06
468	0.490506434	0.490499705	0.006322194	6.77E-06	0	2.27E-06
469	0.49052642	0.490519721	0.006308899	6.75E-06	0	2.26E-06
470	0.490546322	0.490539651	0.00629566	6.72E-06	0	2.25E-06
471	0.490566141	0.490559498	0.006282477	6.69E-06	0	2.24E-06
472	0.490585876	0.490579261	0.006269348	6.66E-06	0	2.23E-06
473	0.49060553	0.490598941	0.006256274	6.63E-06	0	2.22E-06
474	0.490625101	0.490618541	0.006243255	6.60E-06	0	2.21E-06
475	0.490644591	0.490638058	0.00623029	6.58E-06	0	2.20E-06
476	0.490664	0.490657494	0.006217378	6.55E-06	0	2.19E-06
477	0.490683329	0.49067685	0.006204521	6.52E-06	0	2.18E-06
478	0.490702578	0.490696126	0.006191715	6.49E-06	0	2.17E-06
479	0.490721747	0.490715322	0.006178963	6.47E-06	0	2.17E-06
480	0.490740838	0.49073444	0.006166263	6.44E-06	0	2.16E-06
481	0.49075985	0.490753478	0.006153616	6.41E-06	0	2.15E-06
482	0.490778785	0.490772438	0.00614102	6.39E-06	0	2.14E-06
483	0.490797642	0.490791321	0.006128475	6.36E-06	0	2.13E-06
484	0.490816421	0.490810127	0.006115981	6.33E-06	0	2.12E-06
485	0.490835124	0.490828856	0.006103538	6.31E-06	0	2.11E-06
486	0.490853753	0.49084751	0.006091147	6.28E-06	0	2.10E-06
487	0.490872304	0.490866087	0.006078805	6.26E-06	0	2.10E-06
488	0.490890781	0.490884588	0.006066513	6.23E-06	0	2.09E-06
489	0.490909182	0.490903016	0.00605427	6.20E-06	0	2.08E-06
490	0.490927511	0.490921369	0.006042077	6.18E-06	0	2.07E-06
491	0.490945765	0.490939647	0.006029933	6.16E-06	0	2.06E-06
492	0.490963945	0.490957853	0.006017838	6.14E-06	0	2.05E-06
493	0.490982054	0.490975985	0.006005791	6.11E-06	0	2.04E-06
494	0.491000089	0.490994045	0.005993793	6.09E-06	0	2.04E-06
495	0.491018052	0.491012032	0.005981842	6.06E-06	0	2.03E-06
496	0.491035944	0.491029949	0.005969938	6.04E-06	0	2.02E-06
497	0.491053765	0.491047793	0.005958082	6.02E-06	0	2.01E-06
498	0.491071516	0.491065567	0.005946273	5.99E-06	0	2.00E-06
499	0.491089195	0.491083271	0.005934511	5.97E-06	0	2.00E-06
500	0.491106806	0.491100904	0.005922795	5.94E-06	0	1.99E-06
501	0.491124346	0.491118468	0.005911126	5.92E-06	0	1.98E-06
502	0.491141817	0.491135962	0.005899502	5.90E-06	0	1.97E-06
503	0.49115922	0.491153389	0.005887924	5.87E-06	0	1.96E-06
504	0.491176555	0.491170746	0.005876391	5.85E-06	0	1.96E-06
505	0.491193822	0.491188036	0.005864903	5.83E-06	0	1.95E-06
506	0.491211021	0.491205257	0.00585346	5.80E-06	0	1.94E-06
507	0.491228153	0.491222412	0.005842061	5.78E-06	0	1.93E-06
508	0.491245219	0.4912395	0.005830707	5.76E-06	0	1.93E-06
509	0.491262218	0.491256522	0.005819398	5.74E-06	0	1.92E-06
510	0.491279151	0.491273477	0.005808131	5.71E-06	0	1.91E-06
511	0.491296019	0.491290367	0.005796909	5.69E-06	0	1.90E-06
512	0.491312822	0.491307192	0.00578573	5.67E-06	0	1.90E-06
513	0.491329559	0.491323951	0.005774593	5.65E-06	0	1.89E-06
514	0.491346233	0.491340647	0.005763499	5.62E-06	0	1.88E-06
515	0.491362842	0.491357278	0.005752448	5.60E-06	0	1.87E-06
516	0.491379388	0.491373845	0.00574144	5.58E-06	0	1.87E-06
517	0.491395871	0.491390349	0.005730472	5.56E-06	0	1.86E-06
518	0.491412291	0.49140679	0.005719548	5.54E-06	0	1.85E-06
519	0.491428648	0.491423168	0.005708665	5.52E-06	0	1.85E-06
520	0.491444943	0.491439484	0.005697822	5.50E-06	0	1.84E-06
521	0.491461177	0.491455738	0.005687022	5.47E-06	0	1.83E-06
522	0.491477348	0.49147193	0.005676262	5.45E-06	0	1.82E-06
523	0.491493459	0.491488062	0.005665542	5.43E-06	0	1.82E-06
524	0.491509508	0.491504132	0.005654863	5.41E-06	0	1.81E-06
525	0.491525498	0.491520141	0.005644225	5.39E-06	0	1.80E-06
526	0.491541427	0.491536091	0.005633626	5.37E-06	0	1.80E-06
527	0.491557297	0.49155198	0.005623067	5.35E-06	0	1.79E-06
528	0.491573107	0.49156781	0.005612547	5.33E-06	0	1.78E-06
529	0.491588858	0.491583581	0.005602067	5.31E-06	0	1.78E-06
530	0.49160455	0.491599293	0.005591625	5.29E-06	0	1.77E-06
531	0.491620184	0.491614946	0.005581223	5.27E-06	0	1.76E-06
532	0.49163576	0.491630542	0.00557086	5.25E-06	0	1.76E-06
533	0.491651278	0.491646078	0.005560534	5.23E-06	0	1.75E-06
534	0.491666737	0.491661558	0.005550247	5.21E-06	0	1.74E-06
535	0.49168214	0.49167698	0.005539998	5.19E-06	0	1.74E-06
536	0.491697487	0.491692346	0.005529786	5.17E-06	0	1.73E-06
537	0.491712776	0.491707655	0.005519613	5.15E-06	0	1.72E-06
538	0.491728011	0.491722907	0.005509477	5.13E-06	0	1.72E-06
539	0.491743188	0.491738104	0.005499377	5.11E-06	0	1.71E-06
540	0.49175831	0.491753244	0.005489315	5.10E-06	0	1.71E-06
541	0.491773377	0.49176833	0.005479289	5.08E-06	0	1.70E-06
542	0.491788389	0.49178336	0.0054693	5.06E-06	0	1.69E-06
543	0.491803346	0.491798336	0.005459347	5.04E-06	0	1.69E-06
544	0.491818249	0.491813257	0.005449431	5.02E-06	0	1.68E-06
545	0.491833098	0.491828124	0.005439551	5.00E-06	0	1.67E-06
546	0.491847892	0.491842937	0.005429706	4.98E-06	0	1.67E-06
547	0.491862634	0.491857696	0.005419897	4.97E-06	0	1.66E-06
548	0.491877322	0.491872402	0.005410123	4.95E-06	0	1.66E-06
549	0.491891957	0.491887055	0.005400385	4.93E-06	0	1.65E-06
550	0.49190654	0.491901655	0.005390681	4.91E-06	0	1.64E-06
551	0.49192107	0.491916203	0.005381012	4.89E-06	0	1.64E-06
552	0.491935548	0.491930699	0.005371378	4.88E-06	0	1.63E-06
553	0.491949974	0.491945142	0.005361778	4.86E-06	0	1.63E-06
554	0.491964349	0.491959534	0.005352213	4.84E-06	0	1.62E-06
555	0.491978673	0.491973876	0.005342681	4.82E-06	0	1.61E-06
556	0.491992945	0.491988165	0.005333183	4.81E-06	0	1.61E-06
557	0.492007167	0.492002404	0.00532372	4.79E-06	0	1.60E-06
558	0.492021338	0.492016592	0.005314289	4.77E-06	0	1.60E-06
559	0.49203546	0.49203073	0.005304892	4.75E-06	0	1.59E-06
560	0.492049532	0.492044819	0.005295528	4.74E-06	0	1.59E-06
561	0.492063553	0.492058857	0.005286197	4.72E-06	0	1.58E-06
562	0.492077525	0.492072846	0.005276899	4.70E-06	0	1.57E-06
563	0.492091449	0.492086785	0.005267635	4.69E-06	0	1.57E-06
564	0.492105323	0.492100677	0.005258402	4.67E-06	0	1.56E-06
565	0.492119149	0.492114519	0.005249201	4.65E-06	0	1.56E-06
566	0.492132926	0.492128312	0.005240032	4.64E-06	0	1.55E-06
567	0.492146656	0.492142058	0.005230896	4.62E-06	0	1.55E-06
568	0.492160337	0.492155756	0.005221791	4.60E-06	0	1.54E-06
569	0.492173971	0.492169406	0.005212719	4.59E-06	0	1.54E-06
570	0.492187558	0.492183009	0.005203677	4.57E-06	0	1.53E-06
571	0.492201098	0.492196564	0.005194666	4.56E-06	0	1.53E-06
572	0.49221459	0.492210072	0.005185688	4.54E-06	0	1.52E-06
573	0.492228037	0.492223534	0.00517674	4.52E-06	0	1.51E-06
574	0.492241437	0.492236949	0.005167822	4.51E-06	0	1.51E-06
575	0.49225479	0.492250318	0.005158935	4.49E-06	0	1.50E-06
576	0.492268098	0.492263641	0.00515008	4.48E-06	0	1.50E-06
577	0.49228136	0.492276918	0.005141254	4.46E-06	0	1.49E-06
578	0.492294577	0.492290151	0.005132458	4.45E-06	0	1.49E-06
579	0.492307748	0.492303337	0.005123693	4.43E-06	0	1.48E-06
580	0.492320875	0.492316479	0.005114957	4.42E-06	0	1.48E-06
581	0.492333956	0.492329575	0.005106252	4.40E-06	0	1.47E-06
582	0.492346994	0.492342628	0.005097575	4.40E-06	0	1.47E-06
583	0.492359986	0.492355636	0.005088928	4.38E-06	0	1.46E-06
584	0.492372935	0.4923686	0.005080311	4.37E-06	0	1.46E-06
585	0.492385841	0.492381519	0.005071722	4.35E-06	0	1.45E-06
586	0.492398702	0.492394395	0.005063163	4.34E-06	0	1.45E-06
587	0.49241152	0.492407228	0.005054632	4.32E-06	0	1.44E-06
588	0.492424296	0.492420018	0.005046131	4.31E-06	0	1.44E-06
589	0.492437027	0.492432765	0.005037657	4.29E-06	0	1.43E-06
590	0.492449717	0.492445468	0.005029212	4.28E-06	0	1.43E-06
591	0.492462364	0.492458129	0.005020796	4.26E-06	0	1.42E-06
592	0.492474968	0.492470748	0.005012407	4.25E-06	0	1.42E-06
593	0.492487531	0.492483325	0.005004046	4.23E-06	0	1.41E-06
594	0.492500052	0.492495859	0.004995714	4.22E-06	0	1.41E-06
595	0.49251253	0.492508352	0.004987409	4.21E-06	0	1.41E-06
596	0.492524968	0.492520804	0.004979131	4.19E-06	0	1.40E-06
597	0.492537365	0.492533214	0.004970881	4.18E-06	0	1.40E-06
598	0.492549719	0.492545583	0.004962659	4.16E-06	0	1.39E-06
599	0.492562034	0.49255791	0.004954463	4.15E-06	0	1.39E-06
600	0.492574307	0.492570198	0.004946294	4.14E-06	0	1.38E-06
601	0.492586541	0.492582445	0.004938153	4.12E-06	0	1.38E-06
602	0.492598733	0.492594651	0.004930038	4.11E-06	0	1.37E-06
603	0.492610887	0.492606818	0.004921949	4.09E-06	0	1.37E-06
604	0.492623	0.492618944	0.004913887	4.08E-06	0	1.36E-06
605	0.492635073	0.492631031	0.004905852	4.07E-06	0	1.36E-06
606	0.492647107	0.492643078	0.004897843	4.05E-06	0	1.35E-06
607	0.492659102	0.492655086	0.00488986	4.04E-06	0	1.35E-06
608	0.492671058	0.492667055	0.004881903	4.03E-06	0	1.35E-06
609	0.492682975	0.492678985	0.004873972	4.01E-06	0	1.34E-06
610	0.492694852	0.492690876	0.004866067	4.00E-06	0	1.34E-06
611	0.492706692	0.492702729	0.004858186	3.99E-06	0	1.33E-06
612	0.492718494	0.492714543	0.004850332	3.98E-06	0	1.33E-06
613	0.492730257	0.492726319	0.004842503	3.96E-06	0	1.32E-06
614	0.492741983	0.492738057	0.004834699	3.95E-06	0	1.32E-06
615	0.49275367	0.492749757	0.004826921	3.94E-06	0	1.32E-06
616	0.49276532	0.492761419	0.004819167	3.92E-06	0	1.31E-06
617	0.492776932	0.492773044	0.004811438	3.91E-06	0	1.31E-06
618	0.492788507	0.492784632	0.004803733	3.90E-06	0	1.30E-06
619	0.492800045	0.492796183	0.004796054	3.89E-06	0	1.30E-06
620	0.492811547	0.492807697	0.004788399	3.87E-06	0	1.29E-06
621	0.492823011	0.492819173	0.004780769	3.86E-06	0	1.29E-06
622	0.49283444	0.492830614	0.004773163	3.85E-06	0	1.29E-06
623	0.492845831	0.492842019	0.00476558	3.84E-06	0	1.28E-06
624	0.492857188	0.492853386	0.004758022	3.82E-06	0	1.28E-06
625	0.492868507	0.492864718	0.004750488	3.81E-06	0	1.27E-06
626	0.492879791	0.492876014	0.004742978	3.80E-06	0	1.27E-06
627	0.492891039	0.492887274	0.004735491	3.79E-06	0	1.27E-06
628	0.492902252	0.492898498	0.004728028	3.78E-06	0	1.26E-06
629	0.49291343	0.492909687	0.004720589	3.76E-06	0	1.26E-06
630	0.492924572	0.492920842	0.004713173	3.75E-06	0	1.25E-06
631	0.492935679	0.49293196	0.004705779	3.74E-06	0	1.25E-06
632	0.492946752	0.492943045	0.00469841	3.73E-06	0	1.25E-06
633	0.492957789	0.492954095	0.004691063	3.72E-06	0	1.24E-06
634	0.492968793	0.492965109	0.004683739	3.70E-06	0	1.24E-06
635	0.492979761	0.49297609	0.004676439	3.69E-06	0	1.23E-06
636	0.492990696	0.492987037	0.00466916	3.68E-06	0	1.23E-06
637	0.493001597	0.492997948	0.004661905	3.67E-06	0	1.23E-06
638	0.493012464	0.493008826	0.004654672	3.66E-06	0	1.22E-06
639	0.493023297	0.493019672	0.004647461	3.65E-06	0	1.22E-06
640	0.493034097	0.493030483	0.004640272	3.64E-06	0	1.22E-06
641	0.493044863	0.493041259	0.004633107	3.62E-06	0	1.21E-06
642	0.493055597	0.493052004	0.004625962	3.61E-06	0	1.21E-06
643	0.493066297	0.493062715	0.00461884	3.60E-06	0	1.20E-06
644	0.493076964	0.493073393	0.00461174	3.59E-06	0	1.20E-06
645	0.493087598	0.493084038	0.004604662	3.58E-06	0	1.20E-06
646	0.493098199	0.493094651	0.004597605	3.57E-06	0	1.19E-06
647	0.493108768	0.493105231	0.00459057	3.56E-06	0	1.19E-06
648	0.493119305	0.493115779	0.004583557	3.55E-06	0	1.19E-06
649	0.49312981	0.493126295	0.004576565	3.53E-06	0	1.18E-06
650	0.493140283	0.493136778	0.004569593	3.52E-06	0	1.18E-06
651	0.493150724	0.493147229	0.004562644	3.51E-06	0	1.17E-06
652	0.493161133	0.493157649	0.004555715	3.50E-06	0	1.17E-06
653	0.493171511	0.493168038	0.004548807	3.49E-06	0	1.17E-06
654	0.493181857	0.493178394	0.004541921	3.48E-06	0	1.16E-06
655	0.493192172	0.493188719	0.004535055	3.47E-06	0	1.16E-06
656	0.493202455	0.493199014	0.004528211	3.46E-06	0	1.16E-06
657	0.493212708	0.493209276	0.004521386	3.45E-06	0	1.15E-06
658	0.493222929	0.493219509	0.004514582	3.44E-06	0	1.15E-06
659	0.49323312	0.493229709	0.004507798	3.43E-06	0	1.15E-06
660	0.493243281	0.49323988	0.004501035	3.42E-06	0	1.14E-06
661	0.493253411	0.49325002	0.004494293	3.41E-06	0	1.14E-06
662	0.493263511	0.49326013	0.00448757	3.40E-06	0	1.14E-06
663	0.493273579	0.49327021	0.004480867	3.39E-06	0	1.13E-06
664	0.493283619	0.493280259	0.004474184	3.38E-06	0	1.13E-06
665	0.493293629	0.493290278	0.004467522	3.37E-06	0	1.13E-06
666	0.493303608	0.493300268	0.004460879	3.36E-06	0	1.12E-06
667	0.493313558	0.493310228	0.004454255	3.35E-06	0	1.12E-06
668	0.493323478	0.493320158	0.004447652	3.34E-06	0	1.12E-06
669	0.493333369	0.493330059	0.004441068	3.33E-06	0	1.11E-06
670	0.493343231	0.493339931	0.004434504	3.32E-06	0	1.11E-06
671	0.493353064	0.493349773	0.004427959	3.31E-06	0	1.11E-06
672	0.493362868	0.493359587	0.004421433	3.30E-06	0	1.10E-06
673	0.493372642	0.493369371	0.004414926	3.29E-06	0	1.10E-06
674	0.493382388	0.493379127	0.004408438	3.28E-06	0	1.10E-06
675	0.493392105	0.493388854	0.004401971	3.27E-06	0	1.09E-06
676	0.493401795	0.493398552	0.004395521	3.26E-06	0	1.09E-06
677	0.493411455	0.493408222	0.00438909	3.25E-06	0	1.09E-06
678	0.493421087	0.493417864	0.004382678	3.24E-06	0	1.08E-06
679	0.493430692	0.493427478	0.004376285	3.23E-06	0	1.08E-06
680	0.493440268	0.493437063	0.004369911	3.22E-06	0	1.08E-06
681	0.493449816	0.493446621	0.004363554	3.21E-06	0	1.07E-06
682	0.493459337	0.493456151	0.004357217	3.20E-06	0	1.07E-06
683	0.49346883	0.493465652	0.004350898	3.19E-06	0	1.07E-06
684	0.493478294	0.493475128	0.004344597	3.18E-06	0	1.06E-06
685	0.493487732	0.493484574	0.004338314	3.17E-06	0	1.06E-06
686	0.493497143	0.493493994	0.004332049	3.16E-06	0	1.06E-06
687	0.493506527	0.493503387	0.004325804	3.15E-06	0	1.05E-06
688	0.493515883	0.493512752	0.004319575	3.15E-06	0	1.05E-06
689	0.493525213	0.493522091	0.004313365	3.14E-06	0	1.05E-06
690	0.493534515	0.493531403	0.004307171	3.13E-06	0	1.05E-06
691	0.493543792	0.493540688	0.004300997	3.12E-06	0	1.04E-06
692	0.493553042	0.493549947	0.004294839	3.11E-06	0	1.04E-06
693	0.493562264	0.493559178	0.0042887	3.10E-06	0	1.04E-06
694	0.493571461	0.493568384	0.004282578	3.09E-06	0	1.03E-06
695	0.493580632	0.493577563	0.004276473	3.08E-06	0	1.03E-06
696	0.493589776	0.493586716	0.004270386	3.07E-06	0	1.03E-06
697	0.493598894	0.493595843	0.004264316	3.06E-06	0	1.02E-06
698	0.493607987	0.493604944	0.004258263	3.06E-06	0	1.02E-06
699	0.493617053	0.493614019	0.004252227	3.05E-06	0	1.02E-06
700	0.493626094	0.493623069	0.00424621	3.04E-06	0	1.02E-06
701	0.493635109	0.493632093	0.004240208	3.03E-06	0	1.01E-06
702	0.493644099	0.493641091	0.004234223	3.02E-06	0	1.01E-06
703	0.493653064	0.493650064	0.004228255	3.01E-06	0	1.01E-06
704	0.493662003	0.493659012	0.004222304	3.00E-06	0	1.00E-06
705	0.493670917	0.493667934	0.004216371	3.00E-06	0	1.00E-06
706	0.493679806	0.493676832	0.004210453	2.99E-06	0	9.99E-07
707	0.49368867	0.493685704	0.004204552	2.98E-06	0	9.96E-07
708	0.49369751	0.493694552	0.004198667	2.97E-06	0	9.93E-07
709	0.493706324	0.493703375	0.004192799	2.96E-06	0	9.90E-07
710	0.493715114	0.493712174	0.004186948	2.95E-06	0	9.88E-07
711	0.493723879	0.493720946	0.004181113	2.94E-06	0	9.85E-07
712	0.49373262	0.493729696	0.004175293	2.94E-06	0	9.82E-07
713	0.493741338	0.493738421	0.004169491	2.93E-06	0	9.79E-07
714	0.493750029	0.493747122	0.004163704	2.92E-06	0	9.77E-07
715	0.493758698	0.493755798	0.004157933	2.91E-06	0	9.74E-07
716	0.493767342	0.493764451	0.004152178	2.90E-06	0	9.71E-07
717	0.493775963	0.493773079	0.00414644	2.90E-06	0	9.69E-07
718	0.49378456	0.493781683	0.004140717	2.89E-06	0	9.66E-07
719	0.493793132	0.493790265	0.004135009	2.88E-06	0	9.63E-07
720	0.493801682	0.493798822	0.004129318	2.87E-06	0	9.61E-07
721	0.493810208	0.493807355	0.004123642	2.86E-06	0	9.58E-07
722	0.49381871	0.493815866	0.004117982	2.86E-06	0	9.55E-07
723	0.493827189	0.493824352	0.004112338	2.85E-06	0	9.53E-07
724	0.493835645	0.493832816	0.004106708	2.84E-06	0	9.50E-07
725	0.493844078	0.493841257	0.004101094	2.83E-06	0	9.47E-07
726	0.493852488	0.493849674	0.004095495	2.82E-06	0	9.45E-07
727	0.493860874	0.493858068	0.004089912	2.82E-06	0	9.42E-07
728	0.493869238	0.49386644	0.004084344	2.81E-06	0	9.40E-07
729	0.493877579	0.493874788	0.004078792	2.80E-06	0	9.37E-07
730	0.493885898	0.493883114	0.004073253	2.79E-06	0	9.34E-07
731	0.493894193	0.493891418	0.00406773	2.79E-06	0	9.32E-07
732	0.493902467	0.493899699	0.004062223	2.78E-06	0	9.29E-07
733	0.493910717	0.493907957	0.00405673	2.77E-06	0	9.27E-07
734	0.493918946	0.493916193	0.004051251	2.76E-06	0	9.24E-07
735	0.493927153	0.493924407	0.004045788	2.76E-06	0	9.22E-07
736	0.493935338	0.493932599	0.00404034	2.75E-06	0	9.19E-07
737	0.493943499	0.493940769	0.004034905	2.74E-06	0	9.17E-07
738	0.49395164	0.493948916	0.004029485	2.73E-06	0	9.14E-07
739	0.493959758	0.493957043	0.00402408	2.73E-06	0	9.12E-07
740	0.493967855	0.493965147	0.00401869	2.72E-06	0	9.09E-07
741	0.49397593	0.493973229	0.004013314	2.71E-06	0	9.07E-07
742	0.493983983	0.49398129	0.004007953	2.70E-06	0	9.05E-07
743	0.493992016	0.493989329	0.004002606	2.70E-06	0	9.02E-07
744	0.494000026	0.493997347	0.003997272	2.69E-06	0	9.00E-07
745	0.494008016	0.494005343	0.003991954	2.68E-06	0	8.97E-07
746	0.494015983	0.494013318	0.003986649	2.67E-06	0	8.95E-07
747	0.494023931	0.494021272	0.003981358	2.67E-06	0	8.92E-07
748	0.494031856	0.494029205	0.003976081	2.66E-06	0	8.90E-07
749	0.494039761	0.494037116	0.003970818	2.65E-06	0	8.88E-07
750	0.494047645	0.494045007	0.00396557	2.65E-06	0	8.85E-07
751	0.494055508	0.494052878	0.003960335	2.64E-06	0	8.83E-07
752	0.49406335	0.494060727	0.003955114	2.63E-06	0	8.81E-07
753	0.494071171	0.494068556	0.003949906	2.62E-06	0	8.78E-07
754	0.494078973	0.494076363	0.003944713	2.62E-06	0	8.76E-07
755	0.494086753	0.494084151	0.003939533	2.61E-06	0	8.74E-07
756	0.494094513	0.494091917	0.003934366	2.60E-06	0	8.71E-07
757	0.494102253	0.494099664	0.003929213	2.60E-06	0	8.69E-07
758	0.494109972	0.494107391	0.003924074	2.59E-06	0	8.67E-07
759	0.494117671	0.494115097	0.003918948	2.58E-06	0	8.65E-07
760	0.494125351	0.494122783	0.003913835	2.58E-06	0	8.62E-07
761	0.49413301	0.494130448	0.003908736	2.57E-06	0	8.60E-07
762	0.494140649	0.494138094	0.00390365	2.56E-06	0	8.58E-07
763	0.494148269	0.494145721	0.003898577	2.56E-06	0	8.56E-07
764	0.494155869	0.494153327	0.003893517	2.55E-06	0	8.53E-07
765	0.494163449	0.494160913	0.003888471	2.54E-06	0	8.51E-07
766	0.494171009	0.494168479	0.003883438	2.54E-06	0	8.49E-07
767	0.49417855	0.494176027	0.003878417	2.53E-06	0	8.47E-07
768	0.494186071	0.494183555	0.00387341	2.52E-06	0	8.44E-07
769	0.494193572	0.494191063	0.003868415	2.52E-06	0	8.42E-07
770	0.494201054	0.494198552	0.003863433	2.51E-06	0	8.40E-07
771	0.494208518	0.494206022	0.003858464	2.50E-06	0	8.38E-07
772	0.494215962	0.494213472	0.003853509	2.50E-06	0	8.36E-07
773	0.494223387	0.494220903	0.003848565	2.49E-06	0	8.34E-07
774	0.494230792	0.494228316	0.003843634	2.48E-06	0	8.31E-07
775	0.494238179	0.494235709	0.003838716	2.48E-06	0	8.29E-07
776	0.494245548	0.494243084	0.00383381	2.47E-06	0	8.27E-07
777	0.494252896	0.494250438	0.003828917	2.46E-06	0	8.25E-07
778	0.494260227	0.494257775	0.003824037	2.46E-06	0	8.23E-07
779	0.494267539	0.494265094	0.003819169	2.45E-06	0	8.21E-07
780	0.494274832	0.494272392	0.003814313	2.45E-06	0	8.19E-07
781	0.494282107	0.494279674	0.00380947	2.44E-06	0	8.17E-07
782	0.494289363	0.494286936	0.003804638	2.43E-06	0	8.15E-07
783	0.494296601	0.49429418	0.00379982	2.43E-06	0	8.12E-07
784	0.49430382	0.494301405	0.003795013	2.42E-06	0	8.10E-07
785	0.494311021	0.494308613	0.003790218	2.41E-06	0	8.08E-07
786	0.494318204	0.494315802	0.003785436	2.41E-06	0	8.06E-07
787	0.494325369	0.494322973	0.003780665	2.40E-06	0	8.04E-07
788	0.494332516	0.494330126	0.003775907	2.40E-06	0	8.02E-07
789	0.494339644	0.494337261	0.00377116	2.39E-06	0	8.00E-07
790	0.494346756	0.494344377	0.003766426	2.38E-06	0	7.98E-07
791	0.494353848	0.494351477	0.003761704	2.38E-06	0	7.96E-07
792	0.494360924	0.494358558	0.003756992	2.37E-06	0	7.94E-07
793	0.494367981	0.494365621	0.003752293	2.37E-06	0	7.92E-07
794	0.494375022	0.494372667	0.003747606	2.36E-06	0	7.90E-07
795	0.494382044	0.494379695	0.00374293	2.35E-06	0	7.88E-07
796	0.494389049	0.494386707	0.003738266	2.35E-06	0	7.86E-07
797	0.494396037	0.494393699	0.003733614	2.34E-06	0	7.84E-07
798	0.494403006	0.494400675	0.003728974	2.34E-06	0	7.82E-07
799	0.494409959	0.494407634	0.003724344	2.33E-06	0	7.80E-07
800	0.494416895	0.494414576	0.003719726	2.32E-06	0	7.78E-07
801	0.494423813	0.494421499	0.00371512	2.32E-06	0	7.76E-07
802	0.494430715	0.494428406	0.003710524	2.31E-06	0	7.74E-07
803	0.494437599	0.494435296	0.003705941	2.31E-06	0	7.73E-07
804	0.494444465	0.494442168	0.003701369	2.30E-06	0	7.71E-07
805	0.494451315	0.494449024	0.003696808	2.30E-06	0	7.69E-07
806	0.494458149	0.494455864	0.003692258	2.29E-06	0	7.67E-07
807	0.494464966	0.494462685	0.003687719	2.28E-06	0	7.65E-07
808	0.494471765	0.494469491	0.003683192	2.28E-06	0	7.63E-07
809	0.494478548	0.49447628	0.003678676	2.27E-06	0	7.61E-07
810	0.494485315	0.494483052	0.00367417	2.27E-06	0	7.59E-07
811	0.494492064	0.494489807	0.003669676	2.26E-06	0	7.57E-07
812	0.494498798	0.494496546	0.003665193	2.26E-06	0	7.56E-07
813	0.494505515	0.494503268	0.00366072	2.25E-06	0	7.54E-07
814	0.494512216	0.494509975	0.003656259	2.25E-06	0	7.52E-07
815	0.494518899	0.494516664	0.003651809	2.24E-06	0	7.50E-07
816	0.494525567	0.494523338	0.003647368	2.23E-06	0	7.48E-07
817	0.49453222	0.494529995	0.00364294	2.23E-06	0	7.46E-07
818	0.494538855	0.494536635	0.003638522	2.22E-06	0	7.45E-07
819	0.494545475	0.49454326	0.003634114	2.22E-06	0	7.43E-07
820	0.494552078	0.494549869	0.003629717	2.21E-06	0	7.41E-07
821	0.494558665	0.494556462	0.003625331	2.21E-06	0	7.39E-07
822	0.494565237	0.494563039	0.003620955	2.20E-06	0	7.37E-07
823	0.494571793	0.494569601	0.00361659	2.20E-06	0	7.36E-07
824	0.494578332	0.494576145	0.003612235	2.19E-06	0	7.34E-07
825	0.494584857	0.494582675	0.003607891	2.19E-06	0	7.32E-07
826	0.494591365	0.494589189	0.003603558	2.18E-06	0	7.30E-07
827	0.494597859	0.494595687	0.003599234	2.18E-06	0	7.28E-07
828	0.494604336	0.494602169	0.003594922	2.17E-06	0	7.27E-07
829	0.494610797	0.494608636	0.003590618	2.16E-06	0	7.25E-07
830	0.494617244	0.494615088	0.003586327	2.16E-06	0	7.23E-07
831	0.494623675	0.494621525	0.003582044	2.15E-06	0	7.21E-07
832	0.494630091	0.494627945	0.003577773	2.15E-06	0	7.20E-07
833	0.494636491	0.49463435	0.003573511	2.14E-06	0	7.18E-07
834	0.494642876	0.494640741	0.00356926	2.14E-06	0	7.16E-07
835	0.494649246	0.494647116	0.003565018	2.13E-06	0	7.15E-07
836	0.494655601	0.494653476	0.003560786	2.13E-06	0	7.13E-07
837	0.49466194	0.494659821	0.003556565	2.12E-06	0	7.11E-07
838	0.494668265	0.49466615	0.003552354	2.12E-06	0	7.09E-07
839	0.494674574	0.494672464	0.003548152	2.11E-06	0	7.08E-07
840	0.494680869	0.494678764	0.003543961	2.11E-06	0	7.06E-07
841	0.494687149	0.49468505	0.00353978	2.11E-06	0	7.04E-07
842	0.494693414	0.494691319	0.003535608	2.11E-06	0	7.03E-07
843	0.494699665	0.494697575	0.003531446	2.10E-06	0	7.01E-07
844	0.4947059	0.494703815	0.003527294	2.10E-06	0	6.99E-07
845	0.494712121	0.494710041	0.003523151	2.09E-06	0	6.98E-07
846	0.494718327	0.494716253	0.003519019	2.09E-06	0	6.96E-07
847	0.49472452	0.494722449	0.003514896	2.08E-06	0	6.94E-07
848	0.494730697	0.494728632	0.003510783	2.08E-06	0	6.93E-07
849	0.49473686	0.494734799	0.003506679	2.07E-06	0	6.91E-07
850	0.494743009	0.494740953	0.003502585	2.07E-06	0	6.90E-07
851	0.494749143	0.494747092	0.0034985	2.06E-06	0	6.88E-07
852	0.494755262	0.494753216	0.003494425	2.06E-06	0	6.86E-07
853	0.494761368	0.494759326	0.003490359	2.05E-06	0	6.85E-07
854	0.494767459	0.494765423	0.003486303	2.05E-06	0	6.83E-07
855	0.494773537	0.494771505	0.003482257	2.04E-06	0	6.82E-07
856	0.4947796	0.494777573	0.00347822	2.04E-06	0	6.80E-07
857	0.494785649	0.494783626	0.003474192	2.04E-06	0	6.78E-07
858	0.494791683	0.494789666	0.003470173	2.03E-06	0	6.77E-07
859	0.494797705	0.494795692	0.003466164	2.03E-06	0	6.75E-07
860	0.494803712	0.494801704	0.003462163	2.02E-06	0	6.74E-07
861	0.494809705	0.494807701	0.003458173	2.02E-06	0	6.72E-07
862	0.494815685	0.494813686	0.003454191	2.01E-06	0	6.71E-07
863	0.494821651	0.494819656	0.003450219	2.01E-06	0	6.69E-07
864	0.494827603	0.494825613	0.003446255	2.00E-06	0	6.67E-07
865	0.494833541	0.494831555	0.003442301	2.00E-06	0	6.66E-07
866	0.494839467	0.494837485	0.003438355	1.99E-06	0	6.64E-07
867	0.494845377	0.494843401	0.003434419	1.99E-06	0	6.63E-07
868	0.494851276	0.494849303	0.003430492	1.98E-06	0	6.61E-07
869	0.494857159	0.494855192	0.003426573	1.98E-06	0	6.60E-07
870	0.49486303	0.494861068	0.003422664	1.97E-06	0	6.58E-07
871	0.494868888	0.494866929	0.003418764	1.97E-06	0	6.57E-07
872	0.494874732	0.494872777	0.003414873	1.97E-06	0	6.55E-07
873	0.494880562	0.494878613	0.00341099	1.96E-06	0	6.54E-07
874	0.49488638	0.494884434	0.003407116	1.96E-06	0	6.52E-07
875	0.494892184	0.494890243	0.003403251	1.95E-06	0	6.51E-07
876	0.494897975	0.494896039	0.003399395	1.95E-06	0	6.49E-07
877	0.494903753	0.494901821	0.003395547	1.94E-06	0	6.48E-07
878	0.494909518	0.494907591	0.003391708	1.94E-06	0	6.46E-07
879	0.49491527	0.494913347	0.003387878	1.93E-06	0	6.45E-07
880	0.494921009	0.494919091	0.003384057	1.93E-06	0	6.43E-07
881	0.494926735	0.494924821	0.003380243	1.93E-06	0	6.42E-07
882	0.494932448	0.494930539	0.00337644	1.92E-06	0	6.41E-07
883	0.494938149	0.494936243	0.003372644	1.92E-06	0	6.39E-07
884	0.494943836	0.494941934	0.003368857	1.91E-06	0	6.38E-07
885	0.494949511	0.494947613	0.003365078	1.91E-06	0	6.36E-07
886	0.494955173	0.49495328	0.003361307	1.90E-06	0	6.35E-07
887	0.494960821	0.494958933	0.003357546	1.90E-06	0	6.33E-07
888	0.494966459	0.494964574	0.003353792	1.90E-06	0	6.32E-07
889	0.494972082	0.494970203	0.003350046	1.89E-06	0	6.31E-07
890	0.494977694	0.494975818	0.00334631	1.89E-06	0	6.29E-07
891	0.494983293	0.494981421	0.003342582	1.88E-06	0	6.28E-07
892	0.49498888	0.494987012	0.003338861	1.88E-06	0	6.26E-07
893	0.494994453	0.49499259	0.00333515	1.87E-06	0	6.25E-07
894	0.495000015	0.494998156	0.003331446	1.87E-06	0	6.24E-07
895	0.495005565	0.495003709	0.003327751	1.87E-06	0	6.22E-07
896	0.495011101	0.49500925	0.003324063	1.86E-06	0	6.21E-07
897	0.495016626	0.49501478	0.003320385	1.86E-06	0	6.19E-07
898	0.495022139	0.495020296	0.003316714	1.85E-06	0	6.18E-07
899	0.495027639	0.4950258	0.003313051	1.85E-06	0	6.17E-07
900	0.495033128	0.495031292	0.003309396	1.85E-06	0	6.15E-07
901	0.495038604	0.495036773	0.00330575	1.84E-06	0	6.14E-07
902	0.495044068	0.495042241	0.003302111	1.84E-06	0	6.13E-07
903	0.49504952	0.495047697	0.003298481	1.83E-06	0	6.11E-07
904	0.49505496	0.495053141	0.003294858	1.83E-06	0	6.10E-07
905	0.495060388	0.495058573	0.003291244	1.83E-06	0	6.08E-07
906	0.495065804	0.495063994	0.003287636	1.82E-06	0	6.07E-07
907	0.495071209	0.495069402	0.003284037	1.82E-06	0	6.06E-07
908	0.495076601	0.495074798	0.003280446	1.81E-06	0	6.04E-07
909	0.495081982	0.495080183	0.003276864	1.81E-06	0	6.03E-07
910	0.495087351	0.495085556	0.003273288	1.81E-06	0	6.02E-07
911	0.495092708	0.495090917	0.00326972	1.80E-06	0	6.00E-07
912	0.495098053	0.495096266	0.003266161	1.80E-06	0	5.99E-07
913	0.495103388	0.495101604	0.003262609	1.79E-06	0	5.98E-07
914	0.49510871	0.495106931	0.003259065	1.79E-06	0	5.97E-07
915	0.495114021	0.495112246	0.003255528	1.79E-06	0	5.95E-07
916	0.49511932	0.495117548	0.003251998	1.78E-06	0	5.94E-07
917	0.495124608	0.49512284	0.003248478	1.78E-06	0	5.93E-07
918	0.495129885	0.49512812	0.003244964	1.77E-06	0	5.91E-07
919	0.495135149	0.495133389	0.003241458	1.77E-06	0	5.90E-07
920	0.495140402	0.495138647	0.003237959	1.77E-06	0	5.89E-07
921	0.495145645	0.495143893	0.003234468	1.76E-06	0	5.88E-07
922	0.495150876	0.495149127	0.003230984	1.76E-06	0	5.86E-07
923	0.495156095	0.495154351	0.003227508	1.76E-06	0	5.85E-07
924	0.495161304	0.495159563	0.00322404	1.75E-06	0	5.84E-07
925	0.495166502	0.495164763	0.003220579	1.75E-06	0	5.82E-07
926	0.495171688	0.495169953	0.003217125	1.74E-06	0	5.81E-07
927	0.495176862	0.495175133	0.003213679	1.74E-06	0	5.80E-07
928	0.495182027	0.4951803	0.003210241	1.74E-06	0	5.79E-07
929	0.49518718	0.495185456	0.003206809	1.73E-06	0	5.77E-07
930	0.495192321	0.495190603	0.003203385	1.73E-06	0	5.76E-07
931	0.495197452	0.495195737	0.003199968	1.73E-06	0	5.75E-07
932	0.495202572	0.49520086	0.003196558	1.72E-06	0	5.74E-07
933	0.495207681	0.495205973	0.003193156	1.72E-06	0	5.73E-07
934	0.495212779	0.495211075	0.00318976	1.71E-06	0	5.71E-07
935	0.495217867	0.495216167	0.003186373	1.71E-06	0	5.70E-07
936	0.495222943	0.495221247	0.003182992	1.71E-06	0	5.69E-07
937	0.495228009	0.495226315	0.003179619	1.70E-06	0	5.68E-07
938	0.495233064	0.495231374	0.003176252	1.70E-06	0	5.66E-07
939	0.495238108	0.495236422	0.003172893	1.70E-06	0	5.65E-07
940	0.495243143	0.49524146	0.00316954	1.69E-06	0	5.64E-07
941	0.495248165	0.495246486	0.003166196	1.69E-06	0	5.63E-07
942	0.495253177	0.495251502	0.003162858	1.69E-06	0	5.62E-07
943	0.49525818	0.495256507	0.003159527	1.68E-06	0	5.60E-07
944	0.49526317	0.495261502	0.003156203	1.68E-06	0	5.59E-07
945	0.495268152	0.495266486	0.003152886	1.67E-06	0	5.58E-07
946	0.495273122	0.49527146	0.003149576	1.67E-06	0	5.57E-07
947	0.495278082	0.495276424	0.003146273	1.67E-06	0	5.56E-07
948	0.495283032	0.495281377	0.003142977	1.66E-06	0	5.55E-07
949	0.49528797	0.49528632	0.003139687	1.66E-06	0	5.53E-07
950	0.4952929	0.495291252	0.003136404	1.66E-06	0	5.52E-07
951	0.495297819	0.495296174	0.003133129	1.65E-06	0	5.51E-07
952	0.495302727	0.495301085	0.003129861	1.65E-06	0	5.50E-07
953	0.495307625	0.495305988	0.003126598	1.65E-06	0	5.49E-07
954	0.495312513	0.495310879	0.003123343	1.64E-06	0	5.48E-07
955	0.49531739	0.49531576	0.003120095	1.64E-06	0	5.47E-07
956	0.495322258	0.495320631	0.003116853	1.64E-06	0	5.45E-07
957	0.495327115	0.495325491	0.003113618	1.63E-06	0	5.44E-07
958	0.495331963	0.495330343	0.00311039	1.63E-06	0	5.43E-07
959	0.4953368	0.495335183	0.003107169	1.63E-06	0	5.42E-07
960	0.495341628	0.495340014	0.003103954	1.62E-06	0	5.41E-07
961	0.495346445	0.495344835	0.003100746	1.62E-06	0	5.40E-07
962	0.495351252	0.495349645	0.003097544	1.62E-06	0	5.39E-07
963	0.495356049	0.495354446	0.003094349	1.61E-06	0	5.37E-07
964	0.495360837	0.495359236	0.003091161	1.61E-06	0	5.36E-07
965	0.495365615	0.495364018	0.00308798	1.61E-06	0	5.35E-07
966	0.495370382	0.495368789	0.003084804	1.60E-06	0	5.34E-07
967	0.495375141	0.49537355	0.003081635	1.60E-06	0	5.33E-07
968	0.495379889	0.495378302	0.003078473	1.60E-06	0	5.32E-07
969	0.495384627	0.495383043	0.003075317	1.59E-06	0	5.31E-07
970	0.495389356	0.495387776	0.003072168	1.59E-06	0	5.30E-07
971	0.495394075	0.495392498	0.003069026	1.59E-06	0	5.29E-07
972	0.495398785	0.495397211	0.003065889	1.58E-06	0	5.28E-07
973	0.495403485	0.495401914	0.003062759	1.58E-06	0	5.27E-07
974	0.495408175	0.495406608	0.003059635	1.58E-06	0	5.25E-07
975	0.495412856	0.495411291	0.003056518	1.57E-06	0	5.24E-07
976	0.495417527	0.495415966	0.003053407	1.57E-06	0	5.23E-07
977	0.495422189	0.495420631	0.003050302	1.57E-06	0	5.22E-07
978	0.495426841	0.495425286	0.003047204	1.56E-06	0	5.21E-07
979	0.495431483	0.495429932	0.003044113	1.56E-06	0	5.20E-07
980	0.495436117	0.495434568	0.003041026	1.56E-06	0	5.19E-07
981	0.495440741	0.495439196	0.003037947	1.55E-06	0	5.18E-07
982	0.495445355	0.495443814	0.003034874	1.55E-06	0	5.17E-07
983	0.495449961	0.495448421	0.003031807	1.55E-06	0	5.16E-07
984	0.495454557	0.49545302	0.003028746	1.54E-06	0	5.15E-07
985	0.495459144	0.49545761	0.003025691	1.54E-06	0	5.14E-07
986	0.495463721	0.495462191	0.003022643	1.54E-06	0	5.13E-07
987	0.49546829	0.495466763	0.003019601	1.54E-06	0	5.12E-07
988	0.495472848	0.495471324	0.003016564	1.53E-06	0	5.11E-07
989	0.495477398	0.495475877	0.003013535	1.53E-06	0	5.10E-07
990	0.495481939	0.495480421	0.00301051	1.53E-06	0	5.09E-07
991	0.495486471	0.495484956	0.003007492	1.52E-06	0	5.08E-07
992	0.495490993	0.495489482	0.00300448	1.52E-06	0	5.07E-07
993	0.495495507	0.495493999	0.003001474	1.52E-06	0	5.06E-07
994	0.495500011	0.495498505	0.002998474	1.51E-06	0	5.05E-07
995	0.495504507	0.495503004	0.00299548	1.51E-06	0	5.04E-07
996	0.495508994	0.495507493	0.002992492	1.51E-06	0	5.03E-07
997	0.495513471	0.495511975	0.00298951	1.50E-06	0	5.02E-07
998	0.49551794	0.495516446	0.002986534	1.50E-06	0	5.01E-07
999	0.495522399	0.495520909	0.002983564	1.50E-06	0	5.00E-07
1000	0.49552685	0.495525362	0.0029806	1.50E-06	0	4.99E-07
