# Supplementary material for: Aperiodic approximants bridging quasicrystals and modulated structures
Source: Nat Commun. 2024 Jul 11;15:5742. doi: 10.1038/s41467-024-49843-4 (PMC11239952; doi:10.1038/s41467-024-49843-4)
Supplement: Supplementary file 3 — Source Data [file 41467_2024_49843_MOESM3_ESM.zip › Source Data/Sig19/Fig19c.csv]

x	y	intensity
-256	-140	0.000513
-256	-138	0.002306
-256	-51	0.001638
-256	-50	0.000742
-256	-49	0.000945
-256	-48	0.010628
-256	-41	0.001413
-256	-40	0.003133
-256	-39	0.000674
-256	39	0.000674
-256	40	0.003133
-256	41	0.001413
-256	48	0.010628
-256	49	0.000945
-256	50	0.000742
-256	51	0.001638
-256	138	0.002306
-256	140	0.000513
-255	-177	0.000744
-255	-48	0.000823
-255	-47	0.000537
-255	-41	0.000736
-255	39	0.000703
-255	42	0.004508
-255	43	0.000985
-255	49	0.001364
-255	50	0.003301
-255	51	0.002549
-255	53	0.000585
-255	138	0.00196
-255	140	0.001111
-255	141	0.001659
-255	149	0.000708
-255	236	0.002164
-255	237	0.000906
-255	238	0.000961
-255	239	0.001226
-255	245	0.00134
-255	247	0.000757
-254	-175	0.000962
-254	-50	0.000504
-254	50	0.001172
-254	141	0.000728
-254	239	0.003336
-254	247	0.000928
-250	-150	0.000651
-250	-52	0.001333
-250	-44	0.000907
-250	181	0.000637
-249	-241	0.000668
-249	-151	0.002018
-249	-150	0.000863
-249	-144	0.001045
-249	-143	0.002277
-249	-142	0.01169
-249	-141	0.001172
-249	-140	0.000543
-249	-134	0.00077
-249	-59	0.000755
-249	-54	0.00182
-249	-52	0.004237
-249	-51	0.003379
-249	-44	0.007882
-249	-38	0.000537
-249	-36	0.000777
-249	-35	0.000874
-249	39	0.000552
-249	47	0.001128
-249	52	0.000731
-249	56	0.000548
-249	145	0.000552
-248	-151	0.000771
-248	-150	0.000525
-248	-60	0.000955
-248	-54	0.001115
-248	-53	0.004794
-248	-52	0.025379
-248	-51	0.000678
-248	-45	0.001071
-248	-44	0.014785
-248	38	0.000916
-248	44	0.000541
-248	45	0.001415
-248	46	0.02316
-248	47	0.000747
-248	52	0.000523
-248	53	0.003371
-248	54	0.023414
-248	55	0.013289
-248	56	0.000774
-248	57	0.001719
-248	61	0.00063
-248	62	0.00074
-248	63	0.00057
-248	143	0.000745
-248	144	0.001777
-248	145	0.001359
-248	146	0.000657
-248	153	0.002271
-247	-53	0.000628
-247	-52	0.000897
-247	-44	0.001253
-247	37	0.00072
-247	45	0.000612
-247	46	0.001731
-247	52	0.000632
-247	53	0.000862
-247	55	0.001065
-247	136	0.000509
-247	143	0.000759
-247	144	0.005682
-247	145	0.004879
-247	153	0.002105
-247	243	0.001599
-247	251	0.000584
-246	-81	0.00054
-246	-52	0.000739
-246	-44	0.000755
-241	-147	0.000659
-241	-96	0.001133
-241	-95	0.002502
-241	-48	0.000833
-241	58	0.000803
-241	59	0.000681
-240	-57	0.000762
-240	50	0.000824
-240	93	0.004113
-240	148	0.000553
-240	149	0.000594
-235	224	0.002296
-234	-198	0.001977
-234	-190	0.001292
-234	-92	0.001815
-234	-91	0.002375
-234	215	0.000612
-234	224	0.002038
-234	225	0.000548
-234	226	0.000542
-233	-97	0.000503
-233	-93	0.000555
-233	-91	0.001568
-233	-90	0.001034
-233	-2	0.00111
-233	-1	0.006179
-233	0	0.001262
-233	89	0.00134
-232	-227	0.000616
-232	-226	0.000771
-232	-225	0.000569
-232	-218	0.000849
-232	-7	0.000903
-232	1	0.002562
-232	88	0.000867
-232	89	0.004105
-232	100	0.000501
-232	187	0.001171
-232	195	0.000812
-232	196	0.00054
-231	-227	0.000757
-231	-226	0.001092
-231	-224	0.000903
-231	-216	0.0007
-231	198	0.000643
-227	231	0.00053
-226	-200	0.001578
-226	-104	0.001443
-226	-103	0.00129
-226	-101	0.001054
-226	-96	0.00183
-226	-93	0.003437
-226	214	0.000794
-226	222	0.00143
-226	230	0.001234
-225	-200	0.001281
-225	-199	0.000857
-225	-109	0.000615
-225	-108	0.000584
-225	-103	0.001312
-225	-102	0.006982
-225	-101	0.010785
-225	-95	0.001508
-225	-94	0.00068
-225	-93	0.020478
-225	-92	0.001044
-225	-91	0.000784
-225	-3	0.006712
-225	5	0.008318
-225	6	0.000952
-225	93	0.003168
-225	94	0.001559
-225	95	0.001179
-225	103	0.000955
-225	104	0.003618
-225	112	0.000506
-224	-94	0.000772
-224	-93	0.001127
-224	-3	0.001939
-224	89	0.000531
-224	92	0.000503
-224	94	0.001833
-224	95	0.020123
-224	96	0.003999
-224	102	0.00206
-224	103	0.002819
-224	104	0.006401
-224	105	0.000818
-224	106	0.00145
-224	202	0.002777
-223	-228	0.002333
-223	-220	0.001739
-223	95	0.000543
-223	101	0.000572
-223	103	0.0012
-223	104	0.000717
-223	201	0.000524
-219	-196	0.000603
-219	-195	0.000607
-219	218	0.000948
-219	226	0.004819
-218	-196	0.006032
-218	-195	0.000892
-218	-188	0.001865
-218	-187	0.001315
-218	-98	0.001022
-218	-97	0.001506
-218	-89	0.001742
-218	1	0.001035
-218	198	0.000502
-218	218	0.000704
-218	226	0.000896
-217	-224	0.000527
-217	-98	0.000728
-217	1	0.010499
-217	91	0.001064
-217	99	0.002547
-217	100	0.0008
-217	197	0.000541
-217	198	0.001157
-216	-224	0.003315
-216	-216	0.00184
-216	99	0.000657
-216	189	0.002824
-216	190	0.000988
-216	197	0.001702
-216	198	0.003967
-215	-225	0.001033
-215	-224	0.000831
-211	-239	0.000561
-210	-149	0.001268
-210	-138	0.001056
-210	-42	0.000887
-209	40	0.000819
-209	138	0.000611
-209	146	0.001121
-208	140	0.000807
-203	-241	0.000553
-203	-145	0.001779
-203	-142	0.002094
-203	-47	0.001875
-203	-46	0.00087
-203	44	0.000837
-203	144	0.000663
-202	-151	0.001007
-202	-145	0.00054
-202	-144	0.00182
-202	-143	0.005226
-202	-142	0.008578
-202	-140	0.000725
-202	-55	0.00108
-202	-47	0.001965
-202	-46	0.002134
-202	-45	0.000955
-202	-44	0.00064
-202	43	0.001938
-202	44	0.003878
-202	45	0.001178
-202	52	0.001469
-202	142	0.000513
-202	144	0.001354
-201	-143	0.001709
-201	43	0.000725
-201	142	0.00169
-201	143	0.001486
-201	144	0.00394
-201	145	0.003153
-201	153	0.000939
-200	-143	0.000504
-200	143	0.000608
-200	144	0.003068
-200	145	0.003397
-200	243	0.001285
-199	144	0.001502
-197	-146	0.000526
-196	-244	0.000758
-196	-147	0.000634
-196	-146	0.000798
-196	177	0.001477
-195	-245	0.009184
-195	-148	0.001927
-195	-147	0.009298
-195	-146	0.001034
-195	-145	0.000857
-195	-140	0.00051
-195	-139	0.001802
-195	-138	0.001654
-195	177	0.000843
-194	-246	0.000517
-194	-147	0.007928
-194	-146	0.003973
-194	-48	0.000741
-194	50	0.000624
-194	148	0.001048
-194	149	0.000933
-193	-147	0.000585
-193	-146	0.000518
-193	140	0.003426
-193	147	0.002155
-193	148	0.016178
-193	149	0.007903
-193	150	0.000502
-193	151	0.000794
-193	246	0.000881
-193	247	0.006412
-192	-175	0.003289
-192	246	0.000569
-192	247	0.002021
-188	-241	0.000667
-187	-241	0.000537
-187	-198	0.001533
-187	-190	0.000678
-187	-151	0.000505
-187	-143	0.001273
-186	144	0.000716
-185	144	0.000941
-185	187	0.001073
-185	195	0.000741
-185	242	0.000688
-185	243	0.000681
-180	-202	0.000821
-180	-201	0.000528
-180	-194	0.005297
-180	-186	0.001113
-180	-183	0.000631
-179	-203	0.001024
-179	-202	0.000957
-179	-194	0.001774
-179	-184	0.000841
-179	-183	0.000709
-179	-104	0.004104
-179	-96	0.001011
-179	101	0.00068
-178	-184	0.000571
-178	-3	0.000848
-178	5	0.000814
-178	93	0.000955
-178	101	0.003216
-178	183	0.000567
-178	190	0.000595
-178	191	0.004876
-178	199	0.002731
-178	200	0.000688
-177	182	0.000584
-177	183	0.000515
-177	185	0.002096
-177	191	0.001313
-177	201	0.000558
-176	186	0.00073
-175	-188	0.000515
-174	-188	0.000924
-174	1	0.00057
-173	-191	0.000692
-173	-190	0.000526
-173	-188	0.001893
-173	-185	0.00053
-173	1	0.000916
-172	-199	0.000734
-172	-198	0.001319
-172	-197	0.000839
-172	-196	0.002744
-172	-190	0.002145
-172	-189	0.001448
-172	-188	0.008735
-172	-187	0.00678
-172	-179	0.000551
-172	-100	0.001151
-172	0	0.000936
-172	1	0.001777
-172	2	0.000753
-172	189	0.000851
-172	218	0.000729
-172	226	0.000554
-171	-204	0.000605
-171	-196	0.008676
-171	-195	0.001191
-171	-191	0.00064
-171	-189	0.004684
-171	-188	0.010979
-171	-187	0.002495
-171	-185	0.0011
-171	-181	0.000517
-171	-100	0.000798
-171	-98	0.00075
-171	-89	0.002018
-171	-2	0.00108
-171	1	0.023206
-171	2	0.000503
-171	97	0.001003
-171	187	0.000715
-171	189	0.001169
-171	195	0.000743
-170	-190	0.000534
-170	-188	0.003534
-170	-1	0.00138
-170	0	0.001824
-170	1	0.043332
-170	3	0.000921
-170	91	0.002575
-170	99	0.001443
-170	187	0.003682
-170	188	0.004228
-170	189	0.005309
-170	190	0.000594
-170	191	0.001008
-170	195	0.001107
-170	197	0.000662
-170	198	0.004441
-169	-216	0.001221
-169	-188	0.000984
-169	0	0.001743
-169	1	0.003854
-169	2	0.000794
-169	181	0.000766
-169	183	0.000822
-169	188	0.000674
-169	189	0.022549
-169	190	0.006561
-169	196	0.000999
-169	197	0.000922
-169	198	0.003606
-169	199	0.000501
-169	200	0.000636
-168	1	0.001009
-168	188	0.000702
-168	189	0.001628
-168	191	0.000586
-168	197	0.00068
-167	-188	0.000547
-167	189	0.000683
-165	-199	0.000662
-165	-191	0.0007
-165	123	0.000564
-164	-200	0.003443
-164	-193	0.000807
-164	-192	0.02601
-164	-191	0.000964
-164	-184	0.001358
-164	-102	0.000693
-164	-94	0.002772
-164	-93	0.001837
-164	95	0.000798
-163	-201	0.000854
-163	-200	0.000677
-163	-192	0.000891
-163	-102	0.001968
-163	-95	0.000751
-163	-94	0.004198
-163	-93	0.002429
-163	-4	0.002054
-163	-3	0.004333
-163	-2	0.000801
-163	1	0.000525
-163	4	0.000862
-163	5	0.007691
-163	95	0.003702
-163	96	0.000578
-163	103	0.001519
-163	194	0.000894
-162	-93	0.000672
-162	-4	0.000828
-162	94	0.00077
-162	95	0.008976
-162	103	0.001009
-162	185	0.00057
-162	192	0.00128
-162	193	0.020356
-162	194	0.004067
-162	195	0.000751
-162	201	0.001925
-162	202	0.003284
-161	-122	0.000887
-161	95	0.000627
-161	193	0.001674
-156	-196	0.001324
-156	-90	0.000811
-156	-89	0.000634
-156	-55	0.000806
-156	-47	0.001342
-156	-46	0.001317
-156	9	0.000569
-155	-55	0.001338
-155	-47	0.000628
-155	-8	0.000763
-155	3	0.000541
-155	43	0.00218
-155	44	0.001964
-155	52	0.001709
-155	91	0.000622
-155	197	0.000743
-154	90	0.000592
-154	197	0.001358
-149	177	0.001186
-148	-59	0.000686
-148	-51	0.001394
-148	-43	0.001295
-148	56	0.000526
-147	39	0.000605
-147	50	0.000738
-145	-175	0.001481
-142	-52	0.00063
-142	-45	0.000673
-142	-44	0.000841
-142	46	0.000617
-142	181	0.001222
-141	-241	0.005795
-141	-53	0.000898
-141	-52	0.001421
-141	-47	0.000526
-141	-45	0.001733
-141	-44	0.000924
-141	-43	0.002417
-141	-42	0.001545
-141	-35	0.001016
-141	-27	0.00056
-141	46	0.001461
-141	47	0.000556
-141	54	0.001088
-141	164	0.000502
-141	172	0.000678
-141	181	0.002448
-140	-241	0.00091
-140	-143	0.000602
-140	-59	0.00081
-140	-55	0.0027
-140	-54	0.003921
-140	-53	0.021416
-140	-52	0.002188
-140	-51	0.00089
-140	-47	0.000582
-140	-46	0.008388
-140	-45	0.037825
-140	-44	0.083157
-140	-43	0.004328
-140	-42	0.005155
-140	-41	0.001404
-140	-40	0.000845
-140	-39	0.000541
-140	-38	0.00176
-140	-37	0.00153
-140	-36	0.002197
-140	-35	0.000596
-140	36	0.000537
-140	39	0.001291
-140	40	0.000733
-140	41	0.000896
-140	42	0.000632
-140	43	0.002356
-140	44	0.002523
-140	46	0.006528
-140	47	0.004762
-140	48	0.000526
-140	52	0.000525
-140	53	0.000562
-140	54	0.008203
-140	55	0.001007
-140	62	0.000736
-140	63	0.001055
-139	-62	0.000745
-139	-61	0.000793
-139	-53	0.007103
-139	-52	0.003216
-139	-48	0.000943
-139	-47	0.001209
-139	-46	0.002583
-139	-45	0.000679
-139	-44	0.004886
-139	-43	0.000999
-139	-42	0.001006
-139	-39	0.00072
-139	-36	0.000557
-139	37	0.001331
-139	38	0.003214
-139	39	0.001501
-139	42	0.000744
-139	43	0.001593
-139	44	0.003741
-139	45	0.025319
-139	46	0.101346
-139	47	0.002751
-139	48	0.000531
-139	49	0.0006
-139	53	0.001295
-139	54	0.028925
-139	55	0.000612
-139	56	0.000849
-139	144	0.000971
-139	242	0.000608
-139	243	0.000913
-138	-180	0.001081
-138	-179	0.001799
-138	-178	0.000547
-138	-171	0.001221
-138	-163	0.000607
-138	-54	0.000526
-138	-53	0.000863
-138	-45	0.000965
-138	-44	0.001262
-138	44	0.000736
-138	46	0.002534
-138	47	0.002053
-138	53	0.000747
-138	54	0.001974
-138	242	0.00376
-138	243	0.002122
-137	-180	0.000911
-137	-179	0.000574
-137	-44	0.000607
-137	46	0.001245
-137	54	0.000743
-136	46	0.000623
-134	168	0.000575
-134	176	0.000959
-134	177	0.00099
-130	-176	0.001134
-130	-175	0.001005
-130	-167	0.000551
-125	-100	0.003025
-125	-89	0.000977
-124	-89	0.000918
-124	-2	0.001276
-124	90	0.000514
-124	96	0.001008
-124	97	0.001771
-123	-90	0.000788
-123	91	0.002387
-119	-94	0.000908
-118	-192	0.000725
-118	-94	0.002423
-118	94	0.000533
-118	95	0.00054
-118	123	0.000771
-118	221	0.001208
-118	222	0.003724
-118	230	0.000973
-117	-201	0.000593
-117	-200	0.00294
-117	-192	0.010059
-117	-96	0.000918
-117	-95	0.001891
-117	-94	0.01571
-117	-93	0.007155
-117	94	0.001383
-117	95	0.000956
-117	221	0.001233
-117	222	0.002491
-116	-221	0.000609
-116	-95	0.002118
-116	-94	0.004652
-116	-93	0.001827
-116	-4	0.002281
-116	-3	0.002348
-116	4	0.000758
-116	5	0.002815
-116	92	0.000856
-116	95	0.020558
-116	96	0.00086
-116	103	0.000597
-116	202	0.000759
-116	221	0.000756
-115	-229	0.000614
-115	-221	0.001537
-115	-220	0.004354
-115	-94	0.002756
-115	94	0.000544
-115	95	0.011971
-115	193	0.009898
-115	194	0.000639
-115	201	0.000906
-115	202	0.000821
-114	-229	0.000631
-114	-220	0.001881
-114	-122	0.001
-114	95	0.001467
-113	95	0.000613
-111	-196	0.000544
-111	-188	0.00054
-111	-98	0.000944
-111	1	0.000966
-111	127	0.001667
-110	-197	0.00054
-110	-196	0.003442
-110	-195	0.000548
-110	-188	0.009685
-110	-98	0.002396
-110	-97	0.003966
-110	0	0.001343
-110	1	0.003667
-110	99	0.001885
-110	127	0.000967
-110	217	0.000876
-109	-197	0.001476
-109	-196	0.002876
-109	-188	0.002573
-109	-99	0.001557
-109	-98	0.151139
-109	-97	0.004497
-109	-96	0.000885
-109	-3	0.000729
-109	-2	0.000855
-109	-1	0.004013
-109	0	0.029053
-109	1	0.019598
-109	2	0.003067
-109	3	0.000991
-109	97	0.0008
-109	98	0.002504
-109	99	0.004867
-109	100	0.00076
-109	189	0.000933
-108	-99	0.002533
-108	-1	0.000682
-108	0	0.014119
-108	1	0.006949
-108	95	0.000529
-108	97	0.002199
-108	98	0.007589
-108	99	0.139274
-108	100	0.00228
-108	101	0.001669
-108	189	0.006179
-108	190	0.000637
-108	197	0.006221
-108	198	0.00124
-108	205	0.000556
-107	-217	0.000591
-107	-216	0.000636
-107	-126	0.001626
-107	-99	0.000591
-107	-98	0.000559
-107	0	0.000906
-107	1	0.001691
-107	99	0.002387
-107	100	0.000639
-107	101	0.000535
-107	188	0.001009
-107	189	0.004169
-107	197	0.00183
-106	-127	0.000607
-106	-126	0.000638
-106	-99	0.000722
-106	0	0.000532
-106	1	0.000822
-106	99	0.000924
-103	-102	0.000782
-102	-102	0.001914
-102	-101	0.00084
-101	-103	0.001665
-101	-102	0.001739
-101	-4	0.000978
-101	4	0.000798
-101	102	0.000887
-101	103	0.004018
-100	103	0.000663
-100	104	0.000779
-95	-244	0.000546
-95	-241	0.000518
-95	-232	0.000595
-94	-241	0.003582
-94	-233	0.001481
-93	-242	0.000649
-93	-151	0.000753
-93	-53	0.001425
-93	54	0.000876
-92	152	0.000749
-92	234	0.000503
-92	240	0.000646
-92	242	0.001015
-92	243	0.000814
-92	251	0.000594
-91	234	0.001584
-91	242	0.001542
-91	243	0.000783
-90	-49	0.000627
-90	242	0.000695
-89	-237	0.000576
-89	-49	0.000903
-88	-237	0.000515
-88	-236	0.000514
-88	-147	0.000807
-88	-49	0.002212
-88	148	0.001062
-87	-247	0.000709
-87	-246	0.001224
-87	-245	0.001481
-87	-244	0.000672
-87	-239	0.000579
-87	-238	0.001885
-87	-237	0.009599
-87	-149	0.000667
-87	-148	0.001009
-87	-147	0.001313
-87	-146	0.000758
-87	-138	0.000518
-87	-49	0.004971
-87	148	0.001222
-87	168	0.001378
-87	176	0.000749
-86	-246	0.004067
-86	-245	0.005507
-86	-239	0.00112
-86	-238	0.000935
-86	-237	0.007133
-86	-236	0.000733
-86	-155	0.000589
-86	-150	0.00061
-86	-149	0.000858
-86	-148	0.002475
-86	-147	0.077465
-86	-146	0.001266
-86	-139	0.007869
-86	-51	0.00091
-86	-50	0.003691
-86	-49	0.03696
-86	-48	0.00286
-86	-47	0.000829
-86	-40	0.000802
-86	49	0.000734
-86	148	0.003565
-85	-238	0.00107
-85	-237	0.001192
-85	-149	0.000509
-85	-148	0.001774
-85	-147	0.001651
-85	-146	0.00064
-85	-50	0.00191
-85	-49	0.059119
-85	-48	0.007965
-85	-47	0.000566
-85	41	0.001801
-85	45	0.000544
-85	46	0.000827
-85	47	0.001307
-85	48	0.006635
-85	49	0.035929
-85	50	0.077918
-85	51	0.005271
-85	52	0.003666
-85	53	0.001365
-85	54	0.00067
-85	140	0.001204
-85	147	0.00072
-85	148	0.037053
-85	149	0.001154
-85	156	0.000502
-85	237	0.000696
-85	247	0.000647
-84	-238	0.00054
-84	-167	0.000942
-84	-149	0.000585
-84	-148	0.00052
-84	-49	0.006778
-84	50	0.00073
-84	139	0.001563
-84	140	0.003811
-84	147	0.001581
-84	148	0.035174
-84	150	0.000611
-84	238	0.024413
-84	245	0.000691
-84	246	0.00953
-84	247	0.002017
-83	-49	0.001755
-83	147	0.000705
-83	148	0.003886
-83	238	0.000669
-83	239	0.000739
-83	245	0.000572
-82	-49	0.000754
-82	148	0.001431
-81	-49	0.000625
-81	147	0.000534
-80	-242	0.000781
-80	-241	0.002179
-80	-143	0.000506
-80	148	0.00052
-80	172	0.00125
-79	-250	0.000564
-79	-245	0.000591
-79	-244	0.000689
-79	-243	0.001902
-79	-242	0.016882
-79	-241	0.017204
-79	-240	0.001653
-79	-237	0.000524
-79	-233	0.001412
-79	-143	0.002596
-79	172	0.002467
-78	-242	0.001955
-78	-143	0.003664
-78	-53	0.001619
-78	-45	0.001073
-78	53	0.000598
-78	54	0.000634
-78	242	0.002105
-78	243	0.00152
-77	-143	0.000608
-77	143	0.001401
-77	144	0.006119
-77	242	0.014886
-77	243	0.001565
-76	-172	0.002238
-76	-171	0.001429
-76	143	0.000607
-76	234	0.000632
-76	241	0.000586
-76	242	0.021579
-76	243	0.001681
-75	242	0.001019
-75	243	0.000587
-74	242	0.000764
-72	-238	0.000751
-71	-246	0.001219
-71	-238	0.000502
-71	-139	0.000894
-71	230	0.000589
-69	139	0.000657
-69	238	0.001084
-69	246	0.001745
-68	-229	0.000642
-64	226	0.002017
-63	-98	0.000832
-63	217	0.002658
-63	218	0.000795
-63	225	0.0017
-63	226	0.00167
-62	-98	0.004208
-62	99	0.001028
-62	225	0.000736
-61	-225	0.000793
-61	-216	0.00103
-61	99	0.002905
-60	-225	0.005175
-60	-224	0.000528
-60	-217	0.000525
-60	-216	0.000671
-57	-94	0.000584
-56	-94	0.0017
-56	229	0.001816
-56	230	0.00177
-55	-102	0.002546
-55	-94	0.091679
-55	-86	0.001106
-55	94	0.001113
-55	95	0.003003
-54	-103	0.00064
-54	-102	0.0006
-54	-94	0.004104
-54	88	0.000757
-54	90	0.000545
-54	91	0.001075
-54	92	0.002302
-54	93	0.004481
-54	94	0.035696
-54	95	0.028091
-54	96	0.005381
-54	97	0.001121
-54	99	0.000544
-54	103	0.005203
-53	-229	0.002787
-53	-94	0.000935
-53	94	0.006991
-53	95	0.002648
-53	193	0.000725
-52	-230	0.000599
-52	-229	0.000555
-52	95	0.000614
-47	-90	0.000933
-46	90	0.001083
-45	136	0.000631
-40	-139	0.001104
-40	-138	0.001194
-39	-147	0.000526
-39	-139	0.00378
-39	139	0.000722
-38	-140	0.000968
-38	139	0.000668
-38	140	0.002164
-37	139	0.000562
-37	140	0.002423
-37	238	0.000572
-36	-143	0.000636
-35	-143	0.001178
-34	-144	0.000745
-34	-143	0.002342
-33	-242	0.000564
-33	-241	0.001736
-33	-144	0.002269
-33	-143	0.003014
-33	-142	0.001745
-33	-141	0.000814
-33	143	0.000525
-33	172	0.000797
-32	-250	0.000605
-32	-244	0.000525
-32	-243	0.001185
-32	-242	0.014841
-32	-241	0.006694
-32	-233	0.000871
-32	-146	0.000873
-32	-145	0.002914
-32	-144	0.010603
-32	-143	0.09292
-32	-142	0.000978
-32	-141	0.001396
-32	-140	0.000596
-32	144	0.000592
-31	-242	0.001256
-31	-146	0.000648
-31	-145	0.001399
-31	-144	0.002658
-31	-143	0.023686
-31	-142	0.001488
-31	-141	0.000767
-31	142	0.000839
-31	144	0.005115
-31	145	0.000627
-31	242	0.001114
-30	-144	0.003041
-30	-143	0.004077
-30	137	0.000509
-30	139	0.000761
-30	140	0.001134
-30	141	0.001945
-30	142	0.00501
-30	143	0.041228
-30	144	0.089203
-30	145	0.006559
-30	146	0.002427
-30	147	0.001223
-30	152	0.001345
-30	234	0.000605
-30	242	0.019194
-30	250	0.000619
-29	-172	0.00101
-29	-144	0.000602
-29	-143	0.000682
-29	142	0.000582
-29	143	0.002283
-29	145	0.001201
-29	234	0.000594
-29	241	0.000551
-29	242	0.005221
-28	-143	0.000735
-28	143	0.000937
-28	242	0.000681
-26	-245	0.001446
-25	-247	0.000687
-25	-246	0.009664
-25	-238	0.001763
-25	-237	0.001269
-25	-148	0.001142
-25	-147	0.000635
-25	-146	0.000952
-25	176	0.001071
-24	-247	0.000611
-24	-246	0.006447
-24	-245	0.00076
-24	-150	0.000663
-24	-149	0.001128
-24	-148	0.016317
-24	-147	0.017451
-24	-146	0.001723
-24	-143	0.000714
-24	148	0.002062
-24	246	0.000649
-23	-148	0.000522
-23	-147	0.000895
-23	146	0.001108
-23	147	0.010744
-23	148	0.019854
-23	149	0.000648
-23	245	0.000968
-23	246	0.002788
-23	247	0.000893
-22	-176	0.000686
-22	146	0.000626
-22	147	0.003589
-22	148	0.00278
-22	149	0.001304
-22	237	0.000543
-22	238	0.002981
-22	246	0.015514
-21	148	0.000684
-21	247	0.000576
-18	-249	0.000734
-18	-151	0.000797
-17	-250	0.000907
-17	-152	0.000715
-16	-251	0.00052
-16	-152	0.001526
-16	151	0.000767
-15	151	0.001037
-15	152	0.001166
-15	250	0.001337
-10	123	0.001157
-10	131	0.000678
-9	-192	0.00096
-9	123	0.001359
-9	221	0.003925
-8	-192	0.000576
-8	-94	0.00167
-7	94	0.001252
-7	193	0.001191
-6	-229	0.001056
-6	-221	0.004498
-6	-123	0.000645
-6	-122	0.000893
-6	193	0.001123
-5	-131	0.000604
-5	-122	0.000555
-5	-98	0.000579
-4	-98	0.000833
-4	98	0.000521
-3	-98	0.001695
-3	98	0.001193
-3	225	0.000615
-2	-99	0.001091
-2	-98	0.003801
-2	98	0.001301
-2	119	0.000865
-2	127	0.004039
-2	135	0.000624
-2	225	0.007051
-2	226	0.000952
-1	-197	0.001134
-1	-190	0.001206
-1	-189	0.005615
-1	-188	0.006038
-1	-180	0.000508
-1	-102	0.000601
-1	-101	0.001382
-1	-100	0.002259
-1	-99	0.009933
-1	-98	0.028701
-1	-97	0.004373
-1	-96	0.001026
-1	-95	0.000597
-1	-90	0.000998
-1	98	0.003828
-1	99	0.001288
-1	225	0.005924
0	-225	0.000821
0	-106	0.000698
0	-101	0.000692
0	-100	0.001274
0	-99	0.018168
0	-98	0.0415
0	-97	0.001717
0	-90	0.000655
0	0	1
0	90	0.000655
0	97	0.001717
0	98	0.0415
0	99	0.018168
0	100	0.001274
0	101	0.000692
0	106	0.000698
0	225	0.000821
1	-225	0.005924
1	-99	0.001288
1	-98	0.003828
1	90	0.000998
1	95	0.000597
1	96	0.001026
1	97	0.004373
1	98	0.028701
1	99	0.009933
1	100	0.002259
1	101	0.001382
1	102	0.000601
1	180	0.000508
1	188	0.006038
1	189	0.005615
1	190	0.001206
1	197	0.001134
2	-226	0.000952
2	-225	0.007051
2	-135	0.000624
2	-127	0.004039
2	-119	0.000865
2	-98	0.001301
2	98	0.003801
2	99	0.001091
3	-225	0.000615
3	-98	0.001193
3	98	0.001695
4	-98	0.000521
4	98	0.000833
5	98	0.000579
5	122	0.000555
5	131	0.000604
6	-193	0.001123
6	122	0.000893
6	123	0.000645
6	221	0.004498
6	229	0.001056
7	-193	0.001191
7	-94	0.001252
8	94	0.00167
8	192	0.000576
9	-221	0.003925
9	-123	0.001359
9	192	0.00096
10	-131	0.000678
10	-123	0.001157
15	-250	0.001337
15	-152	0.001166
15	-151	0.001037
16	-151	0.000767
16	152	0.001526
16	251	0.00052
17	152	0.000715
17	250	0.000907
18	151	0.000797
18	249	0.000734
21	-247	0.000576
21	-148	0.000684
22	-246	0.015514
22	-238	0.002981
22	-237	0.000543
22	-149	0.001304
22	-148	0.00278
22	-147	0.003589
22	-146	0.000626
22	176	0.000686
23	-247	0.000893
23	-246	0.002788
23	-245	0.000968
23	-149	0.000648
23	-148	0.019854
23	-147	0.010744
23	-146	0.001108
23	147	0.000895
23	148	0.000522
24	-246	0.000649
24	-148	0.002062
24	143	0.000714
24	146	0.001723
24	147	0.017451
24	148	0.016317
24	149	0.001128
24	150	0.000663
24	245	0.00076
24	246	0.006447
24	247	0.000611
25	-176	0.001071
25	146	0.000952
25	147	0.000635
25	148	0.001142
25	237	0.001269
25	238	0.001763
25	246	0.009664
25	247	0.000687
26	245	0.001446
28	-242	0.000681
28	-143	0.000937
28	143	0.000735
29	-242	0.005221
29	-241	0.000551
29	-234	0.000594
29	-145	0.001201
29	-143	0.002283
29	-142	0.000582
29	143	0.000682
29	144	0.000602
29	172	0.00101
30	-250	0.000619
30	-242	0.019194
30	-234	0.000605
30	-152	0.001345
30	-147	0.001223
30	-146	0.002427
30	-145	0.006559
30	-144	0.089203
30	-143	0.041228
30	-142	0.00501
30	-141	0.001945
30	-140	0.001134
30	-139	0.000761
30	-137	0.000509
30	143	0.004077
30	144	0.003041
31	-242	0.001114
31	-145	0.000627
31	-144	0.005115
31	-142	0.000839
31	141	0.000767
31	142	0.001488
31	143	0.023686
31	144	0.002658
31	145	0.001399
31	146	0.000648
31	242	0.001256
32	-144	0.000592
32	140	0.000596
32	141	0.001396
32	142	0.000978
32	143	0.09292
32	144	0.010603
32	145	0.002914
32	146	0.000873
32	233	0.000871
32	241	0.006694
32	242	0.014841
32	243	0.001185
32	244	0.000525
32	250	0.000605
33	-172	0.000797
33	-143	0.000525
33	141	0.000814
33	142	0.001745
33	143	0.003014
33	144	0.002269
33	241	0.001736
33	242	0.000564
34	143	0.002342
34	144	0.000745
35	143	0.001178
36	143	0.000636
37	-238	0.000572
37	-140	0.002423
37	-139	0.000562
38	-140	0.002164
38	-139	0.000668
38	140	0.000968
39	-139	0.000722
39	139	0.00378
39	147	0.000526
40	138	0.001194
40	139	0.001104
45	-136	0.000631
46	-90	0.001083
47	90	0.000933
52	-95	0.000614
52	229	0.000555
52	230	0.000599
53	-193	0.000725
53	-95	0.002648
53	-94	0.006991
53	94	0.000935
53	229	0.002787
54	-103	0.005203
54	-99	0.000544
54	-97	0.001121
54	-96	0.005381
54	-95	0.028091
54	-94	0.035696
54	-93	0.004481
54	-92	0.002302
54	-91	0.001075
54	-90	0.000545
54	-88	0.000757
54	94	0.004104
54	102	0.0006
54	103	0.00064
55	-95	0.003003
55	-94	0.001113
55	86	0.001106
55	94	0.091679
55	102	0.002546
56	-230	0.00177
56	-229	0.001816
56	94	0.0017
57	94	0.000584
60	216	0.000671
60	217	0.000525
60	224	0.000528
60	225	0.005175
61	-99	0.002905
61	216	0.00103
61	225	0.000793
62	-225	0.000736
62	-99	0.001028
62	98	0.004208
63	-226	0.00167
63	-225	0.0017
63	-218	0.000795
63	-217	0.002658
63	98	0.000832
64	-226	0.002017
68	229	0.000642
69	-246	0.001745
69	-238	0.001084
69	-139	0.000657
71	-230	0.000589
71	139	0.000894
71	238	0.000502
71	246	0.001219
72	238	0.000751
74	-242	0.000764
75	-243	0.000587
75	-242	0.001019
76	-243	0.001681
76	-242	0.021579
76	-241	0.000586
76	-234	0.000632
76	-143	0.000607
76	171	0.001429
76	172	0.002238
77	-243	0.001565
77	-242	0.014886
77	-144	0.006119
77	-143	0.001401
77	143	0.000608
78	-243	0.00152
78	-242	0.002105
78	-54	0.000634
78	-53	0.000598
78	45	0.001073
78	53	0.001619
78	143	0.003664
78	242	0.001955
79	-172	0.002467
79	143	0.002596
79	233	0.001412
79	237	0.000524
79	240	0.001653
79	241	0.017204
79	242	0.016882
79	243	0.001902
79	244	0.000689
79	245	0.000591
79	250	0.000564
80	-172	0.00125
80	-148	0.00052
80	143	0.000506
80	241	0.002179
80	242	0.000781
81	-147	0.000534
81	49	0.000625
82	-148	0.001431
82	49	0.000754
83	-245	0.000572
83	-239	0.000739
83	-238	0.000669
83	-148	0.003886
83	-147	0.000705
83	49	0.001755
84	-247	0.002017
84	-246	0.00953
84	-245	0.000691
84	-238	0.024413
84	-150	0.000611
84	-148	0.035174
84	-147	0.001581
84	-140	0.003811
84	-139	0.001563
84	-50	0.00073
84	49	0.006778
84	148	0.00052
84	149	0.000585
84	167	0.000942
84	238	0.00054
85	-247	0.000647
85	-237	0.000696
85	-156	0.000502
85	-149	0.001154
85	-148	0.037053
85	-147	0.00072
85	-140	0.001204
85	-54	0.00067
85	-53	0.001365
85	-52	0.003666
85	-51	0.005271
85	-50	0.077918
85	-49	0.035929
85	-48	0.006635
85	-47	0.001307
85	-46	0.000827
85	-45	0.000544
85	-41	0.001801
85	47	0.000566
85	48	0.007965
85	49	0.059119
85	50	0.00191
85	146	0.00064
85	147	0.001651
85	148	0.001774
85	149	0.000509
85	237	0.001192
85	238	0.00107
86	-148	0.003565
86	-49	0.000734
86	40	0.000802
86	47	0.000829
86	48	0.00286
86	49	0.03696
86	50	0.003691
86	51	0.00091
86	139	0.007869
86	146	0.001266
86	147	0.077465
86	148	0.002475
86	149	0.000858
86	150	0.00061
86	155	0.000589
86	236	0.000733
86	237	0.007133
86	238	0.000935
86	239	0.00112
86	245	0.005507
86	246	0.004067
87	-176	0.000749
87	-168	0.001378
87	-148	0.001222
87	49	0.004971
87	138	0.000518
87	146	0.000758
87	147	0.001313
87	148	0.001009
87	149	0.000667
87	237	0.009599
87	238	0.001885
87	239	0.000579
87	244	0.000672
87	245	0.001481
87	246	0.001224
87	247	0.000709
88	-148	0.001062
88	49	0.002212
88	147	0.000807
88	236	0.000514
88	237	0.000515
89	49	0.000903
89	237	0.000576
90	-242	0.000695
90	49	0.000627
91	-243	0.000783
91	-242	0.001542
91	-234	0.001584
92	-251	0.000594
92	-243	0.000814
92	-242	0.001015
92	-240	0.000646
92	-234	0.000503
92	-152	0.000749
93	-54	0.000876
93	53	0.001425
93	151	0.000753
93	242	0.000649
94	233	0.001481
94	241	0.003582
95	232	0.000595
95	241	0.000518
95	244	0.000546
100	-104	0.000779
100	-103	0.000663
101	-103	0.004018
101	-102	0.000887
101	-4	0.000798
101	4	0.000978
101	102	0.001739
101	103	0.001665
102	101	0.00084
102	102	0.001914
103	102	0.000782
106	-99	0.000924
106	-1	0.000822
106	0	0.000532
106	99	0.000722
106	126	0.000638
106	127	0.000607
107	-197	0.00183
107	-189	0.004169
107	-188	0.001009
107	-101	0.000535
107	-100	0.000639
107	-99	0.002387
107	-1	0.001691
107	0	0.000906
107	98	0.000559
107	99	0.000591
107	126	0.001626
107	216	0.000636
107	217	0.000591
108	-205	0.000556
108	-198	0.00124
108	-197	0.006221
108	-190	0.000637
108	-189	0.006179
108	-101	0.001669
108	-100	0.00228
108	-99	0.139274
108	-98	0.007589
108	-97	0.002199
108	-95	0.000529
108	-1	0.006949
108	0	0.014119
108	1	0.000682
108	99	0.002533
109	-189	0.000933
109	-100	0.00076
109	-99	0.004867
109	-98	0.002504
109	-97	0.0008
109	-3	0.000991
109	-2	0.003067
109	-1	0.019598
109	0	0.029053
109	1	0.004013
109	2	0.000855
109	3	0.000729
109	96	0.000885
109	97	0.004497
109	98	0.151139
109	99	0.001557
109	188	0.002573
109	196	0.002876
109	197	0.001476
110	-217	0.000876
110	-127	0.000967
110	-99	0.001885
110	-1	0.003667
110	0	0.001343
110	97	0.003966
110	98	0.002396
110	188	0.009685
110	195	0.000548
110	196	0.003442
110	197	0.00054
111	-127	0.001667
111	-1	0.000966
111	98	0.000944
111	188	0.00054
111	196	0.000544
113	-95	0.000613
114	-95	0.001467
114	122	0.001
114	220	0.001881
114	229	0.000631
115	-202	0.000821
115	-201	0.000906
115	-194	0.000639
115	-193	0.009898
115	-95	0.011971
115	-94	0.000544
115	94	0.002756
115	220	0.004354
115	221	0.001537
115	229	0.000614
116	-221	0.000756
116	-202	0.000759
116	-103	0.000597
116	-96	0.00086
116	-95	0.020558
116	-92	0.000856
116	-5	0.002815
116	-4	0.000758
116	3	0.002348
116	4	0.002281
116	93	0.001827
116	94	0.004652
116	95	0.002118
116	221	0.000609
117	-222	0.002491
117	-221	0.001233
117	-95	0.000956
117	-94	0.001383
117	93	0.007155
117	94	0.01571
117	95	0.001891
117	96	0.000918
117	192	0.010059
117	200	0.00294
117	201	0.000593
118	-230	0.000973
118	-222	0.003724
118	-221	0.001208
118	-123	0.000771
118	-95	0.00054
118	-94	0.000533
118	94	0.002423
118	192	0.000725
119	94	0.000908
123	-91	0.002387
123	90	0.000788
124	-97	0.001771
124	-96	0.001008
124	-90	0.000514
124	2	0.001276
124	89	0.000918
125	89	0.000977
125	100	0.003025
130	167	0.000551
130	175	0.001005
130	176	0.001134
134	-177	0.00099
134	-176	0.000959
134	-168	0.000575
136	-46	0.000623
137	-54	0.000743
137	-46	0.001245
137	44	0.000607
137	179	0.000574
137	180	0.000911
138	-243	0.002122
138	-242	0.00376
138	-54	0.001974
138	-53	0.000747
138	-47	0.002053
138	-46	0.002534
138	-44	0.000736
138	44	0.001262
138	45	0.000965
138	53	0.000863
138	54	0.000526
138	163	0.000607
138	171	0.001221
138	178	0.000547
138	179	0.001799
138	180	0.001081
139	-243	0.000913
139	-242	0.000608
139	-144	0.000971
139	-56	0.000849
139	-55	0.000612
139	-54	0.028925
139	-53	0.001295
139	-49	0.0006
139	-48	0.000531
139	-47	0.002751
139	-46	0.101346
139	-45	0.025319
139	-44	0.003741
139	-43	0.001593
139	-42	0.000744
139	-39	0.001501
139	-38	0.003214
139	-37	0.001331
139	36	0.000557
139	39	0.00072
139	42	0.001006
139	43	0.000999
139	44	0.004886
139	45	0.000679
139	46	0.002583
139	47	0.001209
139	48	0.000943
139	52	0.003216
139	53	0.007103
139	61	0.000793
139	62	0.000745
140	-63	0.001055
140	-62	0.000736
140	-55	0.001007
140	-54	0.008203
140	-53	0.000562
140	-52	0.000525
140	-48	0.000526
140	-47	0.004762
140	-46	0.006528
140	-44	0.002523
140	-43	0.002356
140	-42	0.000632
140	-41	0.000896
140	-40	0.000733
140	-39	0.001291
140	-36	0.000537
140	35	0.000596
140	36	0.002197
140	37	0.00153
140	38	0.00176
140	39	0.000541
140	40	0.000845
140	41	0.001404
140	42	0.005155
140	43	0.004328
140	44	0.083157
140	45	0.037825
140	46	0.008388
140	47	0.000582
140	51	0.00089
140	52	0.002188
140	53	0.021416
140	54	0.003921
140	55	0.0027
140	59	0.00081
140	143	0.000602
140	241	0.00091
141	-181	0.002448
141	-172	0.000678
141	-164	0.000502
141	-54	0.001088
141	-47	0.000556
141	-46	0.001461
141	27	0.00056
141	35	0.001016
141	42	0.001545
141	43	0.002417
141	44	0.000924
141	45	0.001733
141	47	0.000526
141	52	0.001421
141	53	0.000898
141	241	0.005795
142	-181	0.001222
142	-46	0.000617
142	44	0.000841
142	45	0.000673
142	52	0.00063
145	175	0.001481
147	-50	0.000738
147	-39	0.000605
148	-56	0.000526
148	43	0.001295
148	51	0.001394
148	59	0.000686
149	-177	0.001186
154	-197	0.001358
154	-90	0.000592
155	-197	0.000743
155	-91	0.000622
155	-52	0.001709
155	-44	0.001964
155	-43	0.00218
155	-3	0.000541
155	8	0.000763
155	47	0.000628
155	55	0.001338
156	-9	0.000569
156	46	0.001317
156	47	0.001342
156	55	0.000806
156	89	0.000634
156	90	0.000811
156	196	0.001324
161	-193	0.001674
161	-95	0.000627
161	122	0.000887
162	-202	0.003284
162	-201	0.001925
162	-195	0.000751
162	-194	0.004067
162	-193	0.020356
162	-192	0.00128
162	-185	0.00057
162	-103	0.001009
162	-95	0.008976
162	-94	0.00077
162	4	0.000828
162	93	0.000672
163	-194	0.000894
163	-103	0.001519
163	-96	0.000578
163	-95	0.003702
163	-5	0.007691
163	-4	0.000862
163	-1	0.000525
163	2	0.000801
163	3	0.004333
163	4	0.002054
163	93	0.002429
163	94	0.004198
163	95	0.000751
163	102	0.001968
163	192	0.000891
163	200	0.000677
163	201	0.000854
164	-95	0.000798
164	93	0.001837
164	94	0.002772
164	102	0.000693
164	184	0.001358
164	191	0.000964
164	192	0.02601
164	193	0.000807
164	200	0.003443
165	-123	0.000564
165	191	0.0007
165	199	0.000662
167	-189	0.000683
167	188	0.000547
168	-197	0.00068
168	-191	0.000586
168	-189	0.001628
168	-188	0.000702
168	-1	0.001009
169	-200	0.000636
169	-199	0.000501
169	-198	0.003606
169	-197	0.000922
169	-196	0.000999
169	-190	0.006561
169	-189	0.022549
169	-188	0.000674
169	-183	0.000822
169	-181	0.000766
169	-2	0.000794
169	-1	0.003854
169	0	0.001743
169	188	0.000984
169	216	0.001221
170	-198	0.004441
170	-197	0.000662
170	-195	0.001107
170	-191	0.001008
170	-190	0.000594
170	-189	0.005309
170	-188	0.004228
170	-187	0.003682
170	-99	0.001443
170	-91	0.002575
170	-3	0.000921
170	-1	0.043332
170	0	0.001824
170	1	0.00138
170	188	0.003534
170	190	0.000534
171	-195	0.000743
171	-189	0.001169
171	-187	0.000715
171	-97	0.001003
171	-2	0.000503
171	-1	0.023206
171	2	0.00108
171	89	0.002018
171	98	0.00075
171	100	0.000798
171	181	0.000517
171	185	0.0011
171	187	0.002495
171	188	0.010979
171	189	0.004684
171	191	0.00064
171	195	0.001191
171	196	0.008676
171	204	0.000605
172	-226	0.000554
172	-218	0.000729
172	-189	0.000851
172	-2	0.000753
172	-1	0.001777
172	0	0.000936
172	100	0.001151
172	179	0.000551
172	187	0.00678
172	188	0.008735
172	189	0.001448
172	190	0.002145
172	196	0.002744
172	197	0.000839
172	198	0.001319
172	199	0.000734
173	-1	0.000916
173	185	0.00053
173	188	0.001893
173	190	0.000526
173	191	0.000692
174	-1	0.00057
174	188	0.000924
175	188	0.000515
176	-186	0.00073
177	-201	0.000558
177	-191	0.001313
177	-185	0.002096
177	-183	0.000515
177	-182	0.000584
178	-200	0.000688
178	-199	0.002731
178	-191	0.004876
178	-190	0.000595
178	-183	0.000567
178	-101	0.003216
178	-93	0.000955
178	-5	0.000814
178	3	0.000848
178	184	0.000571
179	-101	0.00068
179	96	0.001011
179	104	0.004104
179	183	0.000709
179	184	0.000841
179	194	0.001774
179	202	0.000957
179	203	0.001024
180	183	0.000631
180	186	0.001113
180	194	0.005297
180	201	0.000528
180	202	0.000821
[truncated: 320 more rows]
