# Supplementary material for: Aperiodic approximants bridging quasicrystals and modulated structures
Source: Nat Commun. 2024 Jul 11;15:5742. doi: 10.1038/s41467-024-49843-4 (PMC11239952; doi:10.1038/s41467-024-49843-4)
Supplement: Supplementary file 3 — Source Data [file 41467_2024_49843_MOESM3_ESM.zip › Source Data/Sig19/Fig19d.csv]

x	y	intensity
-256	-241	0.000663
-256	-235	0.000821
-256	-180	0.000815
-256	180	0.000815
-256	235	0.000821
-256	241	0.000663
-255	-241	0.000507
-255	-240	0.00096
-255	-235	0.002057
-255	-234	0.000705
-255	-139	0.00051
-255	-138	0.000577
-255	-49	0.001014
-255	-46	0.001011
-255	-43	0.000796
-255	43	0.000591
-254	-143	0.000827
-254	-139	0.000792
-254	-138	0.001272
-254	-137	0.001738
-254	-46	0.002317
-254	-40	0.000915
-254	43	0.000587
-254	46	0.000558
-254	52	0.000521
-253	-47	0.000545
-253	-46	0.008303
-253	-45	0.001157
-253	-42	0.001022
-253	-40	0.003179
-253	46	0.0012
-253	50	0.000532
-253	51	0.000505
-253	52	0.001159
-252	-46	0.000583
-252	-40	0.000578
-252	45	0.000812
-252	46	0.003764
-252	50	0.001282
-252	51	0.004046
-252	52	0.004286
-252	57	0.00071
-252	143	0.000643
-251	-238	0.000722
-251	-140	0.000649
-251	-49	0.000525
-251	-48	0.000538
-251	-43	0.000591
-251	49	0.000511
-251	51	0.000577
-251	143	0.004036
-251	149	0.000758
-251	241	0.000639
-250	-146	0.001713
-250	-142	0.001414
-250	-141	0.002624
-250	-140	0.001868
-250	-50	0.000614
-250	-49	0.001449
-250	-48	0.000686
-250	-46	0.000833
-250	-43	0.001139
-250	55	0.00056
-250	240	0.001815
-250	241	0.00188
-250	246	0.001187
-250	247	0.000602
-249	-174	0.000918
-249	-146	0.002545
-249	-142	0.001564
-249	-141	0.001474
-249	-140	0.005646
-249	-55	0.000614
-249	-54	0.000686
-249	-51	0.000732
-249	-50	0.001399
-249	-49	0.014878
-249	-48	0.001179
-249	-46	0.000661
-249	-45	0.000899
-249	-43	0.006426
-249	-42	0.000594
-249	49	0.001221
-249	53	0.000574
-249	54	0.0014
-249	55	0.000716
-248	-54	0.000997
-248	-50	0.001964
-248	-49	0.014966
-248	-48	0.004181
-248	-47	0.000734
-248	-45	0.001757
-248	-44	0.00055
-248	-43	0.011344
-248	-42	0.001386
-248	-41	0.000636
-248	-39	0.000717
-248	-37	0.000657
-248	43	0.001141
-248	48	0.001756
-248	49	0.005071
-248	50	0.000548
-248	51	0.000704
-248	52	0.000703
-248	53	0.002413
-248	54	0.005566
-248	55	0.003098
-248	60	0.000558
-248	146	0.000593
-247	-49	0.001533
-247	-48	0.000813
-247	-43	0.000798
-247	43	0.00102
-247	47	0.001554
-247	48	0.0039
-247	49	0.007845
-247	51	0.00052
-247	52	0.000823
-247	53	0.004551
-247	54	0.015313
-247	55	0.006595
-247	56	0.000744
-247	57	0.000592
-247	60	0.001352
-247	145	0.000548
-247	146	0.004409
-247	152	0.001011
-246	48	0.000547
-246	49	0.001072
-246	54	0.00103
-246	55	0.001275
-246	140	0.000502
-246	144	0.000514
-246	146	0.008744
-246	150	0.001064
-246	151	0.00073
-246	152	0.002135
-245	55	0.000629
-245	146	0.000686
-245	147	0.000617
-245	243	0.000731
-244	-52	0.001066
-242	57	0.000649
-241	-97	0.000515
-240	-98	0.001224
-240	-97	0.000517
-238	91	0.000725
-238	92	0.000744
-238	93	0.000593
-238	217	0.000895
-238	222	0.000583
-238	223	0.001727
-237	-198	0.000651
-237	-192	0.00064
-237	222	0.001493
-237	223	0.00059
-236	-198	0.000738
-236	-192	0.000541
-236	-95	0.001784
-236	-94	0.000729
-235	-95	0.003258
-235	-89	0.000711
-235	-3	0.002773
-234	-3	0.003244
-234	88	0.001526
-234	89	0.000998
-234	90	0.000966
-233	88	0.000762
-233	89	0.0017
-233	90	0.000842
-232	-229	0.001324
-232	186	0.000554
-232	192	0.000851
-231	-229	0.000898
-231	-228	0.000959
-231	-227	0.000621
-231	-223	0.000868
-231	-98	0.001766
-231	-97	0.000807
-231	222	0.000521
-231	228	0.000559
-230	-98	0.001122
-229	-95	0.000896
-229	91	0.001797
-229	97	0.000684
-228	-3	0.000702
-228	2	0.000827
-228	3	0.001056
-228	91	0.000538
-227	3	0.000914
-227	100	0.000556
-227	128	0.000516
-226	-98	0.000901
-226	-95	0.000785
-226	-92	0.000875
-226	220	0.000589
-226	225	0.000834
-226	231	0.001363
-225	-223	0.000829
-225	-217	0.000621
-225	-195	0.002868
-225	-98	0.002118
-225	-97	0.000697
-225	-94	0.000664
-225	-92	0.001935
-225	-91	0.000865
-224	-104	0.000569
-224	-103	0.001493
-224	-102	0.000625
-224	-99	0.000848
-224	-98	0.011583
-224	-97	0.003487
-224	-96	0.000523
-224	-94	0.001268
-224	-93	0.001184
-224	-92	0.018936
-224	-91	0.000818
-224	0	0.000542
-224	97	0.000661
-223	-98	0.001074
-223	-97	0.000545
-223	-96	0.000526
-223	-92	0.002485
-223	-91	0.00055
-223	-1	0.001829
-223	0	0.005306
-223	4	0.001375
-223	5	0.004677
-223	6	0.001924
-223	97	0.001796
-223	103	0.001117
-222	5	0.000866
-222	91	0.000582
-222	97	0.021877
-222	98	0.000757
-222	101	0.002721
-222	102	0.001484
-222	103	0.011651
-222	104	0.000651
-222	107	0.00099
-222	108	0.000834
-222	109	0.000581
-222	222	0.00067
-222	228	0.000827
-221	-193	0.000796
-221	-192	0.000792
-221	-187	0.000517
-221	95	0.000501
-221	97	0.002399
-221	101	0.000535
-221	102	0.001426
-221	103	0.001423
-221	200	0.002402
-221	201	0.000721
-221	222	0.000607
-221	223	0.000827
-221	227	0.000654
-221	228	0.002049
-221	229	0.000627
-220	-226	0.001852
-220	-220	0.000994
-220	-214	0.000535
-220	-193	0.000769
-220	-192	0.003366
-220	-188	0.000615
-220	-187	0.001048
-220	-186	0.001046
-220	-95	0.00071
-220	97	0.000571
-220	103	0.000573
-220	200	0.000601
-219	-192	0.000518
-219	-95	0.002076
-219	-89	0.000881
-219	2	0.001228
-219	3	0.000847
-218	1	0.001591
-218	2	0.004054
-218	3	0.00306
-218	100	0.000605
-217	2	0.000605
-217	3	0.000801
-217	94	0.001107
-217	100	0.002044
-217	191	0.000701
-217	197	0.000655
-216	-224	0.000679
-216	-223	0.000808
-216	191	0.001305
-216	192	0.001042
-216	197	0.003365
-216	198	0.000994
-215	-224	0.000615
-215	-223	0.002665
-215	-218	0.00056
-215	-217	0.000907
-215	192	0.000599
-215	198	0.000632
-214	-223	0.000624
-206	-147	0.000958
-206	-55	0.000643
-206	-49	0.003049
-205	-138	0.000536
-205	-55	0.0009
-205	-50	0.00102
-205	-49	0.004108
-205	42	0.002547
-205	43	0.000679
-205	44	0.000755
-205	48	0.000657
-204	-138	0.001167
-204	42	0.002847
-204	43	0.001211
-204	44	0.001183
-204	48	0.001031
-203	42	0.000606
-203	140	0.000909
-202	143	0.000554
-201	-238	0.000606
-201	-141	0.00172
-201	-140	0.000576
-201	142	0.000701
-201	143	0.000935
-200	-238	0.000987
-200	-147	0.000627
-200	-143	0.000701
-200	-142	0.000636
-200	-141	0.010266
-199	-141	0.006533
-199	-140	0.001588
-198	144	0.000514
-198	145	0.000613
-198	146	0.001044
-197	-241	0.000592
-197	-143	0.00056
-197	144	0.000503
-197	145	0.003883
-197	146	0.005057
-197	147	0.000547
-197	179	0.001358
-196	-247	0.000561
-196	-243	0.0005
-196	-242	0.0021
-196	-241	0.006156
-196	-144	0.00113
-196	-143	0.001248
-196	144	0.000543
-196	145	0.007434
-196	146	0.001439
-196	151	0.000539
-196	243	0.000913
-195	-241	0.001198
-195	-145	0.001317
-195	-144	0.020401
-195	-143	0.001189
-195	-138	0.002117
-195	242	0.000524
-195	243	0.000637
-194	-145	0.000525
-194	-144	0.00269
-194	-143	0.000821
-194	-138	0.000591
-193	51	0.000598
-193	148	0.00145
-193	149	0.000526
-192	142	0.001168
-192	143	0.001809
-192	147	0.001821
-192	148	0.014228
-192	149	0.003909
-192	245	0.000623
-191	148	0.005703
-191	149	0.000782
-191	244	0.000579
-191	245	0.001493
-191	246	0.004922
-190	-175	0.001088
-190	-174	0.000763
-190	-147	0.00071
-190	-141	0.00084
-190	148	0.000777
-190	149	0.000633
-190	245	0.002367
-190	246	0.000669
-189	-175	0.00052
-189	246	0.000538
-187	145	0.000809
-187	151	0.000533
-183	-201	0.000698
-183	-195	0.001019
-182	-202	0.001044
-182	-201	0.001128
-182	-200	0.000644
-182	-196	0.002813
-182	-195	0.001198
-182	-194	0.000599
-182	-190	0.000862
-181	-196	0.000971
-181	-104	0.001878
-181	-98	0.000673
-180	-104	0.000724
-179	91	0.000509
-179	96	0.001383
-179	97	0.000823
-179	188	0.000914
-179	194	0.000541
-178	-198	0.000894
-178	-193	0.000669
-178	-192	0.000704
-178	97	0.000706
-178	182	0.000514
-178	188	0.003265
-178	189	0.000524
-178	190	0.000566
-178	193	0.000671
-178	194	0.001681
-177	-199	0.001045
-177	-193	0.002113
-177	-101	0.000578
-177	183	0.00053
-177	188	0.001067
-177	193	0.000571
-177	194	0.001039
-176	-193	0.000674
-176	-101	0.000908
-175	-184	0.001523
-175	-4	0.000796
-174	94	0.000707
-174	185	0.001265
-174	191	0.000544
-173	-187	0.000687
-173	-1	0.001328
-173	2	0.000652
-173	5	0.001182
-173	185	0.00114
-173	186	0.000521
-173	187	0.000695
-173	191	0.001724
-172	-193	0.001129
-172	-190	0.00059
-172	-188	0.000962
-172	-187	0.003564
-172	188	0.000516
-172	189	0.000603
-171	-199	0.000503
-171	-193	0.006058
-171	-192	0.000594
-171	-190	0.001202
-171	-189	0.00372
-171	-188	0.003045
-171	-187	0.009428
-171	-186	0.00063
-171	-185	0.000575
-171	-183	0.000809
-171	-182	0.000749
-171	2	0.001942
-171	188	0.002111
-171	190	0.000643
-171	191	0.000554
-171	194	0.000752
-171	222	0.000674
-170	-198	0.00067
-170	-193	0.003859
-170	-192	0.002006
-170	-189	0.001465
-170	-188	0.001351
-170	-187	0.018536
-170	-186	0.002444
-170	-185	0.000727
-170	-183	0.000586
-170	-181	0.000794
-170	-90	0.000935
-170	0	0.000527
-170	2	0.006019
-169	-189	0.000676
-169	-186	0.000576
-169	-90	0.00125
-169	-89	0.000603
-169	2	0.031278
-169	3	0.000942
-169	4	0.000941
-169	191	0.000922
-168	-189	0.000928
-168	0	0.001853
-168	1	0.00166
-168	2	0.049219
-168	94	0.000786
-168	127	0.000672
-168	191	0.002074
-168	197	0.000809
-167	-190	0.001146
-167	-189	0.000607
-167	2	0.000646
-167	93	0.001089
-167	94	0.000592
-167	99	0.000542
-167	185	0.000534
-167	186	0.000505
-167	189	0.001212
-167	190	0.001333
-167	191	0.012133
-167	192	0.000886
-167	197	0.002929
-166	-196	0.00393
-166	-195	0.000928
-166	-193	0.000536
-166	-192	0.001187
-166	-191	0.001878
-166	-190	0.013111
-166	2	0.000555
-166	185	0.001172
-166	189	0.000763
-166	190	0.003625
-166	191	0.019804
-166	192	0.00231
-166	193	0.000734
-166	194	0.000685
-166	195	0.001033
-166	196	0.003997
-166	197	0.004923
-166	202	0.000912
-165	-218	0.001065
-165	-196	0.000847
-165	-195	0.000575
-165	-191	0.000755
-165	-190	0.005102
-165	-189	0.000683
-165	-99	0.000819
-165	-98	0.001221
-165	-94	0.001399
-165	-93	0.005107
-165	-92	0.001247
-165	191	0.001167
-165	192	0.000739
-164	-190	0.000517
-164	-93	0.002259
-164	-92	0.00106
-164	-1	0.005359
-164	3	0.000696
-164	5	0.002933
-164	96	0.000689
-163	-190	0.000527
-163	-1	0.001648
-163	4	0.000633
-163	5	0.001332
-163	95	0.00055
-163	96	0.004456
-163	97	0.001811
-163	102	0.001184
-163	191	0.000505
-163	193	0.001233
-163	194	0.000983
-163	199	0.000544
-162	96	0.002683
-162	97	0.000666
-162	102	0.001039
-162	188	0.00084
-162	192	0.000594
-162	193	0.002083
-162	194	0.010717
-162	199	0.000778
-162	200	0.001779
-161	-193	0.001393
-161	97	0.000599
-161	192	0.001015
-161	193	0.003167
-161	194	0.003916
-161	195	0.000537
-161	197	0.000536
-161	198	0.000614
-161	199	0.002012
-161	200	0.000752
-160	-193	0.000543
-160	-90	0.000699
-160	194	0.002609
-160	200	0.000557
-159	-4	0.000789
-157	197	0.000599
-156	-56	0.000553
-156	-50	0.001312
-155	-50	0.001856
-155	41	0.000517
-155	42	0.00122
-154	42	0.001217
-154	48	0.00068
-151	-53	0.000667
-151	-47	0.000928
-150	-47	0.000682
-150	39	0.000725
-149	39	0.000542
-147	179	0.000854
-146	-50	0.000581
-145	47	0.000561
-144	-47	0.000649
-144	-44	0.000513
-143	-44	0.00078
-143	50	0.000735
-143	181	0.001079
-142	-239	0.001341
-142	-50	0.000884
-142	-44	0.001764
-142	47	0.000601
-142	48	0.000529
-142	170	0.000518
-142	176	0.000677
-142	181	0.001327
-142	182	0.001588
-141	-239	0.003531
-141	-238	0.000666
-141	-50	0.001999
-141	-47	0.000657
-141	-46	0.000712
-141	-45	0.001047
-141	-44	0.005097
-141	47	0.000938
-141	48	0.00114
-140	-176	0.000536
-140	-175	0.001268
-140	-56	0.000834
-140	-51	0.000613
-140	-50	0.009003
-140	-49	0.000645
-140	-48	0.000817
-140	-47	0.001504
-140	-46	0.003776
-140	-45	0.002841
-140	-44	0.014269
-140	-43	0.0017
-140	-42	0.000885
-140	-41	0.000556
-140	-40	0.000829
-140	-39	0.000963
-140	46	0.000848
-140	47	0.00249
-140	48	0.002121
-140	50	0.000895
-140	53	0.001157
-139	-56	0.001418
-139	-55	0.000834
-139	-54	0.001346
-139	-53	0.000563
-139	-51	0.000563
-139	-50	0.027994
-139	-49	0.000845
-139	-48	0.001141
-139	-47	0.001375
-139	-46	0.011576
-139	-45	0.010821
-139	-44	0.091446
-139	-43	0.001158
-139	-42	0.003016
-139	-41	0.000993
-139	-40	0.003342
-139	-39	0.003694
-139	-38	0.001414
-139	-37	0.000715
-139	-34	0.000644
-139	-33	0.000913
-139	36	0.000764
-139	42	0.002116
-139	43	0.000997
-139	44	0.001343
-139	45	0.001791
-139	46	0.001277
-139	47	0.014812
-139	48	0.005587
-139	49	0.00113
-139	50	0.001086
-139	51	0.001505
-139	52	0.000902
-139	53	0.003469
-139	54	0.000642
-138	-50	0.000994
-138	-46	0.000631
-138	-45	0.000578
-138	-44	0.001481
-138	36	0.000905
-138	41	0.000867
-138	42	0.004437
-138	43	0.001444
-138	45	0.001384
-138	46	0.006135
-138	47	0.073665
-138	48	0.028939
-138	49	0.005023
-138	50	0.000829
-138	51	0.001904
-138	52	0.001981
-138	53	0.030225
-138	54	0.003601
-138	56	0.000542
-138	57	0.001263
-138	59	0.002621
-138	178	0.000923
-137	-44	0.000997
-137	44	0.000531
-137	46	0.000548
-137	47	0.001826
-137	48	0.002162
-137	145	0.000509
-137	179	0.000503
-137	242	0.000623
-136	-179	0.000532
-136	-44	0.000605
-136	48	0.000633
-136	242	0.005277
-136	243	0.000677
-135	-179	0.001212
-135	-178	0.00232
-135	-177	0.000501
-135	-173	0.000746
-135	-172	0.000653
-135	-167	0.000717
-131	-176	0.000608
-130	-176	0.000501
-130	-175	0.000544
-129	-175	0.000659
-127	-102	0.00073
-126	-102	0.001078
-125	-4	0.000611
-125	93	0.001071
-124	93	0.001372
-122	-99	0.000512
-121	-99	0.000567
-121	-90	0.000546
-120	-92	0.000565
-120	-90	0.001193
-120	90	0.000578
-119	-90	0.001531
-119	93	0.000641
-118	93	0.002571
-118	127	0.000731
-118	224	0.000729
-117	-191	0.000677
-117	93	0.001328
-117	223	0.000879
-117	224	0.006396
-117	225	0.001057
-116	-197	0.001238
-116	-196	0.002174
-116	-192	0.000883
-116	-191	0.004941
-116	-190	0.002469
-116	-94	0.000847
-116	-93	0.001687
-116	95	0.000565
-116	224	0.000584
-116	225	0.00078
-115	-190	0.000979
-115	-99	0.001411
-115	-95	0.002401
-115	-94	0.003447
-115	-93	0.029761
-115	-91	0.000834
-114	-96	0.00071
-114	-95	0.00067
-114	-93	0.004471
-114	-2	0.003216
-114	-1	0.001372
-114	4	0.004826
-114	96	0.001122
-113	-96	0.001079
-113	95	0.003873
-113	96	0.033185
-113	97	0.001322
-113	98	0.000584
-113	129	0.001033
-113	130	0.001138
-112	-194	0.000694
-112	-189	0.000581
-112	-188	0.000766
-112	-97	0.000531
-112	-96	0.001857
-112	-95	0.000544
-112	95	0.000882
-112	96	0.002131
-112	97	0.000836
-112	193	0.006641
-112	194	0.001414
-112	199	0.002449
-112	221	0.001177
-111	-227	0.000637
-111	-222	0.003058
-111	-221	0.005233
-111	-199	0.00077
-111	-194	0.003436
-111	-193	0.004571
-111	-189	0.001278
-111	-188	0.007931
-111	-187	0.002419
-111	-97	0.000611
-111	-96	0.009617
-111	-95	0.002096
-111	-94	0.00093
-111	-93	0.00072
-111	1	0.000837
-111	96	0.000542
-111	193	0.001057
-110	-222	0.001495
-110	-124	0.000562
-110	-102	0.000696
-110	-100	0.000539
-110	-99	0.001937
-110	-98	0.00349
-110	-97	0.006361
-110	-96	0.123495
-110	-95	0.000792
-110	-94	0.000782
-110	-93	0.000605
-110	1	0.00417
-110	2	0.000786
-110	98	0.000698
-110	99	0.000784
-109	-97	0.00165
-109	-96	0.003899
-109	0	0.00514
-109	1	0.070914
-109	2	0.008474
-109	97	0.000714
-109	98	0.004372
-109	99	0.002647
-108	-96	0.000929
-108	1	0.002082
-108	2	0.000883
-108	94	0.00064
-108	95	0.000908
-108	96	0.001981
-108	97	0.01213
-108	98	0.038097
-108	99	0.08431
-108	100	0.002049
-108	101	0.002332
-108	102	0.001152
-108	103	0.001109
-108	104	0.001255
-108	190	0.001062
-107	-99	0.000864
-107	98	0.002027
-107	99	0.005984
-107	100	0.000515
-107	190	0.008872
-107	191	0.001946
-107	192	0.000782
-107	195	0.000747
-107	196	0.007749
-107	197	0.000662
-107	202	0.000782
-106	-219	0.001096
-106	-218	0.000652
-106	-99	0.002179
-106	98	0.000702
-106	99	0.000825
-106	191	0.00103
-105	-127	0.001785
-105	-99	0.004022
-105	99	0.000565
-105	101	0.000602
-104	-99	0.00135
-104	-2	0.000749
-104	4	0.00115
-104	101	0.00062
-104	102	0.000635
-103	100	0.000719
-103	101	0.00293
-103	102	0.00158
-102	102	0.001284
-101	-102	0.000552
-93	-240	0.001044
-92	-240	0.001724
-92	-239	0.000562
-92	-234	0.000712
-91	-240	0.000867
-91	-239	0.00217
-91	-148	0.000733
-90	-239	0.000673
-88	-243	0.000793
-88	-242	0.000504
-88	-238	0.000858
-88	-237	0.00121
-88	-236	0.000986
-88	-145	0.000849
-88	53	0.000514
-88	172	0.00122
-88	178	0.000721
-88	242	0.000573
-87	-243	0.006222
-87	-242	0.005019
-87	-239	0.000588
-87	-238	0.00205
-87	-237	0.014538
-87	-236	0.002641
-87	-147	0.000654
-87	-146	0.001308
-87	-145	0.003957
-87	-144	0.000582
-87	-48	0.001126
-87	50	0.000512
-87	150	0.000951
-87	236	0.000884
-87	241	0.000531
-87	242	0.001742
-86	-242	0.001961
-86	-237	0.001591
-86	-236	0.002962
-86	-151	0.001759
-86	-148	0.000785
-86	-147	0.001458
-86	-146	0.005336
-86	-145	0.06897
-86	-144	0.001737
-86	-143	0.000635
-86	-141	0.001383
-86	-140	0.00152
-86	-139	0.002537
-86	-134	0.00051
-86	-48	0.005518
-86	-47	0.001657
-86	50	0.001424
-86	147	0.000576
-86	236	0.000807
-86	241	0.001684
-86	242	0.001292
-86	247	0.000713
-85	-147	0.00055
-85	-146	0.000943
-85	-145	0.010347
-85	-144	0.000586
-85	-139	0.001456
-85	-50	0.001367
-85	-49	0.005553
-85	-48	0.087218
-85	-47	0.010778
-85	-46	0.001037
-85	-45	0.000827
-85	-44	0.000779
-85	-42	0.000747
-85	48	0.000549
-85	49	0.001164
-85	50	0.005173
-85	147	0.001572
-84	-240	0.000673
-84	-239	0.000784
-84	-145	0.000575
-84	-49	0.000811
-84	-48	0.013896
-84	-47	0.004097
-84	-46	0.00063
-84	44	0.001192
-84	46	0.000702
-84	47	0.001424
-84	48	0.005125
-84	49	0.019024
-84	50	0.063727
-84	51	0.003539
-84	52	0.002413
-84	53	0.001001
-84	54	0.000692
-84	55	0.000658
-84	146	0.000798
-84	147	0.004112
-84	148	0.000619
-84	239	0.000626
-83	-241	0.00091
-83	-240	0.001267
-83	-239	0.001984
-83	-48	0.001066
-83	48	0.001487
-83	49	0.008309
-83	50	0.014006
-83	51	0.000675
-83	136	0.000608
-83	141	0.003873
-83	142	0.00098
-83	145	0.000753
-83	146	0.002089
-83	147	0.054705
-83	148	0.003214
-83	150	0.000545
-83	153	0.000705
-83	174	0.000822
-83	175	0.002273
-83	239	0.000867
-83	245	0.00063
-82	-245	0.00051
-82	-242	0.000785
-82	-241	0.002746
-82	-240	0.021653
-82	-239	0.009968
-82	-237	0.000507
-82	-234	0.000712
-82	49	0.000718
-82	50	0.001674
-82	141	0.001037
-82	145	0.000739
-82	146	0.002103
-82	147	0.021016
-82	148	0.000553
-82	238	0.004997
-82	239	0.012148
-82	240	0.000868
-82	244	0.004237
-82	245	0.003268
-81	-240	0.002263
-81	-239	0.000665
-81	-176	0.000551
-81	-170	0.000638
-81	-144	0.000639
-81	-143	0.001293
-81	-142	0.004491
-81	-48	0.000513
-81	50	0.000716
-81	147	0.002591
-81	238	0.002851
-81	239	0.002203
-81	240	0.001585
-81	244	0.003871
-81	245	0.000959
-80	-51	0.00111
-80	-45	0.001193
-80	147	0.001016
-80	238	0.000712
-80	239	0.000671
-80	244	0.000571
-79	47	0.000985
-79	52	0.000743
-79	53	0.000555
-79	144	0.000674
-79	147	0.000745
-78	-237	0.000543
-78	144	0.005815
-78	241	0.004571
-78	242	0.000647
-77	-243	0.001144
-77	-242	0.000652
-77	-237	0.001175
-77	236	0.000554
-77	240	0.001175
-77	241	0.015033
-77	242	0.014246
-77	243	0.000775
-76	-243	0.000509
-76	-237	0.00055
-76	-174	0.000731
-76	-173	0.001975
-76	239	0.000524
-76	241	0.00173
-76	242	0.003187
-76	243	0.000514
-75	241	0.001351
-75	242	0.001066
-74	242	0.000592
-73	238	0.000646
-73	242	0.000513
-73	244	0.000593
-72	239	0.000724
-72	244	0.001125
-72	245	0.000675
-71	239	0.000834
-71	245	0.000646
-64	220	0.000514
-64	226	0.000755
-63	220	0.000706
-63	221	0.00053
-63	226	0.001437
-62	220	0.000604
-62	221	0.001222
-62	226	0.001798
-62	227	0.001778
-61	-228	0.000536
-61	-97	0.001074
-60	-97	0.002391
-60	-96	0.000777
-59	-94	0.000726
-59	98	0.000691
-58	-94	0.001183
-58	98	0.00416
-58	229	0.001349
-57	-225	0.000598
-57	-94	0.005182
-57	95	0.000771
-57	229	0.000865
-56	-225	0.003786
-56	-224	0.000795
-56	-220	0.001041
-56	-219	0.002358
-56	-100	0.002199
-56	-99	0.001015
-56	-96	0.000623
-56	-95	0.003176
-56	-94	0.044915
-56	-93	0.001322
-56	-88	0.000632
-56	95	0.001499
-55	-100	0.00085
-55	-95	0.001037
-55	-94	0.028735
-55	-93	0.003101
-55	-88	0.000614
-55	95	0.003185
-54	-94	0.002353
-54	90	0.000524
-54	93	0.000674
-54	94	0.000694
-54	95	0.04169
-54	96	0.001708
-54	101	0.001547
-53	-94	0.00134
-53	95	0.031402
-53	96	0.001564
-53	97	0.000875
-53	101	0.002026
-52	-228	0.001249
-52	-94	0.000531
-52	95	0.005282
-52	96	0.000746
-51	-228	0.000925
-51	-94	0.0007
-51	-91	0.00118
-51	95	0.00107
-50	95	0.000509
-49	92	0.001185
-40	-137	0.000564
-38	138	0.000778
-37	-143	0.000538
-37	-140	0.00097
-36	-146	0.000638
-36	-143	0.000789
-36	-140	0.005218
-35	-143	0.000605
-35	-140	0.000856
-35	-139	0.000966
-34	-241	0.000614
-34	-240	0.00101
-34	-143	0.001599
-34	141	0.000601
-33	-241	0.001329
-33	-240	0.001689
-33	-143	0.00538
-33	140	0.00095
-33	141	0.005356
-33	142	0.001089
-33	174	0.000539
-33	175	0.000583
-32	-246	0.000845
-32	-242	0.000626
-32	-241	0.004302
-32	-240	0.016496
-32	-239	0.000682
-32	-235	0.000636
-32	-234	0.00084
-32	-145	0.001012
-32	-144	0.00294
-32	-143	0.009523
-32	-142	0.000576
-32	-141	0.000779
-32	140	0.000525
-32	141	0.000543
-32	238	0.00071
-31	-240	0.000968
-31	-239	0.000501
-31	-149	0.000581
-31	-145	0.000864
-31	-144	0.004008
-31	-143	0.113666
-31	-142	0.012392
-31	-141	0.000513
-31	-140	0.000678
-31	144	0.000757
-30	-242	0.000514
-30	-146	0.000675
-30	-145	0.000616
-30	-143	0.002269
-30	-142	0.003178
-30	144	0.001555
-29	-243	0.000742
-29	-146	0.000674
-29	-145	0.000539
-29	-143	0.002056
-29	143	0.00236
-29	144	0.004099
-29	145	0.000561
-28	-244	0.001615
-28	-243	0.006667
-28	-242	0.000989
-28	-238	0.000579
-28	-237	0.000591
-28	-146	0.00133
-28	-143	0.000914
-28	138	0.000614
-28	140	0.000716
-28	141	0.00151
-28	142	0.002361
-28	143	0.060155
-28	144	0.067889
-28	145	0.010605
-28	146	0.002322
-28	147	0.001501
-28	148	0.00081
-28	149	0.001012
-28	150	0.000595
-28	240	0.000626
-28	241	0.000655
-27	-244	0.001896
-27	-243	0.006498
-27	-238	0.000756
-27	-237	0.00116
-27	-147	0.000964
-27	-146	0.012709
-27	-145	0.002136
-27	143	0.001183
-27	144	0.001419
-27	145	0.000891
-27	235	0.001233
-27	240	0.003846
-27	241	0.021534
-27	242	0.001475
-27	243	0.000501
-27	246	0.000516
-27	247	0.000845
-26	-243	0.000759
-26	-174	0.001006
-26	-147	0.001241
-26	-146	0.015893
-26	-145	0.002723
-26	-143	0.0006
-26	143	0.00096
-26	144	0.000696
-26	242	0.000761
-25	-243	0.000556
-25	-146	0.00229
-25	146	0.001078
-24	-146	0.001067
-24	146	0.006721
-24	147	0.001277
-23	-246	0.001542
-23	-149	0.00053
-23	144	0.000678
-23	145	0.001619
-23	146	0.019709
-23	147	0.006761
-23	148	0.000534
-23	238	0.000914
-23	243	0.001789
-23	244	0.001397
-22	-246	0.00052
-22	-149	0.002036
-22	-148	0.000644
-22	146	0.001672
-22	147	0.003644
-22	238	0.001691
-22	242	0.000844
-22	243	0.004033
-22	244	0.010176
-21	-149	0.000694
-21	147	0.00055
-21	244	0.002815
-21	245	0.000686
-20	147	0.000689
-19	149	0.001011
-18	149	0.00141
-17	149	0.000715
-17	246	0.000586
-16	247	0.000567
-9	125	0.001094
-9	126	0.000908
-9	222	0.000727
-8	126	0.000619
-8	222	0.000798
-8	223	0.002494
-7	-192	0.002016
-7	223	0.001033
-6	-94	0.000566
-4	95	0.000674
-4	122	0.000869
-4	123	0.001187
-4	127	0.000502
-4	128	0.002838
-4	129	0.001711
-4	225	0.000886
-3	-190	0.000612
-3	192	0.001933
-3	220	0.000936
-3	224	0.000869
-3	225	0.005255
-3	226	0.008251
-2	-223	0.001983
-2	-222	0.001332
-2	-195	0.00095
-2	-190	0.000774
-2	-189	0.010625
-2	-188	0.000553
-2	-183	0.000686
-2	-98	0.000561
-2	-97	0.000763
-2	192	0.000573
-2	226	0.000543
-1	-223	0.000776
-1	-131	0.00059
-1	-126	0.000768
-1	-125	0.000996
-1	-103	0.002673
-1	-102	0.000731
-1	-101	0.000704
-1	-100	0.002144
-1	-99	0.004349
-1	-98	0.034974
-1	-97	0.085907
-1	-96	0.005529
-1	-95	0.001319
-1	-94	0.000981
-1	-93	0.00058
-1	-92	0.000789
-1	-91	0.000727
0	-125	0.000555
0	-98	0.000684
0	0	1
0	98	0.000684
0	125	0.000555
1	91	0.000727
1	92	0.000789
1	93	0.00058
1	94	0.000981
1	95	0.001319
1	96	0.005529
1	97	0.085907
1	98	0.034974
1	99	0.004349
1	100	0.002144
1	101	0.000704
1	102	0.000731
1	103	0.002673
1	125	0.000996
1	126	0.000768
1	131	0.00059
1	223	0.000776
2	-226	0.000543
2	-192	0.000573
2	97	0.000763
2	98	0.000561
2	183	0.000686
2	188	0.000553
2	189	0.010625
2	190	0.000774
2	195	0.00095
2	222	0.001332
2	223	0.001983
3	-226	0.008251
3	-225	0.005255
3	-224	0.000869
3	-220	0.000936
3	-192	0.001933
3	190	0.000612
4	-225	0.000886
4	-129	0.001711
4	-128	0.002838
4	-127	0.000502
4	-123	0.001187
4	-122	0.000869
4	-95	0.000674
6	94	0.000566
7	-223	0.001033
7	192	0.002016
8	-223	0.002494
8	-222	0.000798
8	-126	0.000619
9	-222	0.000727
9	-126	0.000908
9	-125	0.001094
16	-247	0.000567
17	-246	0.000586
17	-149	0.000715
18	-149	0.00141
19	-149	0.001011
20	-147	0.000689
21	-245	0.000686
21	-244	0.002815
21	-147	0.00055
21	149	0.000694
22	-244	0.010176
22	-243	0.004033
22	-242	0.000844
22	-238	0.001691
22	-147	0.003644
22	-146	0.001672
22	148	0.000644
22	149	0.002036
22	246	0.00052
23	-244	0.001397
23	-243	0.001789
23	-238	0.000914
23	-148	0.000534
23	-147	0.006761
23	-146	0.019709
23	-145	0.001619
23	-144	0.000678
23	149	0.00053
23	246	0.001542
24	-147	0.001277
24	-146	0.006721
24	146	0.001067
25	-146	0.001078
25	146	0.00229
25	243	0.000556
26	-242	0.000761
26	-144	0.000696
26	-143	0.00096
26	143	0.0006
26	145	0.002723
26	146	0.015893
26	147	0.001241
26	174	0.001006
26	243	0.000759
27	-247	0.000845
27	-246	0.000516
27	-243	0.000501
27	-242	0.001475
27	-241	0.021534
27	-240	0.003846
27	-235	0.001233
27	-145	0.000891
27	-144	0.001419
27	-143	0.001183
27	145	0.002136
27	146	0.012709
27	147	0.000964
27	237	0.00116
27	238	0.000756
27	243	0.006498
27	244	0.001896
28	-241	0.000655
28	-240	0.000626
28	-150	0.000595
28	-149	0.001012
28	-148	0.00081
28	-147	0.001501
28	-146	0.002322
28	-145	0.010605
28	-144	0.067889
28	-143	0.060155
28	-142	0.002361
28	-141	0.00151
28	-140	0.000716
28	-138	0.000614
28	143	0.000914
28	146	0.00133
28	237	0.000591
28	238	0.000579
28	242	0.000989
28	243	0.006667
28	244	0.001615
29	-145	0.000561
29	-144	0.004099
29	-143	0.00236
29	143	0.002056
29	145	0.000539
29	146	0.000674
29	243	0.000742
30	-144	0.001555
30	142	0.003178
30	143	0.002269
30	145	0.000616
30	146	0.000675
30	242	0.000514
31	-144	0.000757
31	140	0.000678
31	141	0.000513
31	142	0.012392
31	143	0.113666
31	144	0.004008
31	145	0.000864
31	149	0.000581
31	239	0.000501
31	240	0.000968
32	-238	0.00071
32	-141	0.000543
32	-140	0.000525
32	141	0.000779
32	142	0.000576
32	143	0.009523
32	144	0.00294
32	145	0.001012
32	234	0.00084
32	235	0.000636
32	239	0.000682
32	240	0.016496
32	241	0.004302
32	242	0.000626
32	246	0.000845
33	-175	0.000583
33	-174	0.000539
33	-142	0.001089
33	-141	0.005356
33	-140	0.00095
33	143	0.00538
33	240	0.001689
33	241	0.001329
34	-141	0.000601
34	143	0.001599
34	240	0.00101
34	241	0.000614
35	139	0.000966
35	140	0.000856
35	143	0.000605
36	140	0.005218
36	143	0.000789
36	146	0.000638
37	140	0.00097
37	143	0.000538
38	-138	0.000778
40	137	0.000564
49	-92	0.001185
50	-95	0.000509
51	-95	0.00107
51	91	0.00118
51	94	0.0007
51	228	0.000925
52	-96	0.000746
52	-95	0.005282
52	94	0.000531
52	228	0.001249
53	-101	0.002026
53	-97	0.000875
53	-96	0.001564
53	-95	0.031402
53	94	0.00134
54	-101	0.001547
54	-96	0.001708
54	-95	0.04169
54	-94	0.000694
54	-93	0.000674
54	-90	0.000524
54	94	0.002353
55	-95	0.003185
55	88	0.000614
55	93	0.003101
55	94	0.028735
55	95	0.001037
55	100	0.00085
56	-95	0.001499
56	88	0.000632
56	93	0.001322
56	94	0.044915
56	95	0.003176
56	96	0.000623
56	99	0.001015
56	100	0.002199
56	219	0.002358
56	220	0.001041
56	224	0.000795
56	225	0.003786
57	-229	0.000865
57	-95	0.000771
57	94	0.005182
57	225	0.000598
58	-229	0.001349
58	-98	0.00416
58	94	0.001183
59	-98	0.000691
59	94	0.000726
60	96	0.000777
60	97	0.002391
61	97	0.001074
61	228	0.000536
62	-227	0.001778
62	-226	0.001798
62	-221	0.001222
62	-220	0.000604
63	-226	0.001437
63	-221	0.00053
63	-220	0.000706
64	-226	0.000755
64	-220	0.000514
71	-245	0.000646
71	-239	0.000834
72	-245	0.000675
72	-244	0.001125
72	-239	0.000724
73	-244	0.000593
73	-242	0.000513
73	-238	0.000646
74	-242	0.000592
75	-242	0.001066
75	-241	0.001351
76	-243	0.000514
76	-242	0.003187
76	-241	0.00173
76	-239	0.000524
76	173	0.001975
76	174	0.000731
76	237	0.00055
76	243	0.000509
77	-243	0.000775
77	-242	0.014246
77	-241	0.015033
77	-240	0.001175
77	-236	0.000554
77	237	0.001175
77	242	0.000652
77	243	0.001144
78	-242	0.000647
78	-241	0.004571
78	-144	0.005815
78	237	0.000543
79	-147	0.000745
79	-144	0.000674
79	-53	0.000555
79	-52	0.000743
79	-47	0.000985
80	-244	0.000571
80	-239	0.000671
80	-238	0.000712
80	-147	0.001016
80	45	0.001193
80	51	0.00111
81	-245	0.000959
81	-244	0.003871
81	-240	0.001585
81	-239	0.002203
81	-238	0.002851
81	-147	0.002591
81	-50	0.000716
81	48	0.000513
81	142	0.004491
81	143	0.001293
81	144	0.000639
81	170	0.000638
81	176	0.000551
81	239	0.000665
81	240	0.002263
82	-245	0.003268
82	-244	0.004237
82	-240	0.000868
82	-239	0.012148
82	-238	0.004997
82	-148	0.000553
82	-147	0.021016
82	-146	0.002103
82	-145	0.000739
82	-141	0.001037
82	-50	0.001674
82	-49	0.000718
82	234	0.000712
82	237	0.000507
82	239	0.009968
82	240	0.021653
82	241	0.002746
82	242	0.000785
82	245	0.00051
83	-245	0.00063
83	-239	0.000867
83	-175	0.002273
83	-174	0.000822
83	-153	0.000705
83	-150	0.000545
83	-148	0.003214
83	-147	0.054705
83	-146	0.002089
83	-145	0.000753
83	-142	0.00098
83	-141	0.003873
83	-136	0.000608
83	-51	0.000675
83	-50	0.014006
83	-49	0.008309
83	-48	0.001487
83	48	0.001066
83	239	0.001984
83	240	0.001267
83	241	0.00091
84	-239	0.000626
84	-148	0.000619
84	-147	0.004112
84	-146	0.000798
84	-55	0.000658
84	-54	0.000692
84	-53	0.001001
84	-52	0.002413
84	-51	0.003539
84	-50	0.063727
84	-49	0.019024
84	-48	0.005125
84	-47	0.001424
84	-46	0.000702
84	-44	0.001192
84	46	0.00063
84	47	0.004097
84	48	0.013896
84	49	0.000811
84	145	0.000575
84	239	0.000784
84	240	0.000673
85	-147	0.001572
85	-50	0.005173
85	-49	0.001164
85	-48	0.000549
85	42	0.000747
85	44	0.000779
85	45	0.000827
85	46	0.001037
85	47	0.010778
85	48	0.087218
85	49	0.005553
85	50	0.001367
85	139	0.001456
85	144	0.000586
85	145	0.010347
85	146	0.000943
85	147	0.00055
86	-247	0.000713
86	-242	0.001292
86	-241	0.001684
86	-236	0.000807
86	-147	0.000576
86	-50	0.001424
86	47	0.001657
86	48	0.005518
86	134	0.00051
86	139	0.002537
86	140	0.00152
86	141	0.001383
86	143	0.000635
86	144	0.001737
86	145	0.06897
86	146	0.005336
86	147	0.001458
86	148	0.000785
86	151	0.001759
86	236	0.002962
86	237	0.001591
86	242	0.001961
87	-242	0.001742
87	-241	0.000531
87	-236	0.000884
87	-150	0.000951
87	-50	0.000512
87	48	0.001126
87	144	0.000582
87	145	0.003957
87	146	0.001308
87	147	0.000654
87	236	0.002641
87	237	0.014538
87	238	0.00205
87	239	0.000588
87	242	0.005019
87	243	0.006222
88	-242	0.000573
88	-178	0.000721
88	-172	0.00122
88	-53	0.000514
88	145	0.000849
88	236	0.000986
88	237	0.00121
88	238	0.000858
88	242	0.000504
88	243	0.000793
90	239	0.000673
91	148	0.000733
91	239	0.00217
91	240	0.000867
92	234	0.000712
92	239	0.000562
92	240	0.001724
93	240	0.001044
101	102	0.000552
102	-102	0.001284
103	-102	0.00158
103	-101	0.00293
103	-100	0.000719
104	-102	0.000635
104	-101	0.00062
104	-4	0.00115
104	2	0.000749
104	99	0.00135
105	-101	0.000602
105	-99	0.000565
105	99	0.004022
105	127	0.001785
106	-191	0.00103
106	-99	0.000825
106	-98	0.000702
106	99	0.002179
106	218	0.000652
106	219	0.001096
107	-202	0.000782
107	-197	0.000662
107	-196	0.007749
107	-195	0.000747
107	-192	0.000782
107	-191	0.001946
107	-190	0.008872
107	-100	0.000515
107	-99	0.005984
107	-98	0.002027
107	99	0.000864
108	-190	0.001062
108	-104	0.001255
108	-103	0.001109
108	-102	0.001152
108	-101	0.002332
108	-100	0.002049
108	-99	0.08431
108	-98	0.038097
108	-97	0.01213
108	-96	0.001981
108	-95	0.000908
108	-94	0.00064
108	-2	0.000883
108	-1	0.002082
108	96	0.000929
109	-99	0.002647
109	-98	0.004372
109	-97	0.000714
109	-2	0.008474
109	-1	0.070914
109	0	0.00514
109	96	0.003899
109	97	0.00165
110	-99	0.000784
110	-98	0.000698
110	-2	0.000786
110	-1	0.00417
110	93	0.000605
110	94	0.000782
110	95	0.000792
110	96	0.123495
110	97	0.006361
110	98	0.00349
110	99	0.001937
110	100	0.000539
110	102	0.000696
110	124	0.000562
110	222	0.001495
111	-193	0.001057
111	-96	0.000542
111	-1	0.000837
111	93	0.00072
111	94	0.00093
111	95	0.002096
111	96	0.009617
111	97	0.000611
111	187	0.002419
111	188	0.007931
111	189	0.001278
111	193	0.004571
111	194	0.003436
111	199	0.00077
111	221	0.005233
111	222	0.003058
111	227	0.000637
112	-221	0.001177
112	-199	0.002449
112	-194	0.001414
112	-193	0.006641
112	-97	0.000836
112	-96	0.002131
112	-95	0.000882
112	95	0.000544
112	96	0.001857
112	97	0.000531
112	188	0.000766
112	189	0.000581
112	194	0.000694
113	-130	0.001138
113	-129	0.001033
113	-98	0.000584
113	-97	0.001322
113	-96	0.033185
113	-95	0.003873
113	96	0.001079
114	-96	0.001122
114	-4	0.004826
114	1	0.001372
114	2	0.003216
114	93	0.004471
114	95	0.00067
114	96	0.00071
115	91	0.000834
115	93	0.029761
115	94	0.003447
115	95	0.002401
115	99	0.001411
115	190	0.000979
116	-225	0.00078
116	-224	0.000584
116	-95	0.000565
116	93	0.001687
116	94	0.000847
116	190	0.002469
116	191	0.004941
116	192	0.000883
116	196	0.002174
116	197	0.001238
117	-225	0.001057
117	-224	0.006396
117	-223	0.000879
117	-93	0.001328
117	191	0.000677
118	-224	0.000729
118	-127	0.000731
118	-93	0.002571
119	-93	0.000641
119	90	0.001531
120	-90	0.000578
120	90	0.001193
120	92	0.000565
121	90	0.000546
121	99	0.000567
122	99	0.000512
124	-93	0.001372
125	-93	0.001071
125	4	0.000611
126	102	0.001078
127	102	0.00073
129	175	0.000659
130	175	0.000544
130	176	0.000501
131	176	0.000608
135	167	0.000717
135	172	0.000653
135	173	0.000746
135	177	0.000501
135	178	0.00232
135	179	0.001212
136	-243	0.000677
136	-242	0.005277
136	-48	0.000633
136	44	0.000605
136	179	0.000532
137	-242	0.000623
137	-179	0.000503
137	-145	0.000509
137	-48	0.002162
137	-47	0.001826
137	-46	0.000548
137	-44	0.000531
137	44	0.000997
138	-178	0.000923
138	-59	0.002621
138	-57	0.001263
138	-56	0.000542
138	-54	0.003601
138	-53	0.030225
138	-52	0.001981
138	-51	0.001904
138	-50	0.000829
138	-49	0.005023
138	-48	0.028939
138	-47	0.073665
138	-46	0.006135
138	-45	0.001384
138	-43	0.001444
138	-42	0.004437
138	-41	0.000867
138	-36	0.000905
138	44	0.001481
138	45	0.000578
138	46	0.000631
138	50	0.000994
139	-54	0.000642
139	-53	0.003469
139	-52	0.000902
139	-51	0.001505
139	-50	0.001086
139	-49	0.00113
139	-48	0.005587
139	-47	0.014812
139	-46	0.001277
139	-45	0.001791
139	-44	0.001343
139	-43	0.000997
139	-42	0.002116
139	-36	0.000764
139	33	0.000913
139	34	0.000644
139	37	0.000715
139	38	0.001414
139	39	0.003694
139	40	0.003342
139	41	0.000993
139	42	0.003016
139	43	0.001158
139	44	0.091446
139	45	0.010821
139	46	0.011576
139	47	0.001375
139	48	0.001141
139	49	0.000845
139	50	0.027994
139	51	0.000563
139	53	0.000563
139	54	0.001346
139	55	0.000834
139	56	0.001418
140	-53	0.001157
140	-50	0.000895
140	-48	0.002121
140	-47	0.00249
140	-46	0.000848
[truncated: 626 more rows]
